# Supplementary material for: Selective TRPV2 Antagonists Derived from the Natural Product Piperlongumine Inhibit Cancer Cell Migration and Metastasis
Source: ACS Chem Biol. 2026 Mar 25;21(4):674–88. doi: 10.1021/acschembio.5c00935 (PMC13097083; doi:10.1021/acschembio.5c00935)
Supplement: Supplementary file 2 [file cb5c00935_si_002.xlsx]

## Sheet: competition_scatter_223-20x-22_
Protein_FDR_Confidence_Combined	Master	Accession	Contaminant	Coverage_in_Percent	Number_of_Protein_Unique_Peptides	Coverage_in_Percent_by_Search_Engine_Sequest_HT	Gene_Symbol	Abundance_Ratio_log2_PhotoHKC22-20x-HKC22__PhotoHKC22	Abundance_Ratio_log2_PhotoHKC22__CRF	Abundance_Ratio_P-Value_PhotoHKC22-20x-HKC22__PhotoHKC22	Abundance_Ratio_P-Value_PhotoHKC22__CRF	lc_enr_freq	hc_enr_freq	lc_hit_frequency	mc_hit_frequency	hc_hit_frequency	bin_hit_frequency	enriched	competed	enriched_and_competed	selected
High	IsMasterProtein	Q9NS69	FALSE	45	5	45	TOMM22	1.71	1.92	0.0378284	0.0200109	0.543424	0.334988	0.538462	0.511166	0.349876	0.511166	not_enriched	not_competed	not_enriched_and_competed	not_selected
High	IsMasterProtein	P30519	FALSE	57	18	57	HMOX2	2.34	0.67	0.00632047	0.726304	0.540943	0.292804	0.538462	0.503722	0.315136	0.503722	not_enriched	not_competed	not_enriched_and_competed	not_selected
High	IsMasterProtein	P80303	FALSE	12	4	12	NUCB2	0.97	0.41	0.0979447	0.816705	0.528536	0.275434	0.548387	0.493797	0.295285	0.493797	not_enriched	not_competed	not_enriched_and_competed	not_selected
High	IsMasterProtein	Q8N8N7	FALSE	30	10	30	PTGR2	-0.95	3.58	0.165519	5.04E-05	0.131514	0.00496278	0.0719603	0.0496278	0.00496278	0.0496278	enriched	not_competed	not_enriched_and_competed	not_selected
High	IsMasterProtein	Q8NFH4	FALSE	30	8	30	NUP37	0.2	3.45	0.996868	7.08E-05	0.240695	0	0.0595533	0.0471464	0	0.0471464	enriched	not_competed	not_enriched_and_competed	not_selected
High	IsMasterProtein	Q99595	FALSE	37	3	37	TIMM17A	0.46	3.06	0.991836	0.0140752	0.533499	0.325062	0.51861	0.483871	0.33995	0.483871	enriched	not_competed	not_enriched_and_competed	not_selected
High	IsMasterProtein	P24390	FALSE	19	3	19	KDELR1	0.95	1.42	0.0993716	0.0123704	0.533499	0.292804	0.496278	0.483871	0.317618	0.483871	not_enriched	not_competed	not_enriched_and_competed	not_selected
High	IsMasterProtein	P21796	FALSE	90	26	90	VDAC1	0.51	3.25	0.886971	5.81E-04	0.51861	0.290323	0.506203	0.48139	0.305211	0.48139	enriched	not_competed	not_enriched_and_competed	not_selected
High	IsMasterProtein	Q9UHG3	FALSE	45	21	45	PCYOX1	0.47	1.36	0.609514	0.00950835	0.516129	0.17866	0.521092	0.468983	0.19603	0.468983	not_enriched	not_competed	not_enriched_and_competed	not_selected
High	IsMasterProtein	Q9H8H3	FALSE	20	3	20	METTL7A	-0.38	2.83	0.973999	0.001712	0.0223325	0.00496278	0.0124069	0.0124069	0.00496278	0.0124069	enriched	not_competed	not_enriched_and_competed	not_selected
High	IsMasterProtein	Q15392	FALSE	10	6	10	DHCR24	-0.09	1.04	0.999974	0.103075	0.533499	0.133995	0.538462	0.459057	0.143921	0.459057	not_enriched	not_competed	not_enriched_and_competed	not_selected
High	IsMasterProtein	O75153	FALSE	13	14	13	CLUH	0.07	0.31	0.999981	0.883857	0.516129	0.0818859	0.543424	0.459057	0.0992556	0.459057	not_enriched	not_competed	not_enriched_and_competed	not_selected
High	IsMasterProtein	P45880	FALSE	66	18	66	VDAC2	1.31	1.53	0.167147	0.0867182	0.486352	0.258065	0.503722	0.454094	0.270471	0.454094	not_enriched	not_competed	not_enriched_and_competed	not_selected
High	IsMasterProtein	Q16880	FALSE	6	3	6	UGT8	0.22	2.52	0.99989	0.0285489	0.0918114	0	0.0496278	0.0471464	0	0.0471464	enriched	not_competed	not_enriched_and_competed	not_selected
High	IsMasterProtein	P49770	FALSE	13	3	13	EIF2B2	-0.94	2.13	0.593872	0.0335798	0.183623	0	0.00496278	0.00496278	0	0.00496278	not_enriched	not_competed	not_enriched_and_competed	not_selected
High	IsMasterProtein	O43169	FALSE	61	8	61	CYB5B	4.87	-2.24	0.00853937	0.31515	0.486352	0.258065	0.488834	0.449132	0.265509	0.449132	not_enriched	not_competed	not_enriched_and_competed	not_selected
High	IsMasterProtein	Q9H2D1	FALSE	10	2	10	SLC25A32	1	1.12	0.0243107	0.0128713	0.471464	0.188586	0.491315	0.436725	0.188586	0.436725	not_enriched	not_competed	not_enriched_and_competed	not_selected
High	IsMasterProtein	Q8WTV0	FALSE	19	10	19	SCARB1	-1.46	4.53	0.186078	2.67E-04	0.516129	0.0744417	0.501241	0.434243	0.0794045	0.434243	enriched	not_competed	not_enriched_and_competed	not_selected
High	IsMasterProtein	P43307	FALSE	12	3	12	SSR1	0.77	1.03	0.1891	0.0551931	0.461538	0.243176	0.454094	0.424318	0.243176	0.424318	not_enriched	not_competed	not_enriched_and_competed	not_selected
High	IsMasterProtein	P50225	FALSE	28	1	28	SULT1A1	-1.21	1.88	0.293079	0.0488434	0.0918114	0.00496278	0	0	0	0	not_enriched	not_competed	not_enriched_and_competed	not_selected
High	IsMasterProtein	Q86U42	FALSE	11	4	11	PABPN1	0.15	1.79	0.999996	0.204377	0.171216	0	0	0	0	0	not_enriched	not_competed	not_enriched_and_competed	not_selected
High	IsMasterProtein	Q5VW38	FALSE	5	3	5	GPR107	0.98	1.51	0.521872	0.146999	0.459057	0.111663	0.461538	0.421836	0.121588	0.421836	not_enriched	not_competed	not_enriched_and_competed	not_selected
High	IsMasterProtein	P42785	FALSE	13	6	13	PRCP	0.52	1.62	0.822649	0.0279016	0.560794	0.0744417	0.459057	0.419355	0.0942928	0.419355	not_enriched	not_competed	not_enriched_and_competed	not_selected
High	IsMasterProtein	P31323	FALSE	22	4	22	PRKAR2B	-0.23	1.72	0.960848	0.00108874	0.0372208	0	0	0	0	0	not_enriched	not_competed	not_enriched_and_competed	not_selected
High	IsMasterProtein	O60725	FALSE	4	2	4	ICMT	0.68	0.17	0.504115	0.999254	0.451613	0.138958	0.466501	0.416873	0.138958	0.416873	not_enriched	not_competed	not_enriched_and_competed	not_selected
High	IsMasterProtein	P09601	FALSE	38	9	38	HMOX1	0.86	0.33	0.1281	0.892456	0.444169	0.198511	0.441687	0.414392	0.208437	0.414392	not_enriched	not_competed	not_enriched_and_competed	not_selected
High	IsMasterProtein	Q9Y282	FALSE	8	3	8	ERGIC3	0.79	0.9	0.470443	0.342242	0.459057	0.163772	0.454094	0.411911	0.166253	0.411911	not_enriched	not_competed	not_enriched_and_competed	not_selected
High	IsMasterProtein	O94788	FALSE	15	5	15	ALDH1A2	-0.84	1.54	0.381141	0.0343605	0.136476	0.00992556	0.0421836	0.0248139	0.00248139	0.0248139	not_enriched	not_competed	not_enriched_and_competed	not_selected
High	IsMasterProtein	P49721	FALSE	36	5	36	PSMB2	0.72	-0.05	0.316588	0.999999	0.478908	0.0719603	0.466501	0.409429	0.0794045	0.409429	not_enriched	not_competed	not_enriched_and_competed	not_selected
High	IsMasterProtein	Q10471	FALSE	12	5	12	GALNT2	0.13	1.51	0.999993	0.193062	0.16129	0	0.00248139	0.00248139	0	0.00248139	not_enriched	not_competed	not_enriched_and_competed	not_selected
High	IsMasterProtein	O43676	FALSE	22	2	22	NDUFB3	0.66	1.15	0.401317	0.0506522	0.431762	0.233251	0.421836	0.404467	0.25062	0.404467	not_enriched	not_competed	not_enriched_and_competed	not_selected
High	IsMasterProtein	A4D1P6	FALSE	3	2	3	WDR91	-0.99	1.49	0.113618	0.0136956	0.116625	0	0	0	0	0	not_enriched	not_competed	not_enriched_and_competed	not_selected
High	IsMasterProtein	Q9H061	FALSE	33	5	33	TMEM126A	1.25	0.24	0.14356	0.997844	0.436725	0.205955	0.421836	0.404467	0.215881	0.404467	not_enriched	not_competed	not_enriched_and_competed	not_selected
High	IsMasterProtein	Q8N511	FALSE	37	6	37	TMEM199	1.36	1.34	0.17692	0.184901	0.436725	0.171216	0.426799	0.401985	0.181141	0.401985	not_enriched	not_competed	not_enriched_and_competed	not_selected
High	IsMasterProtein	Q14108	FALSE	16	9	16	SCARB2	0.25	0.78	0.953196	0.117286	0.461538	0.168734	0.436725	0.401985	0.183623	0.401985	not_enriched	not_competed	not_enriched_and_competed	not_selected
High	IsMasterProtein	Q9H814	FALSE	8	4	8	PHAX	0.01	1.41	1	0.464676	0.141439	0	0.00248139	0.00248139	0	0.00248139	not_enriched	not_competed	not_enriched_and_competed	not_selected
High	IsMasterProtein	Q8NB49	FALSE	2	2	2	ATP11C	-0.11	1.4	0.999929	0.025756	0.0372208	0	0	0	0	0	not_enriched	not_competed	not_enriched_and_competed	not_selected
High	IsMasterProtein	O75844	FALSE	31	15	31	ZMPSTE24	0.87	0.67	0.0978228	0.259694	0.441687	0.111663	0.451613	0.401985	0.114144	0.401985	not_enriched	not_competed	not_enriched_and_competed	not_selected
High	IsMasterProtein	P50897	FALSE	21	7	21	PPT1	0.86	0.91	0.26927	0.221568	0.454094	0.210918	0.426799	0.399504	0.210918	0.399504	not_enriched	not_competed	not_enriched_and_competed	not_selected
High	IsMasterProtein	Q9HB40	FALSE	21	10	21	SCPEP1	0.81	1.33	0.395803	0.0644782	0.46402	0.138958	0.421836	0.389578	0.153846	0.389578	not_enriched	not_competed	not_enriched_and_competed	not_selected
High	IsMasterProtein	O75964	FALSE	60	6	60	ATP5MG	1.11	1.08	0.151129	0.164104	0.424318	0.183623	0.421836	0.389578	0.183623	0.389578	not_enriched	not_competed	not_enriched_and_competed	not_selected
High	IsMasterProtein	Q9BRT6	FALSE	29	3	29	LLPH	0.6	1.33	0.984962	0.60704	0.0645161	0	0.00248139	0.00248139	0	0.00248139	not_enriched	not_competed	not_enriched_and_competed	not_selected
High	IsMasterProtein	Q13505	FALSE	16	5	16	MTX1	0.7	0	0.639427	1	0.431762	0.126551	0.421836	0.387097	0.136476	0.387097	not_enriched	not_competed	not_enriched_and_competed	not_selected
High	IsMasterProtein	O95900	FALSE	8	2	8	TRUB2	-0.01	1.32	1	0.101981	0.0272953	0	0.00248139	0.00248139	0	0.00248139	not_enriched	not_competed	not_enriched_and_competed	not_selected
High	IsMasterProtein	P14406	FALSE	28	2	28	COX7A2	0.63	-0.16	0.111213	0.985153	0.431762	0.208437	0.401985	0.37469	0.220844	0.37469	not_enriched	not_competed	not_enriched_and_competed	not_selected
High	IsMasterProtein	P42892	FALSE	8	5	8	ECE1	0.39	0.28	0.739795	0.920272	0.459057	0.057072	0.416873	0.372208	0.0669975	0.372208	not_enriched	not_competed	not_enriched_and_competed	not_selected
High	IsMasterProtein	Q99720	FALSE	14	3	14	SIGMAR1	0.1	0.85	0.999962	0.223825	0.439206	0.16129	0.419355	0.35732	0.163772	0.35732	not_enriched	not_competed	not_enriched_and_competed	not_selected
High	IsMasterProtein	Q9NVE7	FALSE	8	5	8	PANK4	0.12	1.26	0.998874	0.00741395	0.186104	0.00248139	0.0148883	0.00992556	0.00248139	0.00992556	not_enriched	not_competed	not_enriched_and_competed	not_selected
High	IsMasterProtein	Q9HD20	FALSE	14	15	14	ATP13A1	0.95	0.62	0.146427	0.51879	0.411911	0.0322581	0.414392	0.35732	0.0347395	0.35732	not_enriched	not_competed	not_enriched_and_competed	not_selected
High	IsMasterProtein	Q9BZL1	FALSE	22	2	22	UBL5	-0.6	1.24	0.451909	0.0263171	0.0645161	0	0	0	0	0	not_enriched	not_competed	not_enriched_and_competed	not_selected
High	IsMasterProtein	Q9Y276	FALSE	13	4	13	BCS1L	-0.38	1.23	0.947787	0.0989232	0.166253	0	0.00744417	0.00744417	0	0.00744417	not_enriched	not_competed	not_enriched_and_competed	not_selected
High	IsMasterProtein	Q92917	FALSE	11	4	11	GPKOW	0.75	1.23	0.663261	0.201129	0.129032	0	0	0	0	0	not_enriched	not_competed	not_enriched_and_competed	not_selected
High	IsMasterProtein	P56589	FALSE	13	5	13	PEX3	0.23	1.23	0.999708	0.371899	0.116625	0	0.0198511	0.0198511	0	0.0198511	not_enriched	not_competed	not_enriched_and_competed	not_selected
High	IsMasterProtein	Q9NRG7	FALSE	11	3	11	SDR39U1	-0.41	1.22	0.869787	0.0502552	0.171216	0.00248139	0.044665	0.0372208	0.00248139	0.0372208	not_enriched	not_competed	not_enriched_and_competed	not_selected
High	IsMasterProtein	O95197	FALSE	3	4	3	RTN3	2.23	-0.33	0.0172412	0.993992	0.397022	0.181141	0.384615	0.35732	0.181141	0.35732	not_enriched	not_competed	not_enriched_and_competed	not_selected
High	IsMasterProtein	Q8IWR0	FALSE	7	4	7	ZC3H7A	-0.23	1.18	0.999125	0.271196	0.101737	0	0	0	0	0	not_enriched	not_competed	not_enriched_and_competed	not_selected
High	IsMasterProtein	Q5T440	FALSE	26	5	26	IBA57	0.32	1.16	0.975708	0.109288	0.104218	0	0	0	0	0	not_enriched	not_competed	not_enriched_and_competed	not_selected
High	IsMasterProtein	Q16850	FALSE	38	17	38	NA	-0.15	1.32	0.993317	0.00307019	0.426799	0.0372208	0.387097	0.354839	0.0496278	0.354839	not_enriched	not_competed	not_enriched_and_competed	not_selected
High	IsMasterProtein	Q9NRY5	FALSE	26	9	26	FAM114A2	0.5	0.78	0.759332	0.337354	0.389578	0.0744417	0.389578	0.352357	0.0744417	0.352357	not_enriched	not_competed	not_enriched_and_competed	not_selected
High	IsMasterProtein	O15173	FALSE	25	5	25	PGRMC2	1.11	0.45	0.10469	0.849798	0.39206	0.131514	0.382134	0.352357	0.136476	0.352357	not_enriched	not_competed	not_enriched_and_competed	not_selected
High	IsMasterProtein	Q9Y2H0	FALSE	2	2	2	DLGAP4	0.04	1.12	1	0.320073	0.00496278	0	0	0	0	0	not_enriched	not_competed	not_enriched_and_competed	not_selected
High	IsMasterProtein	Q86XL3	FALSE	21	22	21	ANKLE2	0.74	1.04	0.215583	0.0498998	0.411911	0.0223325	0.39206	0.349876	0.0223325	0.349876	not_enriched	not_competed	not_enriched_and_competed	not_selected
High	IsMasterProtein	P36507	FALSE	14	2	14	MAP2K2	-0.16	1.09	0.999858	0.254745	0.0967742	0	0	0	0	0	not_enriched	not_competed	not_enriched_and_competed	not_selected
High	IsMasterProtein	P42574	FALSE	8	2	8	CASP3	0.41	1.09	0.910087	0.128241	0.0595533	0	0.00496278	0.00248139	0	0.00248139	not_enriched	not_competed	not_enriched_and_competed	not_selected
High	IsMasterProtein	Q9C0F1	FALSE	27	10	27	CEP44	0.66	1.08	0.972605	0.780749	0.121588	0	0.00248139	0.00248139	0	0.00248139	not_enriched	not_competed	not_enriched_and_competed	not_selected
High	IsMasterProtein	Q8N4H5	FALSE	49	3	49	TOMM5	0.75	0.53	0.572341	0.85116	0.384615	0.183623	0.377171	0.347395	0.186104	0.347395	not_enriched	not_competed	not_enriched_and_competed	not_selected
High	IsMasterProtein	P35270	FALSE	21	3	21	SPR	-1.06	1.08	0.004269	0.00376283	0.173697	0.00496278	0.0248139	0.0148883	0.00496278	0.0148883	not_enriched	not_competed	not_enriched_and_competed	not_selected
High	IsMasterProtein	Q96A26	FALSE	33	6	33	FAM162A	0.58	0.46	0.593802	0.793922	0.39206	0.131514	0.35732	0.347395	0.131514	0.347395	not_enriched	not_competed	not_enriched_and_competed	not_selected
High	IsMasterProtein	Q9BXB4	FALSE	12	5	12	OSBPL11	0.54	1.07	0.995159	0.855296	0.126551	0	0	0	0	0	not_enriched	not_competed	not_enriched_and_competed	not_selected
High	IsMasterProtein	A6NDU8	FALSE	11	4	11	RIMOC1	-0.2	1.06	0.998241	0.16828	0.111663	0	0	0	0	0	not_enriched	not_competed	not_enriched_and_competed	not_selected
High	IsMasterProtein	Q16134	FALSE	11	5	11	ETFDH	0.25	1.05	0.956099	0.0318814	0.230769	0.0148883	0.0595533	0.044665	0.0148883	0.044665	not_enriched	not_competed	not_enriched_and_competed	not_selected
High	IsMasterProtein	Q02818	FALSE	8	3	8	NUCB1	0.44	-0.04	0.668341	1	0.419355	0.0769231	0.389578	0.344913	0.0818859	0.344913	not_enriched	not_competed	not_enriched_and_competed	not_selected
High	IsMasterProtein	Q9UDW1	FALSE	25	2	25	UQCR10	0.94	1.78	0.459374	0.0433947	0.384615	0.181141	0.364764	0.342432	0.183623	0.342432	not_enriched	not_competed	not_enriched_and_competed	not_selected
High	IsMasterProtein	Q14699	FALSE	4	2	4	RFTN1	0.11	1.04	0.999958	0.15925	0.0198511	0	0.00248139	0.00248139	0	0.00248139	not_enriched	not_competed	not_enriched_and_competed	not_selected
High	IsMasterProtein	Q13126	FALSE	39	7	39	MTAP	0.59	0.39	0.675346	0.930605	0.451613	0.0818859	0.401985	0.33995	0.0769231	0.33995	not_enriched	not_competed	not_enriched_and_competed	not_selected
High	IsMasterProtein	Q9HD45	FALSE	14	11	14	TM9SF3	0.74	0.88	0.157055	0.072318	0.397022	0.0223325	0.367246	0.337469	0.0272953	0.337469	not_enriched	not_competed	not_enriched_and_competed	not_selected
High	IsMasterProtein	Q9NZL4	FALSE	28	8	28	HSPBP1	0.79	1.01	0.869722	0.693852	0.0645161	0	0	0	0	0	not_enriched	not_competed	not_enriched_and_competed	not_selected
High	IsMasterProtein	O14867	FALSE	4	2	4	BACH1	0.39	1	0.989462	0.521695	0	0	0	0	0	0	not_enriched	not_competed	not_enriched_and_competed	not_selected
High	IsMasterProtein	Q96GD4	FALSE	6	1	6	AURKB	1.14	0.98	2.47E-04	7.50E-04	0.104218	0	0	0	0	0	not_enriched	not_competed	not_enriched_and_competed	not_selected
High	IsMasterProtein	Q96RL7	FALSE	1	3	1	VPS13A	0.57	0.97	0.74657	0.251119	0.168734	0.00248139	0.0471464	0.044665	0.00248139	0.044665	not_enriched	not_competed	not_enriched_and_competed	not_selected
High	IsMasterProtein	Q92547	FALSE	7	9	7	TOPBP1	0.49	0.96	0.98887	0.761163	0.0372208	0	0	0	0	0	not_enriched	not_competed	not_enriched_and_competed	not_selected
High	IsMasterProtein	O75122	FALSE	5	3	5	CLASP2	0.04	0.96	1	0.125642	0.101737	0	0.00248139	0.00248139	0	0.00248139	not_enriched	not_competed	not_enriched_and_competed	not_selected
High	IsMasterProtein	Q8NFW8	FALSE	14	7	14	CMAS	-0.16	0.96	0.99872	0.103671	0.109181	0	0.00248139	0	0	0	not_enriched	not_competed	not_enriched_and_competed	not_selected
High	IsMasterProtein	Q9Y2R0	FALSE	18	2	18	COA3	1.44	-1.1	0.0262007	0.100451	0.377171	0.168734	0.35732	0.337469	0.163772	0.337469	not_enriched	not_competed	not_enriched_and_competed	not_selected
High	IsMasterProtein	Q9Y620	FALSE	6	3	6	RAD54B	-0.16	0.95	0.999167	0.139346	0.00992556	0	0	0	0	0	not_enriched	not_competed	not_enriched_and_competed	not_selected
High	IsMasterProtein	P56378	FALSE	33	2	33	ATP5MJ	0.31	0.95	0.956092	0.141892	0.0843672	0	0.0421836	0.0397022	0	0.0397022	not_enriched	not_competed	not_enriched_and_competed	not_selected
High	IsMasterProtein	P07099	FALSE	40	19	40	EPHX1	-1.44	3.79	0.00716281	7.29E-06	0.449132	0.0769231	0.399504	0.334988	0.0843672	0.334988	enriched	not_competed	not_enriched_and_competed	not_selected
High	IsMasterProtein	P18858	FALSE	10	7	10	LIG1	0.05	0.92	1	0.915978	0.0818859	0	0	0	0	0	not_enriched	not_competed	not_enriched_and_competed	not_selected
High	IsMasterProtein	Q9P2W9	FALSE	12	3	12	STX18	0.17	1.13	0.998821	0.0863319	0.379653	0.111663	0.354839	0.334988	0.119107	0.334988	not_enriched	not_competed	not_enriched_and_competed	not_selected
High	IsMasterProtein	Q96CV9	FALSE	4	2	4	OPTN	0.36	0.91	0.95901	0.294346	NA	NA	NA	NA	NA	0	not_enriched	not_competed	not_enriched_and_competed	not_selected
High	IsMasterProtein	Q4KMP7	FALSE	4	2	4	TBC1D10B	0.2	0.91	0.998023	0.244014	0.0719603	0	0.00496278	0.00496278	0	0.00496278	not_enriched	not_competed	not_enriched_and_competed	not_selected
High	IsMasterProtein	Q6ZRI6	FALSE	11	8	11	C15orf39	-0.01	0.9	1	0.141052	0.0124069	0	0.00248139	0.00248139	0	0.00248139	not_enriched	not_competed	not_enriched_and_competed	not_selected
High	IsMasterProtein	O15111	FALSE	12	8	12	CHUK	0.11	0.9	0.999963	0.305559	0.104218	0	0.00248139	0.00248139	0	0.00248139	not_enriched	not_competed	not_enriched_and_competed	not_selected
High	IsMasterProtein	Q13427	FALSE	5	3	5	PPIG	-0.57	0.9	0.733962	0.295626	0.0645161	0	0.00248139	0	0	0	not_enriched	not_competed	not_enriched_and_competed	not_selected
High	IsMasterProtein	O60637	FALSE	9	3	9	TSPAN3	0.62	0.73	0.311397	0.18235	0.384615	0.176179	0.369727	0.334988	0.183623	0.334988	not_enriched	not_competed	not_enriched_and_competed	not_selected
High	IsMasterProtein	O43824	FALSE	4	2	4	GTPBP6	-0.44	0.9	0.297777	0.0114361	0.00744417	0	0	0	0	0	not_enriched	not_competed	not_enriched_and_competed	not_selected
High	IsMasterProtein	O95229	FALSE	13	4	13	ZWINT	0.42	0.89	0.946799	0.418112	0.00496278	0	0	0	0	0	not_enriched	not_competed	not_enriched_and_competed	not_selected
High	IsMasterProtein	Q9Y3C8	FALSE	15	3	15	UFC1	0.03	0.89	1	0.366259	0.0967742	0	0.00248139	0.00248139	0	0.00248139	not_enriched	not_competed	not_enriched_and_competed	not_selected
High	IsMasterProtein	Q9Y530	FALSE	14	2	14	OARD1	0.29	0.89	0.998582	0.685425	0.0148883	0	0	0	0	0	not_enriched	not_competed	not_enriched_and_competed	not_selected
High	IsMasterProtein	Q9UBX3	FALSE	31	7	31	SLC25A10	0.75	0.43	0.189653	0.706839	0.382134	0.121588	0.367246	0.334988	0.126551	0.334988	not_enriched	not_competed	not_enriched_and_competed	not_selected
High	IsMasterProtein	P42345	FALSE	3	6	3	MTOR	-0.35	0.88	0.995627	0.683239	0.183623	0	0.00496278	0.00496278	0	0.00496278	not_enriched	not_competed	not_enriched_and_competed	not_selected
High	IsMasterProtein	O43598	FALSE	20	2	20	DNPH1	0.41	0.87	0.914458	0.316634	0.173697	0	0.00992556	0.00744417	0	0.00744417	not_enriched	not_competed	not_enriched_and_competed	not_selected
High	IsMasterProtein	O75170	FALSE	3	2	3	PPP6R2	0.49	0.87	0.798823	0.276591	0.00744417	0	0	0	0	0	not_enriched	not_competed	not_enriched_and_competed	not_selected
High	IsMasterProtein	P11166	FALSE	4	3	4	SLC2A1	0.47	0.87	0.26783	0.016167	0.119107	0	0.0272953	0.0272953	0	0.0272953	not_enriched	not_competed	not_enriched_and_competed	not_selected
High	IsMasterProtein	Q9UIQ6	FALSE	6	7	6	LNPEP	0.33	0.86	0.95362	0.237181	0.436725	0.0620347	0.384615	0.332506	0.0694789	0.332506	not_enriched	not_competed	not_enriched_and_competed	not_selected
High	IsMasterProtein	A6NIH7	FALSE	12	1	12	UNC119B	-0.11	1.3	0.999996	0.208014	0.459057	0.114144	0.359801	0.327543	0.124069	0.327543	not_enriched	not_competed	not_enriched_and_competed	not_selected
High	IsMasterProtein	P49902	FALSE	4	2	4	NT5C2	-0.1	0.86	0.999785	0.0961662	0.163772	0.00248139	0.0223325	0.0198511	0.00248139	0.0198511	not_enriched	not_competed	not_enriched_and_competed	not_selected
High	IsMasterProtein	O75155	FALSE	2	1	2	CAND2	-0.07	0.86	0.999997	0.212886	0.0967742	0	0	0	0	0	not_enriched	not_competed	not_enriched_and_competed	not_selected
High	IsMasterProtein	P23786	FALSE	21	11	21	CPT2	-0.16	1.94	0.999148	0.00414323	0.424318	0.0744417	0.352357	0.322581	0.0744417	0.322581	not_enriched	not_competed	not_enriched_and_competed	not_selected
High	IsMasterProtein	Q93050	FALSE	18	13	18	ATP6V0A1	0.59	0.6	0.0743011	0.0673175	0.401985	0.0620347	0.35732	0.320099	0.0669975	0.320099	not_enriched	not_competed	not_enriched_and_competed	not_selected
High	IsMasterProtein	O94915	FALSE	2	3	2	FRYL	-0.31	0.85	0.703058	0.0220054	0.109181	0	0.00744417	0.00496278	0	0.00496278	not_enriched	not_competed	not_enriched_and_competed	not_selected
High	IsMasterProtein	Q8IV08	FALSE	13	5	13	PLD3	0.51	0.51	0.814871	0.805936	0.406948	0.0620347	0.35732	0.320099	0.0645161	0.320099	not_enriched	not_competed	not_enriched_and_competed	not_selected
High	IsMasterProtein	Q9ULJ3	FALSE	4	3	4	ZBTB21	0.05	0.85	1	0.817056	NA	NA	NA	NA	NA	0	not_enriched	not_competed	not_enriched_and_competed	not_selected
High	IsMasterProtein	O00754	FALSE	2	2	2	MAN2B1	0.74	0.85	0.0899251	0.0468227	0.163772	0.00744417	0.0545906	0.0496278	0.00744417	0.0496278	not_enriched	not_competed	not_enriched_and_competed	not_selected
High	IsMasterProtein	Q02224	FALSE	1	2	1	CENPE	0.03	0.84	1	0.492522	0.0272953	0	0	0	0	0	not_enriched	not_competed	not_enriched_and_competed	not_selected
High	IsMasterProtein	O75503	FALSE	11	4	11	CLN5	0.62	-0.14	0.575955	0.999755	0.397022	0.0620347	0.352357	0.320099	0.0744417	0.320099	not_enriched	not_competed	not_enriched_and_competed	not_selected
High	IsMasterProtein	Q13503	FALSE	27	2	27	MED21	0.49	0.83	0.905841	0.499382	0.0769231	0	0	0	0	0	not_enriched	not_competed	not_enriched_and_competed	not_selected
High	IsMasterProtein	Q8TAF3	FALSE	5	3	5	WDR48	0.23	0.83	0.951977	0.0655444	0.0223325	0	0.00248139	0.00248139	0	0.00248139	not_enriched	not_competed	not_enriched_and_competed	not_selected
High	IsMasterProtein	Q9H974	FALSE	19	5	19	QTRT2	0	0.81	1	0.0699885	0.104218	0	0	0	0	0	not_enriched	not_competed	not_enriched_and_competed	not_selected
High	IsMasterProtein	Q8N4Q0	FALSE	11	3	11	PTGR3	0.11	0.64	0.999346	0.216641	0.426799	0.126551	0.35732	0.317618	0.136476	0.317618	not_enriched	not_competed	not_enriched_and_competed	not_selected
High	IsMasterProtein	O14949	FALSE	13	2	13	UQCRQ	0.49	0.16	0.885637	0.999805	0.364764	0.166253	0.334988	0.317618	0.168734	0.317618	not_enriched	not_competed	not_enriched_and_competed	not_selected
High	IsMasterProtein	Q3SXM5	FALSE	23	8	23	HSDL1	1.3	0.02	0.280553	1	0.364764	0.08933	0.347395	0.317618	0.0967742	0.317618	not_enriched	not_competed	not_enriched_and_competed	not_selected
High	IsMasterProtein	P51648	FALSE	24	10	24	ALDH3A2	0.55	0.76	0.376943	0.128034	0.362283	0.0967742	0.347395	0.315136	0.0992556	0.315136	not_enriched	not_competed	not_enriched_and_competed	not_selected
High	IsMasterProtein	Q9UQB8	FALSE	4	2	4	BAIAP2	-0.36	0.32	0.946104	0.970703	0.488834	0.0496278	0.39206	0.315136	0.057072	0.315136	not_enriched	not_competed	not_enriched_and_competed	not_selected
High	IsMasterProtein	Q5BJF2	FALSE	22	3	22	TMEM97	0.53	0.14	0.632608	0.999421	0.414392	0.057072	0.344913	0.312655	0.0744417	0.312655	not_enriched	not_competed	not_enriched_and_competed	not_selected
High	IsMasterProtein	Q9NQC3	FALSE	13	10	13	RTN4	1.8	-0.62	0.00390816	0.477765	0.359801	0.101737	0.317618	0.300248	0.101737	0.300248	not_enriched	not_competed	not_enriched_and_competed	not_selected
High	IsMasterProtein	P55786	FALSE	48	22	48	NPEPPS	0.78	-0.63	0.0744853	0.181332	0.44665	0.0272953	0.37469	0.300248	0.0322581	0.300248	not_enriched	not_competed	not_enriched_and_competed	not_selected
High	IsMasterProtein	P67812	FALSE	16	3	16	SEC11A	0.72	0.47	0.164472	0.549779	0.349876	0.109181	0.322581	0.297767	0.114144	0.297767	not_enriched	not_competed	not_enriched_and_competed	not_selected
High	IsMasterProtein	Q8TEW0	FALSE	2	2	2	PARD3	0.49	0.78	0.970693	0.783906	0.0223325	0	0	0	0	0	not_enriched	not_competed	not_enriched_and_competed	not_selected
High	IsMasterProtein	Q9BRR6	FALSE	3	2	3	ADPGK	0.95	0.2	0.419624	0.999502	0.362283	0.0744417	0.310174	0.297767	0.0744417	0.297767	not_enriched	not_competed	not_enriched_and_competed	not_selected
High	IsMasterProtein	Q9HAD4	FALSE	11	4	11	WDR41	0.06	0.77	0.999997	0.147124	0.0545906	0	0	0	0	0	not_enriched	not_competed	not_enriched_and_competed	not_selected
High	IsMasterProtein	Q15047	FALSE	3	3	3	SETDB1	0.98	0.77	0.654	0.839228	0.104218	0	0.0148883	0.00496278	0	0.00496278	not_enriched	not_competed	not_enriched_and_competed	not_selected
High	IsMasterProtein	Q00613	FALSE	9	3	9	HSF1	-0.46	0.77	0.860119	0.411975	0.0248139	0	0	0	0	0	not_enriched	not_competed	not_enriched_and_competed	not_selected
High	IsMasterProtein	Q9H6V9	FALSE	10	3	10	LDAH	-0.19	1.32	0.999391	0.0907689	0.364764	0.166253	0.317618	0.295285	0.176179	0.295285	not_enriched	not_competed	not_enriched_and_competed	not_selected
High	IsMasterProtein	Q13555	FALSE	13	3	13	CAMK2G	0.51	0.76	0.438716	0.123857	0.193548	0.00248139	0.0322581	0.0322581	0.00248139	0.0322581	not_enriched	not_competed	not_enriched_and_competed	not_selected
High	IsMasterProtein	Q5VT06	FALSE	1	2	1	CEP350	0.2	0.76	0.998895	0.533074	0	0	0	0	0	0	not_enriched	not_competed	not_enriched_and_competed	not_selected
High	IsMasterProtein	Q9UHR5	FALSE	8	4	8	SAP30BP	0.43	0.75	0.925932	0.528545	0.136476	0	0.00496278	0.00496278	0	0.00496278	not_enriched	not_competed	not_enriched_and_competed	not_selected
High	IsMasterProtein	Q92506	FALSE	10	2	10	HSD17B8	-0.43	0.75	0.9901	0.860919	0.0173697	0	0	0	0	0	not_enriched	not_competed	not_enriched_and_competed	not_selected
High	IsMasterProtein	Q6ZSJ8	FALSE	34	2	34	C1orf122	0.15	0.74	0.99999	0.889403	0.0645161	0	0.00496278	0.00496278	0	0.00496278	not_enriched	not_competed	not_enriched_and_competed	not_selected
High	IsMasterProtein	O43772	FALSE	31	11	31	SLC25A20	-2.08	2.62	4.17E-04	7.77E-05	0.521092	0.0297767	0.406948	0.292804	0.0272953	0.292804	enriched	competed	enriched_and_competed	not_selected
High	IsMasterProtein	O60664	FALSE	28	9	28	PLIN3	0.32	0.72	0.995845	0.784363	0.136476	0	0	0	0	0	not_enriched	not_competed	not_enriched_and_competed	not_selected
High	IsMasterProtein	O00566	FALSE	6	3	6	MPHOSPH10	0.05	0.72	0.999997	0.17891	0.121588	0	0.00496278	0.00248139	0	0.00248139	not_enriched	not_competed	not_enriched_and_competed	not_selected
High	IsMasterProtein	Q7L7V1	FALSE	6	4	6	DHX32	0.72	0.72	0.945843	0.947081	0.00744417	0	0.00248139	0.00248139	0	0.00248139	not_enriched	not_competed	not_enriched_and_competed	not_selected
High	IsMasterProtein	Q99549	FALSE	3	2	3	MPHOSPH8	0.24	0.72	0.973891	0.208316	0.0521092	0	0	0	0	0	not_enriched	not_competed	not_enriched_and_competed	not_selected
High	IsMasterProtein	Q9Y6M1	FALSE	12	3	12	IGF2BP2	0.07	0.71	0.999978	0.161269	0.193548	0	0.0124069	0.00992556	0	0.00992556	not_enriched	not_competed	not_enriched_and_competed	not_selected
High	IsMasterProtein	Q9NR12	FALSE	5	2	5	PDLIM7	-0.07	0.71	0.999918	0.0796597	0.0868486	0	0	0	0	0	not_enriched	not_competed	not_enriched_and_competed	not_selected
High	IsMasterProtein	Q9BTX1	FALSE	18	11	18	NDC1	1.01	0.22	0.129425	0.994922	0.379653	0.00248139	0.334988	0.292804	0.00248139	0.292804	not_enriched	not_competed	not_enriched_and_competed	not_selected
High	IsMasterProtein	Q15428	FALSE	16	6	16	SF3A2	0.62	0.7	0.619927	0.497743	0.119107	0	0	0	0	0	not_enriched	not_competed	not_enriched_and_competed	not_selected
High	IsMasterProtein	P49247	FALSE	9	3	9	RPIA	-0.2	0.7	0.999707	0.773653	0.0173697	0	0	0	0	0	not_enriched	not_competed	not_enriched_and_competed	not_selected
High	IsMasterProtein	O14735	FALSE	12	2	12	CDIPT	0.53	0.7	0.599815	0.322191	0.141439	0	0.0223325	0.0223325	0	0.0223325	not_enriched	not_competed	not_enriched_and_competed	not_selected
High	IsMasterProtein	Q9H1E5	FALSE	18	5	18	TMX4	0.8	0.21	0.312002	0.996222	0.344913	0.0694789	0.315136	0.292804	0.0694789	0.292804	not_enriched	not_competed	not_enriched_and_competed	not_selected
High	IsMasterProtein	P03886	FALSE	9	3	9	MT-ND1	0.15	0.79	0.999891	0.563999	0.332506	0.101737	0.325062	0.290323	0.101737	0.290323	not_enriched	not_competed	not_enriched_and_competed	not_selected
High	IsMasterProtein	Q9UPR3	FALSE	6	4	6	SMG5	0.13	0.69	0.999986	0.815125	0.0719603	0	0.00248139	0.00248139	0	0.00248139	not_enriched	not_competed	not_enriched_and_competed	not_selected
High	IsMasterProtein	Q9Y289	FALSE	4	2	4	SLC5A6	-0.11	0.69	0.999985	0.687425	0.0521092	0	0.00248139	0	0	0	not_enriched	not_competed	not_enriched_and_competed	not_selected
High	IsMasterProtein	Q9Y5X3	FALSE	10	4	10	SNX5	-0.12	0.69	0.999566	0.284379	0.168734	0	0.0223325	0.0223325	0	0.0223325	not_enriched	not_competed	not_enriched_and_competed	not_selected
High	IsMasterProtein	Q9UHX1	FALSE	30	11	30	PUF60	0.3	0.04	0.81711	0.999999	0.362283	0.104218	0.305211	0.290323	0.114144	0.290323	not_enriched	not_competed	not_enriched_and_competed	not_selected
High	IsMasterProtein	Q9BVC6	FALSE	9	2	9	TMEM109	-0.2	0.68	0.947917	0.0742378	0.146402	0.00248139	0.0322581	0.0322581	0.00248139	0.0322581	not_enriched	not_competed	not_enriched_and_competed	not_selected
High	IsMasterProtein	Q96NB2	FALSE	9	3	9	SFXN2	1.02	0.68	0.591568	0.896298	0.203474	0	0.0421836	0.0397022	0	0.0397022	not_enriched	not_competed	not_enriched_and_competed	not_selected
High	IsMasterProtein	Q9NX00	FALSE	12	2	12	TMEM160	1.2	-0.45	0.142652	0.915829	0.330025	0.138958	0.325062	0.287841	0.146402	0.287841	not_enriched	not_competed	not_enriched_and_competed	not_selected
High	IsMasterProtein	Q15800	FALSE	15	4	15	MSMO1	0.78	2.02	0.338601	0.00316783	0.352357	0.0719603	0.30273	0.28536	0.0744417	0.28536	not_enriched	not_competed	not_enriched_and_competed	not_selected
High	IsMasterProtein	Q9UKL0	FALSE	9	2	9	RCOR1	-0.01	0.67	1	0.0728767	0.0868486	0	0	0	0	0	not_enriched	not_competed	not_enriched_and_competed	not_selected
High	IsMasterProtein	Q99426	FALSE	23	3	23	TBCB	-0.16	0.67	0.999642	0.558269	0.131514	0	0.00248139	0.00248139	0	0.00248139	not_enriched	not_competed	not_enriched_and_competed	not_selected
High	IsMasterProtein	Q9NRG0	FALSE	45	5	45	CHRAC1	0.71	0.66	0.354527	0.426036	0.166253	0.00248139	0.0223325	0.0198511	0.00248139	0.0198511	not_enriched	not_competed	not_enriched_and_competed	not_selected
High	IsMasterProtein	O96005	FALSE	12	6	12	CLPTM1	0.77	1.26	0.364577	0.0548307	0.354839	0.0372208	0.312655	0.28536	0.0372208	0.28536	not_enriched	not_competed	not_enriched_and_competed	not_selected
High	IsMasterProtein	Q05397	FALSE	5	3	5	PTK2	0.64	0.66	0.632351	0.606688	0.0471464	0	0	0	0	0	not_enriched	not_competed	not_enriched_and_competed	not_selected
High	IsMasterProtein	Q13510	FALSE	12	3	12	ASAH1	0.94	0.36	0.34038	0.976014	0.347395	0.08933	0.317618	0.28536	0.0942928	0.28536	not_enriched	not_competed	not_enriched_and_competed	not_selected
High	IsMasterProtein	P43490	FALSE	33	12	33	NAMPT	0.28	0.22	0.859328	0.951591	0.401985	0.0843672	0.315136	0.282878	0.0868486	0.282878	not_enriched	not_competed	not_enriched_and_competed	not_selected
High	IsMasterProtein	P35610	FALSE	12	5	12	SOAT1	0.17	0.65	0.99876	0.490466	0.2134	0	0.0521092	0.0471464	0	0.0471464	not_enriched	not_competed	not_enriched_and_competed	not_selected
High	IsMasterProtein	Q9BVS4	FALSE	7	3	7	RIOK2	0.13	0.65	0.998456	0.192941	0.0794045	0	0	0	0	0	not_enriched	not_competed	not_enriched_and_competed	not_selected
High	IsMasterProtein	O75113	FALSE	5	3	5	N4BP1	-0.2	0.65	0.999975	0.966166	0	0	0	0	0	0	not_enriched	not_competed	not_enriched_and_competed	not_selected
High	IsMasterProtein	O60244	FALSE	2	3	2	MED14	0.42	0.65	0.839189	0.471388	0.0843672	0	0	0	0	0	not_enriched	not_competed	not_enriched_and_competed	not_selected
High	IsMasterProtein	Q9UBF8	FALSE	10	7	10	PI4KB	0.36	0.64	0.696022	0.173488	0.109181	0	0.00496278	0.00248139	0.00248139	0.00248139	not_enriched	not_competed	not_enriched_and_competed	not_selected
High	IsMasterProtein	Q3B7T1	FALSE	4	5	4	EDRF1	0.22	0.64	0.993587	0.514065	0.168734	0	0.00248139	0.00248139	0	0.00248139	not_enriched	not_competed	not_enriched_and_competed	not_selected
High	IsMasterProtein	Q9H4I3	FALSE	18	5	18	TRABD	2.36	-1.5	0.00576515	0.071541	0.352357	0.0322581	0.30273	0.282878	0.0347395	0.282878	not_enriched	not_competed	not_enriched_and_competed	not_selected
High	IsMasterProtein	Q6PIU2	FALSE	14	4	14	NCEH1	1.4	0.64	0.141564	0.81907	0.129032	0	0.0223325	0.0223325	0	0.0223325	not_enriched	not_competed	not_enriched_and_competed	not_selected
High	IsMasterProtein	O95470	FALSE	21	10	21	SGPL1	0.28	0.44	0.892557	0.572001	0.362283	0.0173697	0.30273	0.280397	0.0223325	0.280397	not_enriched	not_competed	not_enriched_and_competed	not_selected
High	IsMasterProtein	Q7Z406	FALSE	7	4	7	MYH14	-0.34	0.63	0.914935	0.443693	0.119107	0	0	0	0	0	not_enriched	not_competed	not_enriched_and_competed	not_selected
High	IsMasterProtein	Q9BQ95	FALSE	13	5	13	ECSIT	0.11	0.63	0.999946	0.584818	0.198511	0.00248139	0.0124069	0.0124069	0.00248139	0.0124069	not_enriched	not_competed	not_enriched_and_competed	not_selected
High	IsMasterProtein	Q66K74	FALSE	8	6	8	MAP1S	0.2	0.63	0.898585	0.0593704	0.124069	0	0.00248139	0.00248139	0	0.00248139	not_enriched	not_competed	not_enriched_and_competed	not_selected
High	IsMasterProtein	Q14194	FALSE	11	1	11	CRMP1	0.28	0.63	0.999562	0.955027	0.00992556	0	0	0	0	0	not_enriched	not_competed	not_enriched_and_competed	not_selected
High	IsMasterProtein	O95630	FALSE	14	5	14	STAMBP	0.33	0.63	0.981424	0.699593	0.121588	0.00248139	0.0124069	0.0124069	0.00248139	0.0124069	not_enriched	not_competed	not_enriched_and_competed	not_selected
High	IsMasterProtein	P09417	FALSE	14	3	14	QDPR	0.2	0.63	0.907053	0.0645969	0.0942928	0.00744417	0.0124069	0.0124069	0.00744417	0.0124069	not_enriched	not_competed	not_enriched_and_competed	not_selected
High	IsMasterProtein	P53680	FALSE	15	2	15	AP2S1	0.33	0.63	0.980019	0.693622	0.168734	0	0.00248139	0.00248139	0	0.00248139	not_enriched	not_competed	not_enriched_and_competed	not_selected
High	IsMasterProtein	P20936	FALSE	2	2	2	RASA1	0.42	0.63	0.875617	0.569373	0.00992556	0	0	0	0	0	not_enriched	not_competed	not_enriched_and_competed	not_selected
High	IsMasterProtein	Q6UWY0	FALSE	4	2	4	ARSK	0.7	0.63	0.610236	0.713969	NA	NA	NA	NA	NA	0	not_enriched	not_competed	not_enriched_and_competed	not_selected
High	IsMasterProtein	Q8TB61	FALSE	7	3	7	SLC35B2	1.1	0.25	0.08001	0.987173	0.35732	0.0297767	0.317618	0.280397	0.0347395	0.280397	not_enriched	not_competed	not_enriched_and_competed	not_selected
High	IsMasterProtein	Q8N5G2	FALSE	6	4	6	MACO1	0.08	0.62	0.999972	0.368202	0.0198511	0	0	0	0	0	not_enriched	not_competed	not_enriched_and_competed	not_selected
High	IsMasterProtein	Q8NCC3	FALSE	6	2	6	PLA2G15	-1.69	2.56	0.0554844	0.00525256	0.444169	0.0421836	0.344913	0.277916	0.0496278	0.277916	enriched	not_competed	not_enriched_and_competed	not_selected
High	IsMasterProtein	Q9Y244	FALSE	18	2	18	POMP	0.42	0.62	0.994609	0.957676	0.0322581	0	0.00248139	0.00248139	0	0.00248139	not_enriched	not_competed	not_enriched_and_competed	not_selected
High	IsMasterProtein	Q9BSK2	FALSE	14	3	14	SLC25A33	2.37	-0.11	0.141205	1	0.364764	0.0918114	0.300248	0.277916	0.0843672	0.277916	not_enriched	not_competed	not_enriched_and_competed	not_selected
High	IsMasterProtein	Q14165	FALSE	7	2	7	MLEC	0.11	0.62	0.999047	0.209252	0.131514	0.00248139	0.00496278	0.00248139	0.00248139	0.00248139	not_enriched	not_competed	not_enriched_and_competed	not_selected
High	IsMasterProtein	O14548	FALSE	13	2	13	COX7A2L	0.52	0.62	0.749655	0.574053	0.151365	0	0.0421836	0.0421836	0	0.0421836	not_enriched	not_competed	not_enriched_and_competed	not_selected
High	IsMasterProtein	P23588	FALSE	18	8	18	EIF4B	-0.12	0.61	0.999906	0.623354	0.191067	0	0.0124069	0.0124069	0	0.0124069	not_enriched	not_competed	not_enriched_and_competed	not_selected
High	IsMasterProtein	Q6IBS0	FALSE	14	3	14	TWF2	0.15	0.61	0.996966	0.299227	0.116625	0	0	0	0	0	not_enriched	not_competed	not_enriched_and_competed	not_selected
High	IsMasterProtein	Q5J8M3	FALSE	14	3	14	EMC4	0.38	0.61	0.941521	0.668082	0.17866	0	0.0148883	0.0148883	0	0.0148883	not_enriched	not_competed	not_enriched_and_competed	not_selected
High	IsMasterProtein	Q99487	FALSE	6	2	6	PAFAH2	0.54	0.61	0.92453	0.871931	0.0173697	0	0	0	0	0	not_enriched	not_competed	not_enriched_and_competed	not_selected
High	IsMasterProtein	P10619	FALSE	5	2	5	CTSA	0.71	-0.39	0.223573	0.77886	0.349876	0.0595533	0.320099	0.277916	0.0669975	0.277916	not_enriched	not_competed	not_enriched_and_competed	not_selected
High	IsMasterProtein	O60333	FALSE	4	1	4	KIF1B	-0.23	0.6	0.999961	0.985046	0.0669975	0	0.00248139	0.00248139	0	0.00248139	not_enriched	not_competed	not_enriched_and_competed	not_selected
High	IsMasterProtein	Q9H6S0	FALSE	5	7	5	YTHDC2	0.32	0.6	0.902647	0.386346	0.136476	0	0	0	0	0	not_enriched	not_competed	not_enriched_and_competed	not_selected
High	IsMasterProtein	Q13769	FALSE	9	6	9	THOC5	1.73	0.6	0.235827	0.970972	0.121588	0	0.00744417	0.00744417	0	0.00744417	not_enriched	not_competed	not_enriched_and_competed	not_selected
High	IsMasterProtein	P22681	FALSE	8	5	8	CBL	0.05	0.6	1	0.969767	0.0471464	0	0	0	0	0	not_enriched	not_competed	not_enriched_and_competed	selected
High	IsMasterProtein	Q9NWX6	FALSE	9	2	9	THG1L	0.32	0.6	0.880173	0.333751	0.0198511	0	0	0	0	0	not_enriched	not_competed	not_enriched_and_competed	not_selected
High	IsMasterProtein	Q76FK4	FALSE	19	17	19	NOL8	0.21	0.59	0.972696	0.282379	0.126551	0	0	0	0	0	not_enriched	not_competed	not_enriched_and_competed	not_selected
High	IsMasterProtein	Q9BRK4	FALSE	7	3	7	LZTS2	-0.33	0.59	0.953157	0.614631	0.0545906	0	0.00744417	0.00744417	0	0.00744417	not_enriched	not_competed	not_enriched_and_competed	not_selected
High	IsMasterProtein	Q8N3X1	FALSE	9	8	9	FNBP4	-0.01	0.59	1	0.88343	0.0397022	0	0.00496278	0.00248139	0	0.00248139	not_enriched	not_competed	not_enriched_and_competed	not_selected
High	IsMasterProtein	O14773	FALSE	4	2	4	TPP1	-0.23	-0.53	0.999948	0.990689	0.362283	0.0645161	0.317618	0.277916	0.0669975	0.277916	not_enriched	not_competed	not_enriched_and_competed	not_selected
High	IsMasterProtein	P20585	FALSE	6	7	6	MSH3	-0.13	0.58	0.989142	0.0801825	0.0868486	0	0	0	0	0	not_enriched	not_competed	not_enriched_and_competed	not_selected
High	IsMasterProtein	Q05655	FALSE	4	3	4	PRKCD	0.03	0.58	1	0.172805	0.0595533	0	0.00248139	0.00248139	0	0.00248139	not_enriched	not_competed	not_enriched_and_competed	not_selected
High	IsMasterProtein	Q15257	FALSE	8	2	8	PTPA	0.05	0.58	1	0.983914	0.121588	0	0.00496278	0.00496278	0	0.00496278	not_enriched	not_competed	not_enriched_and_competed	not_selected
High	IsMasterProtein	Q5R372	FALSE	4	3	4	RABGAP1L	-0.13	0.58	0.999894	0.697895	0	0	0	0	0	0	not_enriched	not_competed	not_enriched_and_competed	not_selected
High	IsMasterProtein	O43674	FALSE	8	2	8	NDUFB5	0.16	0.58	0.999274	0.640488	0.141439	0.00248139	0.0248139	0.0248139	0.00248139	0.0248139	not_enriched	not_competed	not_enriched_and_competed	not_selected
High	IsMasterProtein	Q8NHU6	FALSE	11	9	11	TDRD7	0.42	0.57	0.980581	0.916307	0.0173697	0	0	0	0	0	not_enriched	not_competed	not_enriched_and_competed	not_selected
High	IsMasterProtein	Q9H3R5	FALSE	18	5	18	CENPH	0.08	0.57	0.999989	0.607958	0.0297767	0	0.00496278	0.00496278	0	0.00496278	not_enriched	not_competed	not_enriched_and_competed	not_selected
High	IsMasterProtein	Q15020	FALSE	7	5	7	SART3	-0.16	0.57	0.989984	0.247092	0.114144	0	0	0	0	0	not_enriched	not_competed	not_enriched_and_competed	not_selected
High	IsMasterProtein	Q96LW4	FALSE	5	2	5	PRIMPOL	-0.05	0.57	0.999999	0.565943	NA	NA	NA	NA	NA	0	not_enriched	not_competed	not_enriched_and_competed	not_selected
High	IsMasterProtein	P61254	FALSE	48	3	48	RPL26	-0.04	0.56	0.999999	0.20723	0.131514	0	0.0148883	0.0148883	0	0.0148883	not_enriched	not_competed	not_enriched_and_competed	not_selected
High	IsMasterProtein	P83111	FALSE	10	5	10	LACTB	0.26	0.56	0.989791	0.688199	0.0769231	0	0.00248139	0.00248139	0	0.00248139	not_enriched	not_competed	not_enriched_and_competed	not_selected
High	IsMasterProtein	Q9BZI7	FALSE	9	5	9	UPF3B	0.33	0.56	0.605346	0.143278	0.116625	0	0	0	0	0	not_enriched	not_competed	not_enriched_and_competed	not_selected
High	IsMasterProtein	Q96QE5	FALSE	9	2	9	TEFM	0.73	0.56	0.439004	0.699465	0.129032	0	0.00496278	0.00496278	0	0.00496278	not_enriched	not_competed	not_enriched_and_competed	not_selected
High	IsMasterProtein	Q8IVW6	FALSE	19	5	19	ARID3B	0.3	0.55	0.972304	0.670826	0.0918114	0	0	0	0	0	not_enriched	not_competed	not_enriched_and_competed	not_selected
High	IsMasterProtein	Q6NW34	FALSE	3	2	3	NEPRO	-0.59	0.55	0.95507	0.969625	0.00496278	0	0	0	0	0	not_enriched	not_competed	not_enriched_and_competed	not_selected
High	IsMasterProtein	O95870	FALSE	4	2	4	ABHD16A	0.37	0.55	0.980301	0.877593	0.0521092	0	0.00744417	0.00744417	0	0.00744417	not_enriched	not_competed	not_enriched_and_competed	not_selected
High	IsMasterProtein	Q9BXS5	FALSE	5	2	5	AP1M1	0.61	0.55	0.575741	0.677706	0.191067	0	0.00496278	0.00496278	0	0.00496278	not_enriched	not_competed	not_enriched_and_competed	not_selected
High	IsMasterProtein	A0FGR8	FALSE	14	10	14	ESYT2	0.77	0.54	0.0556153	0.237726	0.181141	0	0	0	0	0	not_enriched	not_competed	not_enriched_and_competed	not_selected
High	IsMasterProtein	P04062	FALSE	15	6	15	GBA1	0.65	0.09	0.256737	0.999893	0.33995	0.044665	0.310174	0.275434	0.0471464	0.275434	not_enriched	not_competed	not_enriched_and_competed	not_selected
High	IsMasterProtein	Q9UGI8	FALSE	8	4	8	TES	0.2	0.54	0.987314	0.44173	0.0967742	0	0	0	0	0	not_enriched	not_competed	not_enriched_and_competed	not_selected
High	IsMasterProtein	P98175	FALSE	8	6	8	RBM10	0.09	0.54	0.999942	0.550103	0.240695	0.00248139	0.0322581	0.0297767	0.00248139	0.0297767	not_enriched	not_competed	not_enriched_and_competed	not_selected
High	IsMasterProtein	Q15070	FALSE	7	3	7	OXA1L	0.93	-0.17	0.0976608	0.997194	0.33995	0.0719603	0.292804	0.272953	0.0769231	0.272953	not_enriched	not_competed	not_enriched_and_competed	not_selected
High	IsMasterProtein	O43768	FALSE	7	2	7	ENSA	0.4	0.54	0.876897	0.659171	0.0818859	0	0.00248139	0.00248139	0	0.00248139	not_enriched	not_competed	not_enriched_and_competed	not_selected
High	IsMasterProtein	Q96KG9	FALSE	5	2	5	SCYL1	0.29	0.54	0.890152	0.363582	0.0223325	0	0	0	0	0	not_enriched	not_competed	not_enriched_and_competed	not_selected
High	IsMasterProtein	Q9NZJ0	FALSE	8	4	8	DTL	-1.21	0.53	0.319172	0.943977	0.00992556	0	0	0	0	0	not_enriched	not_competed	not_enriched_and_competed	not_selected
High	IsMasterProtein	Q13572	FALSE	9	2	9	ITPK1	-0.1	0.53	0.999965	0.722485	0.0297767	0	0	0	0	0	not_enriched	not_competed	not_enriched_and_competed	not_selected
High	IsMasterProtein	Q13325	FALSE	7	3	7	IFIT5	-0.12	0.53	0.999252	0.449451	0.0843672	0	0.00496278	0.00496278	0	0.00496278	not_enriched	not_competed	not_enriched_and_competed	not_selected
High	IsMasterProtein	Q8N0U8	FALSE	12	3	12	VKORC1L1	0.49	1.11	0.99749	0.835076	0.315136	0.119107	0.28536	0.270471	0.126551	0.270471	not_enriched	not_competed	not_enriched_and_competed	not_selected
High	IsMasterProtein	P62820	FALSE	57	4	57	RAB1A	0.61	0.52	0.565064	0.720069	0.200993	0.00496278	0.0297767	0.0297767	0	0.0297767	not_enriched	not_competed	not_enriched_and_competed	not_selected
High	IsMasterProtein	Q96C86	FALSE	12	3	12	DCPS	0.38	0.52	0.946588	0.801317	0.171216	0	0.0124069	0.0124069	0	0.0124069	not_enriched	not_competed	not_enriched_and_competed	not_selected
High	IsMasterProtein	Q13042	FALSE	4	3	4	CDC16	0.81	0.52	0.580792	0.898936	0.0843672	0	0	0	0	0	not_enriched	not_competed	not_enriched_and_competed	not_selected
High	IsMasterProtein	Q9Y217	FALSE	8	4	8	MTMR6	0.41	0.52	0.418374	0.221855	0.0620347	0	0	0	0	0	not_enriched	not_competed	not_enriched_and_competed	not_selected
High	IsMasterProtein	Q14689	FALSE	2	1	2	DIP2A	-0.66	0.52	0.898135	0.968145	0.00496278	0	0	0	0	0	not_enriched	not_competed	not_enriched_and_competed	not_selected
High	IsMasterProtein	Q96EK7	FALSE	4	3	4	FAM120B	0.23	0.52	0.990004	0.655023	0.0198511	0	0	0	0	0	not_enriched	not_competed	not_enriched_and_competed	not_selected
High	IsMasterProtein	P45877	FALSE	7	1	7	PPIC	0.33	0.52	0.996028	0.954163	0.0918114	0	0	0	0	0	not_enriched	not_competed	not_enriched_and_competed	not_selected
High	IsMasterProtein	P46379	FALSE	18	15	18	BAG6	0.68	0.58	0.190787	0.319089	0.404467	0.0148883	0.322581	0.270471	0.0148883	0.270471	not_enriched	not_competed	not_enriched_and_competed	not_selected
High	IsMasterProtein	Q9BPY3	FALSE	7	3	7	FAM118B	1.9	0.51	0.515678	0.998851	0.0272953	0	0.00248139	0.00248139	0	0.00248139	not_enriched	not_competed	not_enriched_and_competed	not_selected
High	IsMasterProtein	Q8WY22	FALSE	17	3	17	BRI3BP	0.78	0.38	0.784832	0.992408	0.315136	0.114144	0.292804	0.26799	0.109181	0.26799	not_enriched	not_competed	not_enriched_and_competed	not_selected
High	IsMasterProtein	Q13144	FALSE	8	4	8	EIF2B5	0.28	0.51	0.984031	0.771775	0.163772	0	0.00992556	0.00744417	0	0.00744417	not_enriched	not_competed	not_enriched_and_competed	not_selected
High	IsMasterProtein	Q13423	FALSE	21	17	21	NNT	0.5	-0.03	0.303104	1	0.359801	0.0397022	0.292804	0.265509	0.0397022	0.265509	not_enriched	not_competed	not_enriched_and_competed	not_selected
High	IsMasterProtein	Q7Z2T5	FALSE	20	10	20	TRMT1L	0.14	0.5	0.999522	0.690345	0.116625	0	0	0	0	0	not_enriched	not_competed	not_enriched_and_competed	not_selected
High	IsMasterProtein	O15084	FALSE	3	2	3	ANKRD28	0.46	0.5	0.980853	0.969725	0.00496278	0	0	0	0	0	not_enriched	not_competed	not_enriched_and_competed	not_selected
High	IsMasterProtein	Q9H6R0	FALSE	4	2	4	DHX33	0.25	0.5	0.995164	0.838018	0.0595533	0	0	0	0	0	not_enriched	not_competed	not_enriched_and_competed	not_selected
High	IsMasterProtein	P05114	FALSE	27	2	27	HMGN1	0.02	0.5	1	0.735533	0.0545906	0	0	0	0	0	not_enriched	not_competed	not_enriched_and_competed	not_selected
High	IsMasterProtein	P62847	FALSE	49	9	49	RPS24	0.31	0.49	0.88751	0.514015	0.146402	0.00248139	0.0148883	0.0124069	0.00248139	0.0124069	not_enriched	not_competed	not_enriched_and_competed	not_selected
High	IsMasterProtein	Q96GG9	FALSE	12	2	12	DCUN1D1	0.49	0.49	0.8892	0.892115	0.0669975	0	0	0	0	0	not_enriched	not_competed	not_enriched_and_competed	not_selected
High	IsMasterProtein	Q9NUQ8	FALSE	7	3	7	ABCF3	0.25	0.49	0.980397	0.692012	0.129032	0	0.00496278	0.00496278	0	0.00496278	not_enriched	not_competed	not_enriched_and_competed	not_selected
High	IsMasterProtein	Q9H6K4	FALSE	9	2	9	OPA3	0.76	0.7	0.844243	0.888657	0.320099	0.0769231	0.28536	0.263027	0.0769231	0.263027	not_enriched	not_competed	not_enriched_and_competed	not_selected
High	IsMasterProtein	Q9BRT2	FALSE	23	2	23	UQCC2	0.66	0.48	0.718791	0.912924	0.121588	0	0	0	0	0	not_enriched	not_competed	not_enriched_and_competed	not_selected
High	IsMasterProtein	Q9NUJ1	FALSE	12	3	12	ABHD10	0.44	0.32	0.603846	0.855263	0.359801	0.0669975	0.297767	0.263027	0.0694789	0.263027	not_enriched	not_competed	not_enriched_and_competed	not_selected
High	IsMasterProtein	Q8NB90	FALSE	14	7	14	SPATA5	-0.15	0.47	0.999751	0.877246	0.126551	0	0.00248139	0.00248139	0	0.00248139	not_enriched	not_competed	not_enriched_and_competed	not_selected
High	IsMasterProtein	Q9BXW9	FALSE	7	9	7	FANCD2	-0.1	0.47	0.999455	0.445142	0.156328	0	0.00744417	0.00496278	0	0.00496278	not_enriched	not_competed	not_enriched_and_competed	not_selected
High	IsMasterProtein	O43395	FALSE	12	8	12	PRPF3	0.14	0.47	0.997977	0.512322	0.121588	0	0	0	0	0	not_enriched	not_competed	not_enriched_and_competed	not_selected
High	IsMasterProtein	Q9H3G5	FALSE	11	5	11	CPVL	0.6	-0.29	0.732326	0.990258	0.387097	0.0521092	0.312655	0.263027	0.057072	0.263027	not_enriched	not_competed	not_enriched_and_competed	not_selected
High	IsMasterProtein	O75582	FALSE	6	3	6	RPS6KA5	0.27	0.47	0.945274	0.606473	0.00248139	0	0	0	0	0	not_enriched	not_competed	not_enriched_and_competed	not_selected
High	IsMasterProtein	Q9H773	FALSE	35	5	35	DCTPP1	-0.19	-0.39	0.994788	0.831087	0.419355	0.0818859	0.287841	0.263027	0.0942928	0.263027	not_enriched	not_competed	not_enriched_and_competed	not_selected
High	IsMasterProtein	Q96CU9	FALSE	9	3	9	FOXRED1	0.86	-0.16	0.0668332	0.995147	0.37469	0.0645161	0.315136	0.260546	0.0694789	0.260546	not_enriched	not_competed	not_enriched_and_competed	not_selected
High	IsMasterProtein	P54727	FALSE	24	7	24	RAD23B	0.19	0.46	0.906678	0.185409	0.173697	0	0.00744417	0.00496278	0	0.00496278	not_enriched	not_competed	not_enriched_and_competed	not_selected
High	IsMasterProtein	Q0VDF9	FALSE	14	6	14	HSPA14	0.59	0.46	0.303685	0.550825	0.1067	0.00248139	0.00248139	0.00248139	0.00248139	0.00248139	not_enriched	not_competed	not_enriched_and_competed	not_selected
High	IsMasterProtein	Q96AX1	FALSE	10	5	10	VPS33A	-0.05	0.46	0.999996	0.556753	0.158809	0	0.00248139	0	0	0	not_enriched	not_competed	not_enriched_and_competed	not_selected
High	IsMasterProtein	Q969T7	FALSE	19	5	19	NT5C3B	0.31	-0.28	0.977315	0.985883	0.399504	0.0595533	0.310174	0.258065	0.0595533	0.258065	not_enriched	not_competed	not_enriched_and_competed	not_selected
High	IsMasterProtein	Q5JVF3	FALSE	11	3	11	PCID2	0.52	0.46	0.42945	0.557936	0.0620347	0	0	0	0	0	not_enriched	not_competed	not_enriched_and_competed	not_selected
High	IsMasterProtein	P51809	FALSE	9	2	9	VAMP7	0.23	0.46	0.957149	0.507633	0.203474	0	0.00248139	0.00248139	0	0.00248139	not_enriched	not_competed	not_enriched_and_competed	not_selected
High	IsMasterProtein	O75438	FALSE	34	2	34	NDUFB1	0.61	0.46	0.36363	0.635698	0.0719603	0	0.0397022	0.0347395	0	0.0347395	not_enriched	not_competed	not_enriched_and_competed	not_selected
High	IsMasterProtein	Q7Z739	FALSE	5	2	5	YTHDF3	-0.1	0.46	0.999909	0.647933	0.153846	0	0.00992556	0.00744417	0	0.00744417	not_enriched	not_competed	not_enriched_and_competed	not_selected
High	IsMasterProtein	O15118	FALSE	5	6	5	NPC1	0.19	1.56	0.997674	0.0152444	0.359801	0.00744417	0.307692	0.255583	0.00744417	0.255583	not_enriched	not_competed	not_enriched_and_competed	not_selected
High	IsMasterProtein	Q9UPQ0	FALSE	2	2	2	LIMCH1	0.79	0.46	0.192363	0.685849	NA	NA	NA	NA	NA	0	not_enriched	not_competed	not_enriched_and_competed	not_selected
High	IsMasterProtein	P53365	FALSE	28	8	28	ARFIP2	0.12	0.45	0.999879	0.836211	0.114144	0.00248139	0.0223325	0.0198511	0.00248139	0.0198511	not_enriched	not_competed	not_enriched_and_competed	not_selected
High	IsMasterProtein	Q13724	FALSE	17	9	17	MOGS	0.27	0.45	0.959044	0.697172	0.163772	0	0.00992556	0.00744417	0	0.00744417	not_enriched	not_competed	not_enriched_and_competed	not_selected
High	IsMasterProtein	Q8IXU6	FALSE	8	2	8	SLC35F2	0.9	0.62	0.058469	0.257463	0.449132	0.0124069	0.315136	0.253102	0.0223325	0.253102	not_enriched	not_competed	not_enriched_and_competed	not_selected
High	IsMasterProtein	P83436	FALSE	10	6	10	COG7	0.08	0.45	0.999984	0.767798	0.114144	0	0	0	0	0	not_enriched	not_competed	not_enriched_and_competed	not_selected
High	IsMasterProtein	Q9NVV0	FALSE	20	4	20	TMEM38B	0.31	0.45	0.784115	0.43955	0.0645161	0	0.00744417	0.00744417	0	0.00744417	not_enriched	not_competed	not_enriched_and_competed	not_selected
High	IsMasterProtein	Q9UPN6	FALSE	4	2	4	SCAF8	0.26	0.45	0.975864	0.727877	0.08933	0	0	0	0	0	not_enriched	not_competed	not_enriched_and_competed	not_selected
High	IsMasterProtein	Q5JTV8	FALSE	7	3	7	TOR1AIP1	0.11	0.45	0.999786	0.665188	0.146402	0	0	0	0	0	not_enriched	not_competed	not_enriched_and_competed	not_selected
High	IsMasterProtein	Q6UN15	FALSE	4	2	4	FIP1L1	-0.29	0.45	0.939749	0.684432	0.173697	0	0.0148883	0.0148883	0	0.0148883	not_enriched	not_competed	not_enriched_and_competed	not_selected
High	IsMasterProtein	P55010	FALSE	23	9	23	EIF5	0.68	-0.1	0.29846	0.999894	0.347395	0.0173697	0.300248	0.253102	0.0198511	0.253102	not_enriched	not_competed	not_enriched_and_competed	not_selected
High	IsMasterProtein	Q9NPR9	FALSE	8	3	8	GPR108	1.04	1.56	0.323376	0.0682773	0.305211	0.057072	0.260546	0.248139	0.0595533	0.248139	not_enriched	not_competed	not_enriched_and_competed	not_selected
High	IsMasterProtein	P00374	FALSE	23	2	23	DHFR	0.13	0.85	0.999906	0.38042	0.382134	0.0843672	0.28536	0.248139	0.08933	0.248139	not_enriched	not_competed	not_enriched_and_competed	not_selected
High	IsMasterProtein	P20073	FALSE	14	6	14	ANXA7	-0.03	0.44	0.999999	0.260631	0.17866	0	0.00248139	0.00248139	0	0.00248139	not_enriched	not_competed	not_enriched_and_competed	not_selected
High	IsMasterProtein	P37198	FALSE	11	5	11	NUP62	0.52	0.44	0.937529	0.974266	0.158809	0	0.00248139	0.00248139	0	0.00248139	not_enriched	not_competed	not_enriched_and_competed	not_selected
High	IsMasterProtein	P00846	FALSE	7	2	7	MT-ATP6	0.76	-0.03	0.0796969	1	0.277916	0.16129	0.272953	0.248139	0.156328	0.248139	not_enriched	not_competed	not_enriched_and_competed	not_selected
High	IsMasterProtein	Q9BQ75	FALSE	10	3	10	CMSS1	0.63	0.44	0.610797	0.884473	0.114144	0	0.00744417	0.00496278	0	0.00496278	not_enriched	not_competed	not_enriched_and_competed	not_selected
High	IsMasterProtein	Q9H0R4	FALSE	8	2	8	HDHD2	0.09	0.44	0.999995	0.93082	0.101737	0	0	0	0	0	not_enriched	not_competed	not_enriched_and_competed	not_selected
High	IsMasterProtein	P23258	FALSE	29	1	29	TUBG1	0.37	0.43	0.884209	0.809488	0.119107	0	0.00248139	0.00248139	0	0.00248139	not_enriched	not_competed	not_enriched_and_competed	not_selected
High	IsMasterProtein	Q8NBX0	FALSE	23	8	23	SCCPDH	-1.65	3.42	0.0998151	0.00151037	0.397022	0.0397022	0.28536	0.243176	0.044665	0.243176	enriched	not_competed	not_enriched_and_competed	not_selected
High	IsMasterProtein	P52907	FALSE	39	6	39	CAPZA1	0.47	0.43	0.848161	0.891954	0.138958	0	0	0	0	0	not_enriched	not_competed	not_enriched_and_competed	not_selected
High	IsMasterProtein	Q9Y2Z0	FALSE	20	5	20	SUGT1	0.05	0.43	0.999994	0.546101	0.104218	0	0	0	0	0	not_enriched	not_competed	not_enriched_and_competed	not_selected
High	IsMasterProtein	O43324	FALSE	40	5	40	EEF1E1	-0.46	0.43	0.568483	0.644055	0.124069	0	0	0	0	0	not_enriched	not_competed	not_enriched_and_competed	not_selected
High	IsMasterProtein	Q6UXN9	FALSE	19	4	19	WDR82	0.34	0.43	0.874799	0.726319	0.104218	0	0	0	0	0	not_enriched	not_competed	not_enriched_and_competed	not_selected
High	IsMasterProtein	Q99590	FALSE	4	4	4	SCAF11	0.67	0.43	0.785279	0.966839	0.0744417	0	0	0	0	0	not_enriched	not_competed	not_enriched_and_competed	not_selected
High	IsMasterProtein	A8MTT3	FALSE	31	4	31	CEBPZOS	1.58	2.01	0.0103011	0.00217321	0.26799	0.121588	0.255583	0.243176	0.124069	0.243176	not_enriched	not_competed	not_enriched_and_competed	not_selected
High	IsMasterProtein	Q15056	FALSE	20	4	20	EIF4H	0.05	0.43	0.999993	0.423113	0.188586	0	0.0173697	0.0124069	0	0.0124069	not_enriched	not_competed	not_enriched_and_competed	not_selected
High	IsMasterProtein	Q13188	FALSE	8	2	8	STK3	0.46	0.43	0.943724	0.958127	0.104218	0	0	0	0	0	not_enriched	not_competed	not_enriched_and_competed	not_selected
High	IsMasterProtein	O95059	FALSE	19	2	19	RPP14	0.28	0.43	0.999492	0.99322	0.0223325	0	0	0	0	0	not_enriched	not_competed	not_enriched_and_competed	not_selected
High	IsMasterProtein	O60869	FALSE	24	3	24	EDF1	0.36	0.43	0.956869	0.897815	0.116625	0.00248139	0.0148883	0.0148883	0.00248139	0.0148883	not_enriched	not_competed	not_enriched_and_competed	not_selected
High	IsMasterProtein	Q8IY95	FALSE	14	3	14	TMEM192	0.56	0.43	0.328707	0.588305	0.16129	0	0.00744417	0.00744417	0	0.00744417	not_enriched	not_competed	not_enriched_and_competed	not_selected
High	IsMasterProtein	Q9H1I8	FALSE	6	4	6	ASCC2	0.43	0.43	0.994673	0.994341	0.173697	0	0.00248139	0.00248139	0	0.00248139	not_enriched	not_competed	not_enriched_and_competed	not_selected
High	IsMasterProtein	P54098	FALSE	4	3	4	POLG	0.03	0.43	1	0.627819	0.0818859	0	0.00248139	0.00248139	0	0.00248139	not_enriched	not_competed	not_enriched_and_competed	not_selected
High	IsMasterProtein	Q5VZ89	FALSE	1	2	1	DENND4C	-0.12	0.43	0.999874	0.851311	0.0397022	0	0	0	0	0	not_enriched	not_competed	not_enriched_and_competed	not_selected
High	IsMasterProtein	Q14353	FALSE	6	2	6	GAMT	0.44	0.43	0.960056	0.965255	0.0372208	0	0	0	0	0	not_enriched	not_competed	not_enriched_and_competed	not_selected
High	IsMasterProtein	O14776	FALSE	11	13	11	TCERG1	0.13	0.42	0.999124	0.695913	0.129032	0.00248139	0.00496278	0.00248139	0.00248139	0.00248139	not_enriched	not_competed	not_enriched_and_competed	not_selected
High	IsMasterProtein	Q8TBC4	FALSE	20	7	20	UBA3	1.01	0.42	0.392472	0.969122	0.129032	0	0	0	0	0	not_enriched	not_competed	not_enriched_and_competed	not_selected
High	IsMasterProtein	Q9Y487	FALSE	11	7	11	ATP6V0A2	1.11	-0.13	0.028147	0.999079	0.347395	0.0272953	0.275434	0.243176	0.0297767	0.243176	not_enriched	not_competed	not_enriched_and_competed	not_selected
High	IsMasterProtein	Q8WVM7	FALSE	4	3	4	STAG1	0.48	0.42	0.96769	0.983017	0.136476	0	0	0	0	0	not_enriched	not_competed	not_enriched_and_competed	not_selected
High	IsMasterProtein	Q9Y619	FALSE	14	4	14	SLC25A15	0.43	1.25	0.962032	0.194546	0.327543	0.0322581	0.280397	0.240695	0.0322581	0.240695	not_enriched	not_competed	not_enriched_and_competed	not_selected
High	IsMasterProtein	P67870	FALSE	19	3	19	CSNK2B	0.6	0.42	0.0912989	0.332671	0.16129	0	0.00496278	0	0	0	not_enriched	not_competed	not_enriched_and_competed	not_selected
High	IsMasterProtein	O14925	FALSE	34	4	34	TIMM23	0.59	0.3	0.396272	0.925753	0.310174	0.0397022	0.255583	0.235732	0.0421836	0.235732	not_enriched	not_competed	not_enriched_and_competed	not_selected
High	IsMasterProtein	P41223	FALSE	26	3	26	BUD31	0.23	0.42	0.99652	0.916082	0.153846	0	0	0	0	0	not_enriched	not_competed	not_enriched_and_competed	not_selected
High	IsMasterProtein	Q9UJX5	FALSE	1	2	1	ANAPC4	0.15	0.42	0.998887	0.783959	0.101737	0	0	0	0	0	not_enriched	not_competed	not_enriched_and_competed	not_selected
High	IsMasterProtein	Q13535	FALSE	1	2	1	ATR	0.45	0.42	0.943691	0.962538	0.0124069	0	0	0	0	0	not_enriched	not_competed	not_enriched_and_competed	not_selected
High	IsMasterProtein	Q9Y5M8	FALSE	41	9	41	SRPRB	0.76	0.48	0.301843	0.739282	0.320099	0.0372208	0.240695	0.233251	0.0372208	0.233251	not_enriched	not_competed	not_enriched_and_competed	not_selected
High	IsMasterProtein	Q96PC5	FALSE	2	3	2	MIA2	0.55	0.08	0.783968	0.999998	0.292804	0.0322581	0.240695	0.233251	0.0347395	0.233251	not_enriched	not_competed	not_enriched_and_competed	not_selected
High	IsMasterProtein	Q14207	FALSE	2	2	2	NPAT	0.85	0.41	0.904283	0.998041	0.00248139	0	0	0	0	0	not_enriched	not_competed	not_enriched_and_competed	not_selected
High	IsMasterProtein	Q9BT25	FALSE	7	2	7	HAUS8	-0.2	0.41	0.996946	0.875325	0.00496278	0	0	0	0	0	not_enriched	not_competed	not_enriched_and_competed	not_selected
High	IsMasterProtein	Q5TBB1	FALSE	12	3	12	RNASEH2B	0.17	0.41	0.998152	0.83916	0.00496278	0	0	0	0	0	not_enriched	not_competed	not_enriched_and_competed	not_selected
High	IsMasterProtein	Q96B26	FALSE	14	2	14	EXOSC8	-0.21	0.41	0.982258	0.676246	0.0942928	0	0.00248139	0.00248139	0	0.00248139	not_enriched	not_competed	not_enriched_and_competed	not_selected
High	IsMasterProtein	P05109	FALSE	20	2	20	S100A8	-1.11	0.41	0.831094	0.999133	0	0	0	0	0	0	not_enriched	not_competed	not_enriched_and_competed	not_selected
High	IsMasterProtein	P54802	FALSE	10	4	10	NAGLU	0.85	-0.18	0.193812	0.997814	0.337469	0.0173697	0.265509	0.233251	0.0223325	0.233251	not_enriched	not_competed	not_enriched_and_competed	not_selected
High	IsMasterProtein	O00264	FALSE	35	6	35	PGRMC1	0.64	0.25	0.558587	0.990195	0.317618	0.0272953	0.25062	0.230769	0.0272953	0.230769	not_enriched	not_competed	not_enriched_and_competed	not_selected
High	IsMasterProtein	Q9UI10	FALSE	19	8	19	EIF2B4	0.15	0.4	0.999602	0.916216	0.0967742	0	0.00248139	0.00248139	0	0.00248139	not_enriched	not_competed	not_enriched_and_competed	not_selected
High	IsMasterProtein	Q9BRX8	FALSE	25	5	25	PRXL2A	0.41	0.4	0.787129	0.802271	0.176179	0	0.0198511	0.0198511	0	0.0198511	not_enriched	not_competed	not_enriched_and_competed	not_selected
High	IsMasterProtein	Q9NZ08	FALSE	3	2	3	ERAP1	0.8	-0.01	0.412151	1	0.344913	0.00744417	0.260546	0.228288	0.00744417	0.228288	not_enriched	not_competed	not_enriched_and_competed	not_selected
High	IsMasterProtein	Q96KA5	FALSE	12	5	12	CLPTM1L	0.89	0.42	0.101623	0.739435	0.320099	0.0124069	0.245658	0.225806	0.0124069	0.225806	not_enriched	not_competed	not_enriched_and_competed	not_selected
High	IsMasterProtein	Q8WVV9	FALSE	11	6	11	HNRNPLL	0.39	0.4	0.940202	0.930275	0.133995	0	0.00496278	0.00248139	0	0.00248139	not_enriched	not_competed	not_enriched_and_competed	not_selected
High	IsMasterProtein	Q8IZ83	FALSE	4	2	4	ALDH16A1	-0.24	0.4	0.940307	0.627595	0.0347395	0	0.00248139	0	0	0	not_enriched	not_competed	not_enriched_and_competed	not_selected
High	IsMasterProtein	O00743	FALSE	11	3	11	PPP6C	0.28	0.4	0.971684	0.865083	0.143921	0	0.00248139	0.00248139	0	0.00248139	not_enriched	not_competed	not_enriched_and_competed	not_selected
High	IsMasterProtein	P26374	FALSE	3	2	3	CHML	-0.05	0.4	1	0.942696	0.0173697	0	0	0	0	0	not_enriched	not_competed	not_enriched_and_competed	not_selected
High	IsMasterProtein	Q9NPF0	FALSE	9	2	9	CD320	0.37	0.4	0.940683	0.91661	0.0645161	0.00744417	0.0198511	0.0173697	0.00992556	0.0173697	not_enriched	not_competed	not_enriched_and_competed	not_selected
High	IsMasterProtein	Q9Y2D5	FALSE	3	2	3	AKAP2	0.44	0.4	0.981963	0.989903	0.00248139	0	0	0	0	0	not_enriched	not_competed	not_enriched_and_competed	not_selected
High	IsMasterProtein	Q9BV86	FALSE	20	4	20	NTMT1	1.44	-1.08	0.231284	0.498655	0.327543	0.0521092	0.253102	0.225806	0.0545906	0.225806	not_enriched	not_competed	not_enriched_and_competed	not_selected
High	IsMasterProtein	P68400	FALSE	26	1	26	CSNK2A1	0.36	0.39	0.894978	0.858176	0.119107	0	0	0	0	0	not_enriched	not_competed	not_enriched_and_competed	not_selected
High	IsMasterProtein	Q9UJV9	FALSE	12	7	12	DDX41	0.41	0.39	0.573022	0.61866	0.148883	0	0	0	0	0	not_enriched	not_competed	not_enriched_and_competed	not_selected
High	IsMasterProtein	O43660	FALSE	15	8	15	PLRG1	0.15	0.39	0.999397	0.901621	0.116625	0	0	0	0	0	not_enriched	not_competed	not_enriched_and_competed	not_selected
High	IsMasterProtein	P52952	FALSE	13	1	13	NKX2-5	0.63	0.39	0.969785	0.997938	0.00248139	0	0	0	0	0	not_enriched	not_competed	not_enriched_and_competed	not_selected
High	IsMasterProtein	Q9Y6M7	FALSE	2	2	2	SLC4A7	0.49	0.39	0.9852	0.995907	0.200993	0	0.0471464	0.044665	0	0.044665	not_enriched	not_competed	not_enriched_and_competed	not_selected
High	IsMasterProtein	O95382	FALSE	3	2	3	MAP3K6	-0.44	0.39	0.758099	0.852913	0	0	0	0	0	0	not_enriched	not_competed	not_enriched_and_competed	not_selected
High	IsMasterProtein	Q07065	FALSE	45	25	45	CKAP4	1.31	-0.82	0.0119622	0.13305	0.327543	0.0248139	0.243176	0.223325	0.0272953	0.223325	not_enriched	not_competed	not_enriched_and_competed	not_selected
High	IsMasterProtein	O43760	FALSE	13	3	13	SYNGR2	0.15	0.87	0.999034	0.153875	0.280397	0.0248139	0.228288	0.220844	0.0248139	0.220844	not_enriched	not_competed	not_enriched_and_competed	not_selected
High	IsMasterProtein	Q3KQU3	FALSE	7	6	7	MAP7D1	0.23	0.38	0.988075	0.872308	0.0719603	0	0.00248139	0	0	0	not_enriched	not_competed	not_enriched_and_competed	not_selected
High	IsMasterProtein	Q15555	FALSE	24	6	24	MAPRE2	0.53	0.38	0.594038	0.855362	0.19603	0	0.0173697	0.0173697	0	0.0173697	not_enriched	not_competed	not_enriched_and_competed	not_selected
High	IsMasterProtein	Q14739	FALSE	22	14	22	LBR	0.5	0.33	0.246226	0.657877	0.344913	0.0198511	0.263027	0.220844	0.0223325	0.220844	not_enriched	not_competed	not_enriched_and_competed	not_selected
High	IsMasterProtein	O00471	FALSE	5	4	5	EXOC5	0.13	0.38	0.999643	0.848149	0.126551	0	0	0	0	0	not_enriched	not_competed	not_enriched_and_competed	not_selected
High	IsMasterProtein	Q15427	FALSE	18	4	18	SF3B4	0.45	0.38	0.955289	0.980867	0.156328	0	0.00496278	0.00496278	0	0.00496278	not_enriched	not_competed	not_enriched_and_competed	not_selected
High	IsMasterProtein	P62487	FALSE	36	5	36	POLR2G	-0.03	0.38	1	0.680847	0.08933	0	0	0	0	0	not_enriched	not_competed	not_enriched_and_competed	not_selected
High	IsMasterProtein	Q9NVJ2	FALSE	30	2	30	ARL8B	0.33	0.38	0.998054	0.995744	0.0967742	0	0	0	0	0	not_enriched	not_competed	not_enriched_and_competed	not_selected
High	IsMasterProtein	O43149	FALSE	1	3	1	ZZEF1	-0.29	0.38	0.909743	0.743233	0.0347395	0	0	0	0	0	not_enriched	not_competed	not_enriched_and_competed	not_selected
High	IsMasterProtein	Q9Y3U8	FALSE	31	5	31	RPL36	0.41	0.37	0.73829	0.812612	0.156328	0	0	0	0	0	not_enriched	not_competed	not_enriched_and_competed	not_selected
High	IsMasterProtein	P61163	FALSE	17	2	17	ACTR1A	0.28	0.37	0.92183	0.786398	0.173697	0	0	0	0	0	not_enriched	not_competed	not_enriched_and_competed	not_selected
High	IsMasterProtein	Q16740	FALSE	9	2	9	CLPP	0.37	0.09	0.776541	0.999857	0.33995	0.0620347	0.240695	0.220844	0.0645161	0.220844	not_enriched	not_competed	not_enriched_and_competed	not_selected
High	IsMasterProtein	Q8NBQ5	FALSE	19	4	19	HSD17B11	0.25	0.37	0.967625	0.833878	0.181141	0	0.0223325	0.0223325	0	0.0223325	not_enriched	not_competed	not_enriched_and_competed	not_selected
High	IsMasterProtein	P49959	FALSE	11	6	11	MRE11	0.33	0.37	0.741176	0.638244	0.131514	0	0	0	0	0	not_enriched	not_competed	not_enriched_and_competed	not_selected
High	IsMasterProtein	Q9Y2F5	FALSE	3	4	3	ICE1	-0.01	0.37	1	0.992167	0.0198511	0	0	0	0	0	not_enriched	not_competed	not_enriched_and_competed	not_selected
High	IsMasterProtein	Q8N6T3	FALSE	9	3	9	ARFGAP1	-0.1	0.37	0.999734	0.783461	0.183623	0	0.00992556	0.00744417	0	0.00744417	not_enriched	not_competed	not_enriched_and_competed	not_selected
High	IsMasterProtein	Q15006	FALSE	17	4	17	EMC2	0.36	0.37	0.70869	0.669303	0.181141	0	0.0148883	0.0148883	0	0.0148883	not_enriched	not_competed	not_enriched_and_competed	not_selected
High	IsMasterProtein	Q13309	FALSE	11	4	11	SKP2	0.31	0.37	0.927548	0.851131	0.0843672	0	0	0	0	0	not_enriched	not_competed	not_enriched_and_competed	not_selected
High	IsMasterProtein	Q96SY0	FALSE	7	3	7	INTS14	0.44	0.37	0.777416	0.884081	0.181141	0	0.0173697	0.0148883	0	0.0148883	not_enriched	not_competed	not_enriched_and_competed	not_selected
High	IsMasterProtein	Q9Y285	FALSE	7	5	7	FARSA	0.26	0.37	0.985821	0.921351	0.153846	0	0	0	0	0	not_enriched	not_competed	not_enriched_and_competed	not_selected
High	IsMasterProtein	O95831	FALSE	35	17	35	AIFM1	0.51	-0.04	0.0884089	0.999982	0.337469	0.0620347	0.263027	0.220844	0.0620347	0.220844	not_enriched	not_competed	not_enriched_and_competed	not_selected
High	IsMasterProtein	Q06055	FALSE	16	1	16	ATP5MC2	0.33	0.37	0.896535	0.834328	0.0322581	0.00248139	0.00496278	0.00496278	0	0.00496278	not_enriched	not_competed	not_enriched_and_competed	not_selected
High	IsMasterProtein	P21964	FALSE	14	5	14	COMT	1.01	-0.31	0.00719055	0.695701	0.317618	0.0198511	0.233251	0.220844	0.0198511	0.220844	not_enriched	not_competed	not_enriched_and_competed	not_selected
High	IsMasterProtein	Q13283	FALSE	32	10	32	G3BP1	0.15	0.36	0.990221	0.586096	0.126551	0	0	0	0	0	not_enriched	not_competed	not_enriched_and_competed	not_selected
High	IsMasterProtein	Q6YN16	FALSE	27	9	27	HSDL2	0.4	0.36	0.76727	0.847777	0.19603	0	0.0148883	0.0148883	0	0.0148883	not_enriched	not_competed	not_enriched_and_competed	not_selected
High	IsMasterProtein	O94905	FALSE	33	7	33	ERLIN2	0.43	0.36	0.915921	0.963393	0.173697	0	0.0124069	0.0124069	0	0.0124069	not_enriched	not_competed	not_enriched_and_competed	not_selected
High	IsMasterProtein	Q15436	FALSE	11	4	11	SEC23A	0.3	0.36	0.916878	0.825683	0.156328	0	0.0124069	0.00744417	0	0.00744417	not_enriched	not_competed	not_enriched_and_competed	not_selected
High	IsMasterProtein	Q9Y277	FALSE	59	18	59	VDAC3	1.38	-0.34	0.0229281	0.932406	0.30273	0.0248139	0.228288	0.220844	0.0248139	0.220844	not_enriched	not_competed	not_enriched_and_competed	not_selected
High	IsMasterProtein	P78316	FALSE	9	7	9	NOP14	0.35	0.36	0.652391	0.61708	0.153846	0	0.00744417	0.00496278	0	0.00496278	not_enriched	not_competed	not_enriched_and_competed	not_selected
High	IsMasterProtein	P13073	FALSE	23	4	23	COX4I1	0.7	0.37	0.101251	0.639478	0.310174	0.0372208	0.228288	0.215881	0.0372208	0.215881	not_enriched	not_competed	not_enriched_and_competed	not_selected
High	IsMasterProtein	Q9UN86	FALSE	11	5	11	G3BP2	0.42	0.36	0.799756	0.8869	0.148883	0	0	0	0	0	not_enriched	not_competed	not_enriched_and_competed	not_selected
High	IsMasterProtein	Q86UE4	FALSE	20	10	20	MTDH	0.2	0.26	0.843851	0.630272	0.305211	0.0471464	0.228288	0.2134	0.0545906	0.2134	not_enriched	not_competed	not_enriched_and_competed	not_selected
High	IsMasterProtein	O60885	FALSE	3	1	3	BRD4	-0.14	0.36	0.998887	0.845842	0.124069	0	0	0	0	0	not_enriched	not_competed	not_enriched_and_competed	not_selected
High	IsMasterProtein	Q12834	FALSE	11	6	11	CDC20	-0.01	0.36	1	0.948015	0.08933	0.00496278	0.0272953	0.0248139	0.00496278	0.0248139	not_enriched	not_competed	not_enriched_and_competed	not_selected
High	IsMasterProtein	Q969N2	FALSE	6	3	6	PIGT	0.25	0.36	0.991231	0.93689	0.168734	0	0	0	0	0	not_enriched	not_competed	not_enriched_and_competed	not_selected
High	IsMasterProtein	P43378	FALSE	5	3	5	PTPN9	0.32	0.36	0.986148	0.974309	0.0173697	0	0	0	0	0	not_enriched	not_competed	not_enriched_and_competed	not_selected
High	IsMasterProtein	Q32NB8	FALSE	5	2	5	PGS1	0.26	0.36	0.961482	0.843766	0.0124069	0	0.00248139	0.00248139	0	0.00248139	not_enriched	not_competed	not_enriched_and_competed	not_selected
High	IsMasterProtein	Q9Y6R4	FALSE	3	2	3	MAP3K4	0.47	0.36	0.984554	0.996738	0.0322581	0	0.00248139	0.00248139	0	0.00248139	not_enriched	not_competed	not_enriched_and_competed	not_selected
High	IsMasterProtein	Q14191	FALSE	7	8	7	WRN	0.17	0.35	0.998666	0.929176	0.0545906	0	0.00248139	0	0	0	not_enriched	not_competed	not_enriched_and_competed	not_selected
High	IsMasterProtein	Q8N7H5	FALSE	14	6	14	PAF1	-0.07	0.35	0.99999	0.862325	0.116625	0	0	0	0	0	not_enriched	not_competed	not_enriched_and_competed	not_selected
High	IsMasterProtein	P46100	FALSE	3	6	3	NA	0.31	0.35	0.87029	0.789178	0.0669975	0	0	0	0	0	not_enriched	not_competed	not_enriched_and_competed	not_selected
High	IsMasterProtein	Q96I25	FALSE	17	7	17	RBM17	0.6	0.35	0.0947515	0.518554	0.156328	0	0.00496278	0.00248139	0	0.00248139	not_enriched	not_competed	not_enriched_and_competed	not_selected
High	IsMasterProtein	P31277	FALSE	13	3	13	HOXD11	0.65	0.35	0.701326	0.975452	0.0421836	0	0	0	0	0	not_enriched	not_competed	not_enriched_and_competed	not_selected
High	IsMasterProtein	Q9BW91	FALSE	13	4	13	NUDT9	0.71	0.35	0.194823	0.817354	0.17866	0.00248139	0.0297767	0.0297767	0.00248139	0.0297767	not_enriched	not_competed	not_enriched_and_competed	not_selected
High	IsMasterProtein	Q12768	FALSE	5	4	5	WASHC5	0.09	0.35	1	0.997405	0.141439	0	0.0198511	0.0148883	0	0.0148883	not_enriched	not_competed	not_enriched_and_competed	not_selected
High	IsMasterProtein	O95864	FALSE	8	4	8	FADS2	0.31	0.35	0.905213	0.838944	0.223325	0.00744417	0.0421836	0.0322581	0.00744417	0.0322581	not_enriched	not_competed	not_enriched_and_competed	not_selected
High	IsMasterProtein	Q96TA1	FALSE	3	2	3	NIBAN2	0.39	0.35	0.976174	0.984701	0.138958	0	0.00992556	0.00744417	0	0.00744417	not_enriched	not_competed	not_enriched_and_competed	not_selected
High	IsMasterProtein	Q92922	FALSE	10	7	10	SMARCC1	0.24	0.34	0.796374	0.445618	0.111663	0	0	0	0	0	not_enriched	not_competed	not_enriched_and_competed	not_selected
High	IsMasterProtein	Q969X6	FALSE	15	8	15	UTP4	0.37	0.34	0.633827	0.688945	0.104218	0	0	0	0	0	not_enriched	not_competed	not_enriched_and_competed	not_selected
High	IsMasterProtein	Q15345	FALSE	8	6	8	LRRC41	0.11	0.34	0.999465	0.778902	0.0545906	0	0	0	0	0	not_enriched	not_competed	not_enriched_and_competed	not_selected
High	IsMasterProtein	O43447	FALSE	42	7	42	PPIH	0.36	0.34	0.636318	0.685095	0.1067	0	0	0	0	0	not_enriched	not_competed	not_enriched_and_competed	not_selected
High	IsMasterProtein	Q9H2G2	FALSE	6	5	6	SLK	0.09	0.34	0.999829	0.755259	0.101737	0	0	0	0	0	not_enriched	not_competed	not_enriched_and_competed	not_selected
High	IsMasterProtein	Q9Y570	FALSE	26	7	26	PPME1	0.43	0.34	0.965241	0.990502	0.119107	0	0.00744417	0.00496278	0	0.00496278	not_enriched	not_competed	not_enriched_and_competed	not_selected
High	IsMasterProtein	Q9Y2L5	FALSE	5	6	5	TRAPPC8	0.16	0.34	0.990821	0.732865	0.0496278	0	0	0	0	0	not_enriched	not_competed	not_enriched_and_competed	not_selected
High	IsMasterProtein	Q12907	FALSE	15	5	15	LMAN2	0.62	0.34	0.189473	0.727073	0.205955	0	0.00496278	0.00496278	0	0.00496278	not_enriched	not_competed	not_enriched_and_competed	not_selected
High	IsMasterProtein	Q92544	FALSE	5	2	5	TM9SF4	0.54	0.34	0.409139	0.814463	0.200993	0	0.0297767	0.0272953	0	0.0272953	not_enriched	not_competed	not_enriched_and_competed	not_selected
High	IsMasterProtein	P15927	FALSE	11	4	11	RPA2	0.08	0.34	0.999954	0.860716	0.141439	0.00248139	0.00992556	0.00992556	0.00744417	0.00992556	not_enriched	not_competed	not_enriched_and_competed	not_selected
High	IsMasterProtein	Q92572	FALSE	10	2	10	AP3S1	0.35	0.34	0.873119	0.882317	0.101737	0	0.00496278	0.00496278	0	0.00496278	not_enriched	not_competed	not_enriched_and_competed	not_selected
High	IsMasterProtein	P08183	FALSE	9	9	9	ABCB1	-1.65	2.66	0.00300801	1.06E-04	0.364764	0.00496278	0.238213	0.210918	0.00496278	0.210918	enriched	competed	enriched_and_competed	not_selected
High	IsMasterProtein	Q04864	FALSE	4	2	4	REL	0.06	0.34	0.999998	0.888995	0.0223325	0	0	0	0	0	not_enriched	not_competed	not_enriched_and_competed	not_selected
High	IsMasterProtein	Q8N335	FALSE	8	3	8	GPD1L	0	0.34	1	0.960568	0.0421836	0	0	0	0	0	not_enriched	not_competed	not_enriched_and_competed	not_selected
High	IsMasterProtein	Q9ULC3	FALSE	13	2	13	RAB23	0.18	0.34	0.999944	0.997059	0.0794045	0	0	0	0	0	not_enriched	not_competed	not_enriched_and_competed	not_selected
High	IsMasterProtein	Q6DKK2	FALSE	6	2	6	TTC19	0.15	0.69	0.998034	0.253937	0.322581	0.00248139	0.245658	0.210918	0.00248139	0.210918	not_enriched	not_competed	not_enriched_and_competed	not_selected
High	IsMasterProtein	Q86Y39	FALSE	33	3	33	NDUFA11	0.57	0.42	0.628508	0.869998	0.275434	0.057072	0.218362	0.210918	0.057072	0.210918	not_enriched	not_competed	not_enriched_and_competed	not_selected
High	IsMasterProtein	Q2NL82	FALSE	16	11	16	TSR1	0.58	0.33	0.196244	0.728036	0.119107	0	0	0	0	0	not_enriched	not_competed	not_enriched_and_competed	not_selected
High	IsMasterProtein	Q8NCA5	FALSE	14	3	14	FAM98A	0.22	0.33	0.944144	0.72524	0.129032	0	0	0	0	0	not_enriched	not_competed	not_enriched_and_competed	not_selected
High	IsMasterProtein	P52815	FALSE	24	6	24	MRPL12	0.47	0.33	0.644182	0.899777	0.121588	0	0	0	0	0	not_enriched	not_competed	not_enriched_and_competed	not_selected
High	IsMasterProtein	Q9UKK9	FALSE	18	4	18	NUDT5	0.02	0.33	1	0.889183	0.131514	0	0.00248139	0	0	0	not_enriched	not_competed	not_enriched_and_competed	not_selected
High	IsMasterProtein	P41227	FALSE	15	2	15	NAA10	0.49	0.33	0.498037	0.836877	0.124069	0	0	0	0	0	not_enriched	not_competed	not_enriched_and_competed	not_selected
High	IsMasterProtein	O15031	FALSE	3	3	3	PLXNB2	0.46	0.33	0.876681	0.974174	0.126551	0.00496278	0.0148883	0.0148883	0.00496278	0.0148883	not_enriched	not_competed	not_enriched_and_competed	not_selected
High	IsMasterProtein	P29083	FALSE	12	4	12	GTF2E1	0.24	0.33	0.992317	0.950864	0.111663	0	0.00992556	0.00744417	0	0.00744417	not_enriched	not_competed	not_enriched_and_competed	not_selected
High	IsMasterProtein	Q13315	FALSE	2	3	2	ATM	0.56	0.33	0.926349	0.995225	0.0347395	0	0	0	0	0	not_enriched	not_competed	not_enriched_and_competed	not_selected
High	IsMasterProtein	Q15036	FALSE	8	2	8	SNX17	0.53	0.33	0.826665	0.979828	0.0992556	0	0	0	0	0	not_enriched	not_competed	not_enriched_and_competed	not_selected
High	IsMasterProtein	Q15942	FALSE	5	2	5	ZYX	0	0.33	1	0.669805	0.121588	0	0	0	0	0	not_enriched	not_competed	not_enriched_and_competed	not_selected
High	IsMasterProtein	O43731	FALSE	10	1	10	KDELR3	1.04	0.93	0.281196	0.380109	0.325062	0.111663	0.218362	0.208437	0.08933	0.208437	not_enriched	not_competed	not_enriched_and_competed	not_selected
High	IsMasterProtein	O15042	FALSE	18	16	18	U2SURP	0.53	0.32	0.479911	0.887148	0.124069	0	0	0	0	0	not_enriched	not_competed	not_enriched_and_competed	not_selected
High	IsMasterProtein	Q9BUN8	FALSE	27	5	27	DERL1	0.94	0.83	0.151828	0.243795	0.290323	0.0347395	0.220844	0.208437	0.0347395	0.208437	not_enriched	not_competed	not_enriched_and_competed	not_selected
High	IsMasterProtein	Q9NX40	FALSE	44	9	44	OCIAD1	1.6	-0.74	0.00467454	0.228429	0.330025	0.00992556	0.2134	0.208437	0.0124069	0.208437	not_enriched	not_competed	not_enriched_and_competed	not_selected
High	IsMasterProtein	P61604	FALSE	74	9	74	HSPE1	0.62	0.32	0.25352	0.851182	0.124069	0	0.00496278	0.00248139	0	0.00248139	not_enriched	not_competed	not_enriched_and_competed	not_selected
High	IsMasterProtein	P78344	FALSE	10	9	10	EIF4G2	0.15	0.32	0.979099	0.576746	0.111663	0	0	0	0	0	not_enriched	not_competed	not_enriched_and_competed	not_selected
High	IsMasterProtein	Q96KP1	FALSE	10	9	10	EXOC2	-0.02	0.32	1	0.976739	0.143921	0	0.0173697	0.0148883	0	0.0148883	not_enriched	not_competed	not_enriched_and_competed	not_selected
High	IsMasterProtein	P07305	FALSE	39	11	39	H1-0	0.49	0.32	0.480111	0.85691	0.0620347	0	0.00248139	0	0	0	not_enriched	not_competed	not_enriched_and_competed	not_selected
High	IsMasterProtein	Q9GZR2	FALSE	31	9	31	REXO4	0.34	0.32	0.180507	0.214294	0.109181	0	0	0	0	0	not_enriched	not_competed	not_enriched_and_competed	not_selected
High	IsMasterProtein	P22061	FALSE	28	4	28	PCMT1	0.45	0.32	0.895143	0.979426	0.141439	0	0.00496278	0.00248139	0	0.00248139	not_enriched	not_competed	not_enriched_and_competed	not_selected
High	IsMasterProtein	O95070	FALSE	5	2	5	YIF1A	0.32	0.64	0.972742	0.60472	0.26799	0.0173697	0.2134	0.203474	0.0198511	0.203474	not_enriched	not_competed	not_enriched_and_competed	not_selected
High	IsMasterProtein	P82650	FALSE	12	4	12	MRPS22	0.41	0.32	0.812574	0.934537	0.16129	0	0.00248139	0.00248139	0	0.00248139	not_enriched	not_competed	not_enriched_and_competed	not_selected
High	IsMasterProtein	P38435	FALSE	9	6	9	GGCX	0.84	0.43	0.478512	0.945296	0.292804	0.00992556	0.218362	0.200993	0.00992556	0.200993	not_enriched	not_competed	not_enriched_and_competed	not_selected
High	IsMasterProtein	Q96G03	FALSE	5	2	5	PGM2	-0.15	0.32	0.999748	0.978331	0.111663	0	0	0	0	0	not_enriched	not_competed	not_enriched_and_competed	not_selected
High	IsMasterProtein	Q14978	FALSE	32	29	32	NOLC1	-0.02	0.31	1	0.671098	0.0669975	0	0.00248139	0	0	0	not_enriched	not_competed	not_enriched_and_competed	not_selected
High	IsMasterProtein	P48444	FALSE	31	14	31	ARCN1	0.34	0.31	0.897337	0.926774	0.136476	0	0.00248139	0.00248139	0	0.00248139	not_enriched	not_competed	not_enriched_and_competed	not_selected
High	IsMasterProtein	P51116	FALSE	19	8	19	FXR2	-0.08	0.31	0.999998	0.988251	0.193548	0	0.0173697	0.0148883	0	0.0148883	not_enriched	not_competed	not_enriched_and_competed	not_selected
High	IsMasterProtein	Q96N66	FALSE	10	3	10	MBOAT7	0.59	0.51	0.602346	0.730745	0.297767	0.00744417	0.218362	0.198511	0.00496278	0.198511	not_enriched	not_competed	not_enriched_and_competed	not_selected
High	IsMasterProtein	P61353	FALSE	66	10	66	RPL27	0.55	0.31	0.238689	0.773231	0.0967742	0	0	0	0	0	not_enriched	not_competed	not_enriched_and_competed	not_selected
High	IsMasterProtein	Q14738	FALSE	16	5	16	PPP2R5D	0.16	0.31	0.98671	0.758803	0.119107	0	0.00248139	0.00248139	0	0.00248139	not_enriched	not_competed	not_enriched_and_competed	not_selected
High	IsMasterProtein	P43034	FALSE	13	5	13	PAFAH1B1	0.21	0.31	0.969133	0.831511	0.124069	0	0.00248139	0.00248139	0	0.00248139	not_enriched	not_competed	not_enriched_and_competed	not_selected
High	IsMasterProtein	P61086	FALSE	33	6	33	UBE2K	0.22	0.31	0.987021	0.920527	0.1067	0	0	0	0	0	not_enriched	not_competed	not_enriched_and_competed	not_selected
High	IsMasterProtein	Q96L91	FALSE	3	7	3	EP400	0.18	0.31	0.994676	0.914707	0.0669975	0	0.00248139	0	0	0	not_enriched	not_competed	not_enriched_and_competed	not_selected
High	IsMasterProtein	Q9NWS0	FALSE	8	2	8	PIH1D1	0.16	0.31	0.998901	0.956909	0.153846	0	0.00248139	0.00248139	0	0.00248139	not_enriched	not_competed	not_enriched_and_competed	not_selected
High	IsMasterProtein	Q96HR8	FALSE	5	2	5	NAF1	0.26	0.31	0.953322	0.886346	0.109181	0	0	0	0	0	not_enriched	not_competed	not_enriched_and_competed	not_selected
High	IsMasterProtein	Q15633	FALSE	3	2	3	TARBP2	0.05	0.31	1	0.999892	0.00992556	0	0	0	0	0	not_enriched	not_competed	not_enriched_and_competed	not_selected
High	IsMasterProtein	Q5VZE5	FALSE	4	3	4	NAA35	0.05	0.31	0.999991	0.810885	0.143921	0	0.0223325	0.0148883	0	0.0148883	not_enriched	not_competed	not_enriched_and_competed	not_selected
High	IsMasterProtein	Q9UHR6	FALSE	9	2	9	ZNHIT2	0.36	0.31	0.852616	0.919907	0.0124069	0	0.00248139	0	0	0	not_enriched	not_competed	not_enriched_and_competed	not_selected
High	IsMasterProtein	P12270	FALSE	16	32	16	TPR	0.3	0.3	0.819647	0.818028	0.158809	0	0	0	0	0	not_enriched	not_competed	not_enriched_and_competed	not_selected
High	IsMasterProtein	Q6KC79	FALSE	3	7	3	NIPBL	0.58	0.3	0.575273	0.965425	0.104218	0	0	0	0	0	not_enriched	not_competed	not_enriched_and_competed	not_selected
High	IsMasterProtein	O95684	FALSE	15	4	15	CEP43	1.46	-1.02	0.405093	0.745876	0.347395	0.00744417	0.210918	0.198511	0.00744417	0.198511	not_enriched	not_competed	not_enriched_and_competed	not_selected
High	IsMasterProtein	Q16222	FALSE	18	6	18	UAP1	0	0.3	1	0.915532	0.126551	0.00248139	0.00248139	0	0	0	not_enriched	not_competed	not_enriched_and_competed	not_selected
High	IsMasterProtein	O43747	FALSE	9	7	9	AP1G1	0.16	0.3	0.987271	0.785227	0.116625	0	0	0	0	0	not_enriched	not_competed	not_enriched_and_competed	not_selected
High	IsMasterProtein	Q9Y3B9	FALSE	18	7	18	RRP15	0.3	0.3	0.869487	0.863973	0.114144	0	0	0	0	0	not_enriched	not_competed	not_enriched_and_competed	not_selected
High	IsMasterProtein	Q9H2M9	FALSE	5	6	5	RAB3GAP2	0.29	0.3	0.89899	0.879971	0.143921	0	0	0	0	0	not_enriched	not_competed	not_enriched_and_competed	not_selected
High	IsMasterProtein	Q9NV06	FALSE	16	6	16	DCAF13	0.43	0.3	0.641366	0.896567	0.109181	0	0.00744417	0.00744417	0	0.00744417	not_enriched	not_competed	not_enriched_and_competed	not_selected
High	IsMasterProtein	P57737	FALSE	3	2	3	CORO7	0.46	0.3	0.453676	0.823126	0.0496278	0	0	0	0	0	not_enriched	not_competed	not_enriched_and_competed	not_selected
High	IsMasterProtein	Q96IJ6	FALSE	7	2	7	GMPPA	0.23	0.3	0.939361	0.809819	0.0843672	0	0	0	0	0	not_enriched	not_competed	not_enriched_and_competed	not_selected
High	IsMasterProtein	P29992	FALSE	10	1	10	GNA11	0.28	0.3	0.974341	0.965441	0.111663	0	0	0	0	0	not_enriched	not_competed	not_enriched_and_competed	not_selected
High	IsMasterProtein	Q9NPF4	FALSE	6	2	6	OSGEP	0.13	0.3	0.999816	0.965811	0.0794045	0	0	0	0	0	not_enriched	not_competed	not_enriched_and_competed	not_selected
High	IsMasterProtein	Q6IAA8	FALSE	16	2	16	LAMTOR1	0.21	0.3	0.978347	0.889006	0.163772	0	0.00248139	0.00248139	0	0.00248139	not_enriched	not_competed	not_enriched_and_competed	not_selected
High	IsMasterProtein	Q92610	FALSE	1	2	1	ZNF592	0.62	0.3	0.453503	0.953127	0.00248139	0	0	0	0	0	not_enriched	not_competed	not_enriched_and_competed	not_selected
High	IsMasterProtein	Q49A88	FALSE	3	2	3	CCDC14	0.41	0.3	0.984296	0.997516	NA	NA	NA	NA	NA	0	not_enriched	not_competed	not_enriched_and_competed	not_selected
High	IsMasterProtein	P05455	FALSE	43	19	43	SSB	0.29	0.29	0.89691	0.896681	0.111663	0	0.00248139	0.00248139	0	0.00248139	not_enriched	not_competed	not_enriched_and_competed	not_selected
High	IsMasterProtein	O00425	FALSE	34	13	34	IGF2BP3	0.39	0.29	0.556665	0.794352	0.163772	0	0	0	0	0	not_enriched	not_competed	not_enriched_and_competed	not_selected
High	IsMasterProtein	O60502	FALSE	13	11	13	OGA	0.52	0.7	0.603302	0.304529	0.362283	0.00744417	0.238213	0.19603	0.00744417	0.19603	not_enriched	not_competed	not_enriched_and_competed	not_selected
High	IsMasterProtein	Q13547	FALSE	22	5	22	HDAC1	0.26	0.29	0.871893	0.793831	0.143921	0	0.00496278	0.00248139	0	0.00248139	not_enriched	not_competed	not_enriched_and_competed	not_selected
High	IsMasterProtein	P08670	FALSE	65	30	65	VIM	0.63	0.02	0.18232	1	0.325062	0.0124069	0.205955	0.19603	0.0124069	0.19603	not_enriched	not_competed	not_enriched_and_competed	not_selected
High	IsMasterProtein	O60888	FALSE	31	3	31	CUTA	0.54	0.01	0.515883	1	0.330025	0.0372208	0.248139	0.19603	0.0397022	0.19603	not_enriched	not_competed	not_enriched_and_competed	not_selected
High	IsMasterProtein	O15213	FALSE	14	7	14	WDR46	0.64	0.29	0.300584	0.928966	0.114144	0	0	0	0	0	not_enriched	not_competed	not_enriched_and_competed	not_selected
High	IsMasterProtein	O95232	FALSE	10	5	10	LUC7L3	0.4	0.29	0.675087	0.896285	0.0918114	0	0	0	0	0	not_enriched	not_competed	not_enriched_and_competed	not_selected
High	IsMasterProtein	Q96A33	FALSE	31	12	31	CCDC47	0.64	0.13	0.181776	0.997224	0.292804	0.00744417	0.200993	0.193548	0.00744417	0.193548	not_enriched	not_competed	not_enriched_and_competed	not_selected
High	IsMasterProtein	Q9H1A4	FALSE	3	5	3	ANAPC1	0.36	0.29	0.681256	0.85354	0.153846	0	0	0	0	0	not_enriched	not_competed	not_enriched_and_competed	not_selected
High	IsMasterProtein	Q69YN4	FALSE	4	6	4	VIRMA	0.29	0.29	0.693044	0.696766	0.0818859	0	0	0	0	0	not_enriched	not_competed	not_enriched_and_competed	not_selected
High	IsMasterProtein	Q9BWH6	FALSE	4	3	4	RPAP1	0.37	0.29	0.962822	0.98911	0.0992556	0	0.00992556	0.00992556	0	0.00992556	not_enriched	not_competed	not_enriched_and_competed	not_selected
High	IsMasterProtein	Q7LGA3	FALSE	10	3	10	HS2ST1	1.25	0.03	0.179293	1	0.287841	0.0148883	0.208437	0.193548	0.0148883	0.193548	not_enriched	not_competed	not_enriched_and_competed	not_selected
High	IsMasterProtein	Q96T60	FALSE	6	2	6	PNKP	-0.06	0.29	1	0.997287	0.0794045	0	0	0	0	0	not_enriched	not_competed	not_enriched_and_competed	not_selected
High	IsMasterProtein	Q6UW68	FALSE	22	4	22	TMEM205	0.51	0.81	0.642491	0.197515	0.307692	0.0223325	0.203474	0.191067	0.0248139	0.191067	not_enriched	not_competed	not_enriched_and_competed	not_selected
High	IsMasterProtein	O75312	FALSE	7	3	7	ZPR1	0.32	0.29	0.886338	0.925963	0.17866	0	0.00744417	0.00744417	0	0.00744417	not_enriched	not_competed	not_enriched_and_competed	not_selected
High	IsMasterProtein	Q9H8Y8	FALSE	3	1	3	GORASP2	0.57	0.29	0.265589	0.85531	0.151365	0	0.00496278	0.00496278	0	0.00496278	not_enriched	not_competed	not_enriched_and_competed	not_selected
High	IsMasterProtein	Q9HCC0	FALSE	39	18	39	MCCC2	0.34	0.28	0.843392	0.920966	0.215881	0.00248139	0.0248139	0.0248139	0.00248139	0.0248139	not_enriched	not_competed	not_enriched_and_competed	not_selected
High	IsMasterProtein	Q96KC8	FALSE	14	8	14	DNAJC1	0.62	0.37	0.710028	0.963967	0.292804	0.00744417	0.200993	0.191067	0.00744417	0.191067	not_enriched	not_competed	not_enriched_and_competed	not_selected
High	IsMasterProtein	P53701	FALSE	50	11	50	HCCS	1.42	0.18	0.234275	0.999944	0.297767	0.0173697	0.19603	0.191067	0.0198511	0.191067	not_enriched	not_competed	not_enriched_and_competed	not_selected
High	IsMasterProtein	P35249	FALSE	36	13	36	RFC4	0.37	0.28	0.77389	0.91959	0.0967742	0	0	0	0	0	not_enriched	not_competed	not_enriched_and_competed	not_selected
High	IsMasterProtein	P09972	FALSE	16	3	16	ALDOC	0.21	0.28	0.99324	0.966935	0.0645161	0	0	0	0	0	not_enriched	not_competed	not_enriched_and_competed	not_selected
High	IsMasterProtein	Q7Z5J4	FALSE	6	7	6	RAI1	0.32	0.28	0.578202	0.697679	0.0198511	0	0	0	0	0	not_enriched	not_competed	not_enriched_and_competed	not_selected
High	IsMasterProtein	Q9BQA1	FALSE	29	6	29	WDR77	0.65	0.28	0.388985	0.962212	0.057072	0	0	0	0	0	not_enriched	not_competed	not_enriched_and_competed	not_selected
High	IsMasterProtein	Q13617	FALSE	12	9	12	CUL2	0.51	0.28	0.210681	0.761974	0.158809	0	0	0	0	0	not_enriched	not_competed	not_enriched_and_competed	not_selected
High	IsMasterProtein	Q9NZL9	FALSE	20	5	20	MAT2B	0.22	0.28	0.973259	0.904548	0.109181	0	0	0	0	0	not_enriched	not_competed	not_enriched_and_competed	not_selected
High	IsMasterProtein	Q8N806	FALSE	12	6	12	UBR7	1.12	0.28	0.199969	0.993191	0.057072	0	0.00248139	0.00248139	0.00248139	0.00248139	not_enriched	not_competed	not_enriched_and_competed	selected
High	IsMasterProtein	Q92791	FALSE	5	2	5	P3H4	0.83	0.02	0.316585	1	0.307692	0.0148883	0.205955	0.191067	0.0148883	0.191067	not_enriched	not_competed	not_enriched_and_competed	not_selected
High	IsMasterProtein	Q9UMX5	FALSE	49	8	49	NENF	0.59	4	0.665786	3.88E-05	0.322581	0.0272953	0.248139	0.186104	0.0297767	0.186104	enriched	not_competed	not_enriched_and_competed	not_selected
High	IsMasterProtein	O43852	FALSE	12	2	12	CALU	0.84	0.41	0.683743	0.98471	0.337469	0.0148883	0.220844	0.186104	0.0148883	0.186104	not_enriched	not_competed	not_enriched_and_competed	not_selected
High	IsMasterProtein	Q9UBS8	FALSE	11	4	11	RNF14	0.05	0.28	0.999999	0.971861	0.104218	0.00248139	0.057072	0.0421836	0.00248139	0.0421836	not_enriched	not_competed	not_enriched_and_competed	selected
High	IsMasterProtein	Q9P2N6	FALSE	5	3	5	KANSL3	0.35	0.28	0.687512	0.859006	0.00248139	0	0	0	0	0	not_enriched	not_competed	not_enriched_and_competed	not_selected
High	IsMasterProtein	Q00169	FALSE	14	2	14	PITPNA	0.27	0.28	0.959768	0.948345	0.158809	0	0.0173697	0.0148883	0	0.0148883	not_enriched	not_competed	not_enriched_and_competed	not_selected
High	IsMasterProtein	O15160	FALSE	9	2	9	POLR1C	0.12	0.28	0.999933	0.986397	0.138958	0	0	0	0	0	not_enriched	not_competed	not_enriched_and_competed	not_selected
High	IsMasterProtein	Q92599	FALSE	7	1	7	SEPTIN8	0.49	0.28	0.585465	0.944502	0.136476	0	0	0	0	0	not_enriched	not_competed	not_enriched_and_competed	not_selected
High	IsMasterProtein	Q7L804	FALSE	5	1	5	RAB11FIP2	0.34	0.28	0.965519	0.987543	0	0	0	0	0	0	not_enriched	not_competed	not_enriched_and_competed	not_selected
High	IsMasterProtein	Q9UNW9	FALSE	6	1	6	NOVA2	0.13	0.28	0.999117	0.94062	0.0744417	0	0	0	0	0	not_enriched	not_competed	not_enriched_and_competed	not_selected
High	IsMasterProtein	P20340	FALSE	20	1	20	RAB6A	0.3	0.28	0.804092	0.845148	0.148883	0	0.00744417	0.00496278	0	0.00496278	not_enriched	not_competed	not_enriched_and_competed	not_selected
High	IsMasterProtein	Q86VX2	FALSE	16	2	16	COMMD7	0.56	0.28	0.891806	0.997141	0.0297767	0	0.00248139	0.00248139	0	0.00248139	not_enriched	not_competed	not_enriched_and_competed	not_selected
High	IsMasterProtein	Q7L8L6	FALSE	4	3	4	FASTKD5	0.02	0.28	1	0.883001	0.0545906	0	0	0	0	0	not_enriched	not_competed	not_enriched_and_competed	not_selected
High	IsMasterProtein	P00403	FALSE	28	5	28	MT-CO2	1.08	0.15	0.0363681	0.998247	0.317618	0.0372208	0.193548	0.186104	0.0372208	0.186104	not_enriched	not_competed	not_enriched_and_competed	not_selected
High	IsMasterProtein	O94919	FALSE	19	8	19	ENDOD1	0.37	0.77	0.925895	0.349946	0.307692	0.0124069	0.193548	0.181141	0.0124069	0.181141	not_enriched	not_competed	not_enriched_and_competed	not_selected
High	IsMasterProtein	P25205	FALSE	34	25	34	MCM3	0.39	0.27	0.584343	0.860076	0.143921	0.00248139	0.0173697	0.00992556	0.00248139	0.00992556	not_enriched	not_competed	not_enriched_and_competed	not_selected
High	IsMasterProtein	P50454	FALSE	44	15	44	SERPINH1	0.49	0.27	0.401078	0.894804	0.121588	0	0	0	0	0	not_enriched	not_competed	not_enriched_and_competed	not_selected
High	IsMasterProtein	Q07021	FALSE	42	8	42	C1QBP	0.45	0.27	0.462758	0.874261	0.193548	0	0.00992556	0.00992556	0	0.00992556	not_enriched	not_competed	not_enriched_and_competed	not_selected
High	IsMasterProtein	Q07020	FALSE	41	10	41	RPL18	0.24	0.27	0.856281	0.791231	0.0868486	0	0	0	0	0	not_enriched	not_competed	not_enriched_and_competed	not_selected
High	IsMasterProtein	Q5BKZ1	FALSE	16	10	16	ZNF326	0.55	0.27	0.684207	0.985052	0.2134	0	0.0223325	0.0198511	0	0.0198511	not_enriched	not_competed	not_enriched_and_competed	not_selected
High	IsMasterProtein	Q9NZW5	FALSE	23	9	23	PALS2	0.61	0.27	0.15966	0.851597	0.225806	0	0.0347395	0.0272953	0	0.0272953	not_enriched	not_competed	not_enriched_and_competed	not_selected
High	IsMasterProtein	P14550	FALSE	25	6	25	AKR1A1	0.34	0.27	0.908582	0.970803	0.0918114	0	0	0	0	0	not_enriched	not_competed	not_enriched_and_competed	not_selected
High	IsMasterProtein	Q5SW79	FALSE	6	8	6	CEP170	0.16	0.27	0.997577	0.953323	0.104218	0	0.00248139	0.00248139	0	0.00248139	not_enriched	not_competed	not_enriched_and_competed	not_selected
High	IsMasterProtein	Q5T6F2	FALSE	7	6	7	UBAP2	0.18	0.27	0.994294	0.948352	0.0942928	0	0.0173697	0.0148883	0	0.0148883	not_enriched	not_competed	not_enriched_and_competed	not_selected
High	IsMasterProtein	P52565	FALSE	27	7	27	ARHGDIA	0.21	0.27	0.985449	0.950644	0.143921	0	0.00248139	0.00248139	0	0.00248139	not_enriched	not_competed	not_enriched_and_competed	not_selected
High	IsMasterProtein	Q8WXI9	FALSE	14	6	14	GATAD2B	0.33	0.27	0.994018	0.99824	0.119107	0	0.00248139	0	0	0	not_enriched	not_competed	not_enriched_and_competed	not_selected
High	IsMasterProtein	P30825	FALSE	8	3	8	SLC7A1	0.74	0.02	0.0730493	1	0.315136	0.0148883	0.198511	0.181141	0.0148883	0.181141	not_enriched	not_competed	not_enriched_and_competed	not_selected
High	IsMasterProtein	Q96EK5	FALSE	15	7	15	KIFBP	0.57	0.27	0.175679	0.838181	0.228288	0	0.0223325	0.0148883	0	0.0148883	not_enriched	not_competed	not_enriched_and_competed	not_selected
High	IsMasterProtein	Q53EL6	FALSE	12	5	12	PDCD4	0.3	0.27	0.891065	0.932926	0.0918114	0	0.00496278	0.00248139	0	0.00248139	not_enriched	not_competed	not_enriched_and_competed	not_selected
High	IsMasterProtein	Q8TAT6	FALSE	9	5	9	NPLOC4	0.35	0.27	0.518528	0.754053	0.0818859	0	0	0	0	0	not_enriched	not_competed	not_enriched_and_competed	not_selected
High	IsMasterProtein	Q8IYB3	FALSE	5	4	5	SRRM1	0.09	0.27	0.999607	0.846993	0.0843672	0	0	0	0	0	not_enriched	not_competed	not_enriched_and_competed	not_selected
High	IsMasterProtein	Q9UJU6	FALSE	14	5	14	DBNL	-0.1	0.27	0.999817	0.944022	0.104218	0	0	0	0	0	not_enriched	not_competed	not_enriched_and_competed	not_selected
High	IsMasterProtein	Q8TCJ2	FALSE	7	6	7	STT3B	0.63	0.27	0.314187	0.949122	0.153846	0	0.0198511	0.0173697	0	0.0173697	not_enriched	not_competed	not_enriched_and_competed	not_selected
High	IsMasterProtein	Q99640	FALSE	15	5	15	PKMYT1	0.16	0.27	0.999987	0.999633	0.171216	0.00496278	0.0496278	0.0471464	0.00496278	0.0471464	not_enriched	not_competed	not_enriched_and_competed	not_selected
High	IsMasterProtein	O60784	FALSE	12	4	12	TOM1	0.24	0.27	0.971931	0.949012	0.0545906	0	0.00992556	0.00992556	0	0.00992556	not_enriched	not_competed	not_enriched_and_competed	not_selected
High	IsMasterProtein	P51970	FALSE	22	3	22	NDUFA8	0.79	0.27	0.433624	0.991738	0.173697	0	0.00744417	0.00744417	0	0.00744417	not_enriched	not_competed	not_enriched_and_competed	not_selected
High	IsMasterProtein	A4D1E9	FALSE	13	4	13	GTPBP10	0.47	0.27	0.465197	0.903578	0.0918114	0	0	0	0	0	not_enriched	not_competed	not_enriched_and_competed	not_selected
High	IsMasterProtein	O75330	FALSE	7	4	7	HMMR	0.57	0.27	0.591365	0.979281	0.131514	0	0.00744417	0.00744417	0	0.00744417	not_enriched	not_competed	not_enriched_and_competed	not_selected
High	IsMasterProtein	Q9UII2	FALSE	16	3	16	ATP5IF1	0.3	0.27	0.872458	0.916749	0.163772	0	0.00248139	0.00248139	0	0.00248139	not_enriched	not_competed	not_enriched_and_competed	not_selected
High	IsMasterProtein	O95372	FALSE	10	3	10	LYPLA2	0.51	0.27	0.68442	0.97904	0.0322581	0	0.00496278	0.00496278	0	0.00496278	not_enriched	not_competed	not_enriched_and_competed	not_selected
High	IsMasterProtein	Q14999	FALSE	1	1	1	CUL7	0.39	0.27	0.995063	0.99953	0.0347395	0	0	0	0	0	not_enriched	not_competed	not_enriched_and_competed	not_selected
High	IsMasterProtein	P11274	FALSE	1	1	1	BCR	0.4	0.27	0.1333	0.453143	0.0794045	0	0.00248139	0	0	0	not_enriched	not_competed	not_enriched_and_competed	not_selected
High	IsMasterProtein	P61313	FALSE	47	11	47	RPL15	0.63	0.26	0.155953	0.887628	0.141439	0	0	0	0	0	not_enriched	not_competed	not_enriched_and_competed	not_selected
High	IsMasterProtein	P37268	FALSE	43	15	43	FDFT1	0.44	0.36	0.574087	0.762936	0.305211	0.044665	0.200993	0.17866	0.0471464	0.17866	not_enriched	not_competed	not_enriched_and_competed	not_selected
High	IsMasterProtein	P11310	FALSE	28	12	28	ACADM	0.41	0.26	0.535301	0.882647	0.101737	0.0347395	0.0521092	0.0397022	0.0347395	0.0397022	not_enriched	not_competed	not_enriched_and_competed	not_selected
High	IsMasterProtein	P33121	FALSE	14	8	14	ACSL1	0.31	0.26	0.603344	0.741152	0.163772	0	0.00992556	0.00992556	0	0.00992556	not_enriched	not_competed	not_enriched_and_competed	not_selected
High	IsMasterProtein	P11117	FALSE	4	2	4	ACP2	0.35	0.28	0.645635	0.82819	0.322581	0.0248139	0.208437	0.17866	0.0297767	0.17866	not_enriched	not_competed	not_enriched_and_competed	not_selected
High	IsMasterProtein	O60684	FALSE	25	3	25	KPNA6	0.23	0.26	0.690173	0.580272	0.146402	0.00248139	0.0124069	0.00744417	0	0.00744417	not_enriched	not_competed	not_enriched_and_competed	not_selected
High	IsMasterProtein	P61619	FALSE	18	4	18	SEC61A1	0.65	0.26	0.0516484	0.764265	0.136476	0.00248139	0.00744417	0.00744417	0.00248139	0.00744417	not_enriched	not_competed	not_enriched_and_competed	not_selected
High	IsMasterProtein	Q9Y2W1	FALSE	9	9	9	THRAP3	0.31	0.26	0.797986	0.900484	0.153846	0	0.00992556	0.00744417	0	0.00744417	not_enriched	not_competed	not_enriched_and_competed	not_selected
High	IsMasterProtein	P42025	FALSE	13	1	13	ACTR1B	0.29	0.26	0.995256	0.99747	0.0719603	0	0.00248139	0.00248139	0	0.00248139	not_enriched	not_competed	not_enriched_and_competed	not_selected
High	IsMasterProtein	Q6YP21	FALSE	10	5	10	KYAT3	0.5	0.26	0.240315	0.8247	0.1067	0.00248139	0.00496278	0.00496278	0.00248139	0.00496278	not_enriched	not_competed	not_enriched_and_competed	not_selected
High	IsMasterProtein	Q8NEZ5	FALSE	10	3	10	FBXO22	0.32	0.26	0.798353	0.915486	0.0694789	0	0.00248139	0	0	0	not_enriched	not_competed	not_enriched_and_competed	not_selected
High	IsMasterProtein	Q9BYD2	FALSE	15	3	15	MRPL9	0.24	0.26	0.998315	0.997305	0.136476	0	0	0	0	0	not_enriched	not_competed	not_enriched_and_competed	not_selected
High	IsMasterProtein	Q9UHV9	FALSE	18	2	18	PFDN2	0.47	0.26	0.674396	0.971838	0.218362	0	0.0223325	0.0223325	0	0.0223325	not_enriched	not_competed	not_enriched_and_competed	not_selected
High	IsMasterProtein	Q9UL54	FALSE	3	3	3	TAOK2	0.24	0.26	0.986667	0.981015	0.0198511	0	0.00248139	0.00248139	0	0.00248139	not_enriched	not_competed	not_enriched_and_competed	not_selected
High	IsMasterProtein	Q96SI1	FALSE	6	2	6	KCTD15	0.26	0.26	0.974771	0.971336	0.00248139	0	0	0	0	0	not_enriched	not_competed	not_enriched_and_competed	not_selected
High	IsMasterProtein	P11142	FALSE	65	26	65	HSPA8	0.17	0.25	0.96827	0.819902	0.129032	0	0.00248139	0.00248139	0	0.00248139	not_enriched	not_competed	not_enriched_and_competed	not_selected
High	IsMasterProtein	P48147	FALSE	34	23	34	PREP	0.39	0.25	0.650085	0.92435	0.114144	0	0.00992556	0.00248139	0	0.00248139	not_enriched	not_competed	not_enriched_and_competed	not_selected
High	IsMasterProtein	P00813	FALSE	4	2	4	ADA	0.28	0.28	0.988038	0.989435	0.25062	0.0818859	0.188586	0.17866	0.0942928	0.17866	not_enriched	not_competed	not_enriched_and_competed	not_selected
High	IsMasterProtein	Q96ST3	FALSE	18	18	18	SIN3A	0.31	0.25	0.583574	0.793602	0.121588	0	0.00248139	0.00248139	0	0.00248139	not_enriched	not_competed	not_enriched_and_competed	not_selected
High	IsMasterProtein	Q70UQ0	FALSE	11	4	11	IKBIP	0.99	-0.37	0.128107	0.904792	0.325062	0.0173697	0.188586	0.17866	0.0173697	0.17866	not_enriched	not_competed	not_enriched_and_competed	not_selected
High	IsMasterProtein	P26038	FALSE	31	10	31	MSN	0.22	0.25	0.939137	0.879451	0.129032	0	0	0	0	0	not_enriched	not_competed	not_enriched_and_competed	not_selected
High	IsMasterProtein	P62750	FALSE	52	15	52	RPL23A	0.38	0.25	0.615338	0.909372	0.0967742	0	0	0	0	0	not_enriched	not_competed	not_enriched_and_competed	not_selected
High	IsMasterProtein	O60282	FALSE	11	1	11	KIF5C	0.57	0.25	0.174301	0.868286	0.133995	0	0	0	0	0	not_enriched	not_competed	not_enriched_and_competed	not_selected
High	IsMasterProtein	Q9H6D7	FALSE	9	3	9	HAUS4	1.8	-1.3	0.345118	0.667704	0.30273	0.00992556	0.191067	0.17866	0.00992556	0.17866	not_enriched	not_competed	not_enriched_and_competed	not_selected
High	IsMasterProtein	O75746	FALSE	18	6	18	SLC25A12	0.28	0.25	0.890186	0.923436	0.2134	0	0.0148883	0.0124069	0	0.0124069	not_enriched	not_competed	not_enriched_and_competed	not_selected
High	IsMasterProtein	P83881	FALSE	44	4	44	RPL36A	0.38	0.25	0.352149	0.743245	0.131514	0	0.00248139	0.00248139	0	0.00248139	not_enriched	not_competed	not_enriched_and_competed	not_selected
High	IsMasterProtein	P36957	FALSE	20	8	20	DLST	0.36	0.25	0.521618	0.830994	0.116625	0	0.00248139	0.00248139	0	0.00248139	not_enriched	not_competed	not_enriched_and_competed	not_selected
High	IsMasterProtein	Q9Y6C9	FALSE	21	4	21	MTCH2	1.72	0.79	0.258685	0.905746	0.280397	0.0124069	0.188586	0.176179	0.0148883	0.176179	not_enriched	not_competed	not_enriched_and_competed	not_selected
High	IsMasterProtein	O95299	FALSE	14	4	14	NDUFA10	0.31	0.25	0.846087	0.941633	0.146402	0.00248139	0.00248139	0.00248139	0.00248139	0.00248139	not_enriched	not_competed	not_enriched_and_competed	not_selected
High	IsMasterProtein	Q15369	FALSE	27	2	27	ELOC	0.44	0.25	0.924959	0.995675	0.0868486	0	0.00744417	0.00744417	0	0.00744417	not_enriched	not_competed	not_enriched_and_competed	not_selected
High	IsMasterProtein	P61009	FALSE	19	3	19	SPCS3	0.62	0.25	0.15757	0.900372	0.133995	0	0.00248139	0.00248139	0	0.00248139	not_enriched	not_competed	not_enriched_and_competed	not_selected
High	IsMasterProtein	Q9H488	FALSE	13	3	13	POFUT1	0.63	0.25	0.789392	0.998166	0.158809	0	0	0	0	0	not_enriched	not_competed	not_enriched_and_competed	not_selected
High	IsMasterProtein	P08579	FALSE	28	4	28	SNRPB2	0.46	0.25	0.308082	0.853576	0.111663	0	0.00248139	0.00248139	0	0.00248139	not_enriched	not_competed	not_enriched_and_competed	not_selected
High	IsMasterProtein	Q9GZT8	FALSE	11	3	11	NIF3L1	0.15	0.25	0.999123	0.983988	0.057072	0	0.00992556	0.00992556	0	0.00992556	not_enriched	not_competed	not_enriched_and_competed	not_selected
High	IsMasterProtein	Q12797	FALSE	6	3	6	ASPH	0.44	0.25	0.694027	0.964117	0.168734	0	0.00496278	0.00496278	0	0.00496278	not_enriched	not_competed	not_enriched_and_competed	not_selected
High	IsMasterProtein	Q9P0J0	FALSE	19	2	19	NDUFA13	0.95	0.21	0.244389	0.997903	0.270471	0.0272953	0.17866	0.173697	0.0297767	0.173697	not_enriched	not_competed	not_enriched_and_competed	not_selected
High	IsMasterProtein	Q12972	FALSE	13	3	13	PPP1R8	0.24	0.25	0.959403	0.953253	0.1067	0	0.00992556	0.00992556	0	0.00992556	not_enriched	not_competed	not_enriched_and_competed	not_selected
High	IsMasterProtein	Q9BWD1	FALSE	36	10	36	ACAT2	0.34	-0.04	0.891008	1	0.307692	0.0471464	0.198511	0.173697	0.0471464	0.173697	not_enriched	not_competed	not_enriched_and_competed	not_selected
High	IsMasterProtein	O60573	FALSE	16	3	16	EIF4E2	0.19	0.25	0.965255	0.873778	0.0967742	0	0	0	0	0	not_enriched	not_competed	not_enriched_and_competed	not_selected
High	IsMasterProtein	Q86Y91	FALSE	4	2	4	KIF18B	0.31	0.25	0.982255	0.994565	0.08933	0	0.00744417	0.00744417	0	0.00744417	not_enriched	not_competed	not_enriched_and_competed	not_selected
High	IsMasterProtein	O75792	FALSE	7	2	7	RNASEH2A	0.06	0.25	0.999998	0.988257	0.129032	0	0.00496278	0.00496278	0	0.00496278	not_enriched	not_competed	not_enriched_and_competed	not_selected
High	IsMasterProtein	Q86YC2	FALSE	3	2	3	PALB2	0.58	0.25	0.0922338	0.788992	NA	NA	NA	NA	NA	0	not_enriched	not_competed	not_enriched_and_competed	not_selected
High	IsMasterProtein	P18669	FALSE	59	4	59	PGAM1	0.29	0.24	0.959589	0.985502	0.124069	0	0	0	0	0	not_enriched	not_competed	not_enriched_and_competed	not_selected
High	IsMasterProtein	P24539	FALSE	43	10	43	ATP5PB	0.63	0.36	0.655437	0.960348	0.280397	0.0272953	0.188586	0.171216	0.0297767	0.171216	not_enriched	not_competed	not_enriched_and_competed	not_selected
High	IsMasterProtein	Q9UM54	FALSE	14	16	14	MYO6	0.35	0.24	0.8086	0.958252	0.0843672	0	0	0	0	0	not_enriched	not_competed	not_enriched_and_competed	not_selected
High	IsMasterProtein	P60900	FALSE	30	7	30	PSMA6	0.28	0.24	0.967507	0.986288	0.243176	0.00496278	0.0496278	0.0272953	0.00496278	0.0272953	not_enriched	not_competed	not_enriched_and_competed	not_selected
High	IsMasterProtein	Q53EZ4	FALSE	30	13	30	CEP55	0.48	0.24	0.527017	0.959458	0.0918114	0	0.00248139	0.00248139	0	0.00248139	not_enriched	not_competed	not_enriched_and_competed	not_selected
High	IsMasterProtein	Q00688	FALSE	36	9	36	FKBP3	0.24	0.24	0.900945	0.913044	0.126551	0	0.00496278	0.00248139	0	0.00248139	not_enriched	not_competed	not_enriched_and_competed	not_selected
High	IsMasterProtein	Q8N2A8	FALSE	13	3	13	PLD6	1.27	0.08	0.111258	0.999998	0.218362	0.0322581	0.191067	0.171216	0.0372208	0.171216	not_enriched	not_competed	not_enriched_and_competed	not_selected
High	IsMasterProtein	P22830	FALSE	27	10	27	FECH	-1.11	1.76	0.0663753	0.00492922	0.305211	0.0521092	0.171216	0.163772	0.0545906	0.163772	not_enriched	not_competed	not_enriched_and_competed	not_selected
High	IsMasterProtein	O75935	FALSE	11	2	11	DCTN3	0.1	0.81	0.999905	0.163308	0.307692	0.00496278	0.176179	0.163772	0.00496278	0.163772	not_enriched	not_competed	not_enriched_and_competed	not_selected
High	IsMasterProtein	Q99829	FALSE	15	7	15	CPNE1	0.01	0.24	1	0.986678	0.138958	0	0	0	0	0	not_enriched	not_competed	not_enriched_and_competed	not_selected
High	IsMasterProtein	Q9NZJ7	FALSE	19	7	19	MTCH1	0.72	0.38	0.42869	0.918583	0.28536	0	0.181141	0.163772	0.00248139	0.163772	not_enriched	not_competed	not_enriched_and_competed	not_selected
High	IsMasterProtein	Q6NXE6	FALSE	15	6	15	ARMC6	0.04	0.24	0.999998	0.938902	0.126551	0	0.0124069	0.00992556	0	0.00992556	not_enriched	not_competed	not_enriched_and_competed	not_selected
High	IsMasterProtein	Q5VIR6	FALSE	9	6	9	VPS53	0.23	0.24	0.988802	0.984615	0.104218	0	0	0	0	0	not_enriched	not_competed	not_enriched_and_competed	not_selected
High	IsMasterProtein	Q9H936	FALSE	30	3	30	SLC25A22	-0.19	0.24	0.998351	0.994357	0.186104	0	0.00744417	0.00744417	0	0.00744417	not_enriched	not_competed	not_enriched_and_competed	not_selected
High	IsMasterProtein	Q9BZJ0	FALSE	8	6	8	CRNKL1	0.36	0.24	0.59947	0.894091	0.168734	0	0.00248139	0.00248139	0	0.00248139	not_enriched	not_competed	not_enriched_and_competed	not_selected
High	IsMasterProtein	Q8N3F8	FALSE	8	6	8	MICALL1	0.05	0.24	1	0.996841	0.0620347	0	0.00248139	0.00248139	0	0.00248139	not_enriched	not_competed	not_enriched_and_competed	not_selected
High	IsMasterProtein	O75822	FALSE	19	6	19	EIF3J	0.26	0.24	0.966413	0.978807	0.17866	0	0.00992556	0.00744417	0	0.00744417	not_enriched	not_competed	not_enriched_and_competed	not_selected
High	IsMasterProtein	Q96CT7	FALSE	18	3	18	CCDC124	0.31	0.24	0.703988	0.880927	0.124069	0	0.00496278	0.00248139	0	0.00248139	not_enriched	not_competed	not_enriched_and_competed	not_selected
High	IsMasterProtein	P17096	FALSE	38	4	38	HMGA1	0.23	0.24	0.896852	0.875014	0.0942928	0	0	0	0	0	not_enriched	not_competed	not_enriched_and_competed	not_selected
High	IsMasterProtein	O95202	FALSE	14	9	14	LETM1	0.57	0.14	0.176855	0.993568	0.280397	0.0124069	0.181141	0.163772	0.0124069	0.163772	not_enriched	not_competed	not_enriched_and_competed	not_selected
High	IsMasterProtein	Q13895	FALSE	8	5	8	BYSL	0.38	0.24	0.847361	0.981044	0.138958	0	0	0	0	0	not_enriched	not_competed	not_enriched_and_competed	not_selected
High	IsMasterProtein	Q8TEA1	FALSE	11	3	11	NSUN6	-0.32	0.24	0.992816	0.998544	0.00992556	0	0	0	0	0	not_enriched	not_competed	not_enriched_and_competed	not_selected
High	IsMasterProtein	Q9UL18	FALSE	2	1	2	AGO1	0.62	0.24	0.633406	0.994803	0.0198511	0	0	0	0	0	not_enriched	not_competed	not_enriched_and_competed	not_selected
High	IsMasterProtein	Q15084	FALSE	47	18	47	PDIA6	0.5	0.23	0.29745	0.916477	0.121588	0	0	0	0	0	not_enriched	not_competed	not_enriched_and_competed	not_selected
High	IsMasterProtein	P09543	FALSE	41	18	41	CNP	0.35	0.23	0.743292	0.957039	0.126551	0	0	0	0	0	not_enriched	not_competed	not_enriched_and_competed	not_selected
High	IsMasterProtein	P62495	FALSE	30	10	30	ETF1	0.35	0.23	0.734775	0.946188	0.119107	0	0	0	0	0	not_enriched	not_competed	not_enriched_and_competed	not_selected
High	IsMasterProtein	Q16795	FALSE	29	8	29	NDUFA9	0.54	0.23	0.183374	0.893486	0.143921	0	0	0	0	0	not_enriched	not_competed	not_enriched_and_competed	not_selected
High	IsMasterProtein	Q99961	FALSE	17	5	17	SH3GL1	0.12	0.23	0.999026	0.963556	0.111663	0	0	0	0	0	not_enriched	not_competed	not_enriched_and_competed	not_selected
High	IsMasterProtein	Q9UKF6	FALSE	12	8	12	CPSF3	0.44	0.23	0.366262	0.905163	0.129032	0	0	0	0	0	not_enriched	not_competed	not_enriched_and_competed	not_selected
High	IsMasterProtein	P58546	FALSE	28	3	28	MTPN	0.25	0.23	0.990418	0.994363	0.119107	0	0	0	0	0	not_enriched	not_competed	not_enriched_and_competed	not_selected
High	IsMasterProtein	Q10472	FALSE	8	5	8	GALNT1	0.71	0.03	0.163769	1	0.28536	0.00248139	0.173697	0.163772	0.00248139	0.163772	not_enriched	not_competed	not_enriched_and_competed	not_selected
High	IsMasterProtein	O75448	FALSE	7	5	7	MED24	0.46	0.23	0.62472	0.97362	0.193548	0	0.0173697	0.0148883	0	0.0148883	not_enriched	not_competed	not_enriched_and_competed	not_selected
High	IsMasterProtein	P62899	FALSE	31	5	31	RPL31	0.62	0.23	0.332211	0.97864	0.114144	0	0	0	0	0	not_enriched	not_competed	not_enriched_and_competed	not_selected
High	IsMasterProtein	Q7Z417	FALSE	6	5	6	NUFIP2	0.4	0.23	0.633281	0.957783	0.133995	0	0	0	0	0	not_enriched	not_competed	not_enriched_and_competed	not_selected
High	IsMasterProtein	Q14677	FALSE	7	3	7	CLINT1	0.1	0.23	0.999996	0.999012	0.16129	0	0	0	0	0	not_enriched	not_competed	not_enriched_and_competed	not_selected
High	IsMasterProtein	Q99808	FALSE	7	3	7	SLC29A1	0.34	0.23	0.745954	0.946699	0.153846	0.00496278	0.0272953	0.0198511	0.00496278	0.0198511	not_enriched	not_competed	not_enriched_and_competed	not_selected
High	IsMasterProtein	P60903	FALSE	28	2	28	S100A10	0.04	0.23	1	0.998623	0.0992556	0	0	0	0	0	not_enriched	not_competed	not_enriched_and_competed	not_selected
High	IsMasterProtein	Q9BT17	FALSE	12	2	12	MTG1	0.81	0.23	0.390253	0.996435	0.0471464	0	0.00744417	0.00496278	0	0.00496278	not_enriched	not_competed	not_enriched_and_competed	not_selected
High	IsMasterProtein	P49406	FALSE	12	4	12	MRPL19	0.07	0.23	0.999842	0.856193	0.124069	0	0	0	0	0	not_enriched	not_competed	not_enriched_and_competed	not_selected
High	IsMasterProtein	Q9H0A8	FALSE	9	2	9	COMMD4	0.31	0.23	0.942084	0.98736	0.0521092	0	0	0	0	0	not_enriched	not_competed	not_enriched_and_competed	not_selected
High	IsMasterProtein	P33993	FALSE	48	29	48	MCM7	0.34	0.22	0.782132	0.964033	0.176179	0	0	0	0	0	not_enriched	not_competed	not_enriched_and_competed	not_selected
High	IsMasterProtein	P18206	FALSE	25	24	25	VCL	0.06	0.22	0.99995	0.899121	0.104218	0	0	0	0	0	not_enriched	not_competed	not_enriched_and_competed	not_selected
High	IsMasterProtein	P15311	FALSE	34	10	34	EZR	0.29	0.22	0.801536	0.932704	0.141439	0	0.00248139	0.00248139	0	0.00248139	not_enriched	not_competed	not_enriched_and_competed	not_selected
High	IsMasterProtein	Q6P4A7	FALSE	7	2	7	SFXN4	0.46	0.45	0.996496	0.997026	0.277916	0.0198511	0.17866	0.158809	0.0223325	0.158809	not_enriched	not_competed	not_enriched_and_competed	not_selected
High	IsMasterProtein	Q8IXH7	FALSE	7	3	7	NELFCD	0.15	-0.23	0.999719	0.995281	0.290323	0.0397022	0.168734	0.156328	0.0421836	0.156328	not_enriched	not_competed	not_enriched_and_competed	not_selected
High	IsMasterProtein	Q16555	FALSE	25	8	25	DPYSL2	0.34	0.22	0.836093	0.977714	0.104218	0	0	0	0	0	not_enriched	not_competed	not_enriched_and_competed	not_selected
High	IsMasterProtein	Q02543	FALSE	39	10	39	RPL18A	0.37	0.22	0.780076	0.975788	0.151365	0	0.00992556	0.00496278	0	0.00496278	not_enriched	not_competed	not_enriched_and_competed	not_selected
High	IsMasterProtein	P24928	FALSE	9	14	9	POLR2A	0.21	0.22	0.980531	0.972905	0.101737	0	0	0	0	0	not_enriched	not_competed	not_enriched_and_competed	not_selected
High	IsMasterProtein	P40937	FALSE	34	9	34	RFC5	0.4	0.22	0.570864	0.95346	0.148883	0	0.00248139	0.00248139	0	0.00248139	not_enriched	not_competed	not_enriched_and_competed	not_selected
High	IsMasterProtein	O76031	FALSE	20	12	20	CLPX	0.15	0.22	0.992306	0.949862	0.129032	0	0.00248139	0.00248139	0	0.00248139	not_enriched	not_competed	not_enriched_and_competed	not_selected
High	IsMasterProtein	Q9UKN8	FALSE	12	8	12	GTF3C4	0.37	0.22	0.823188	0.983276	0.0918114	0	0	0	0	0	not_enriched	not_competed	not_enriched_and_competed	not_selected
High	IsMasterProtein	O43818	FALSE	9	5	9	RRP9	0.47	0.22	0.736501	0.992214	0.0942928	0	0.00248139	0.00248139	0	0.00248139	not_enriched	not_competed	not_enriched_and_competed	not_selected
High	IsMasterProtein	Q96PZ0	FALSE	9	6	9	PUS7	0.26	0.22	0.98329	0.993895	0.111663	0.00248139	0.00992556	0.00992556	0.00248139	0.00992556	not_enriched	not_competed	not_enriched_and_competed	not_selected
High	IsMasterProtein	Q9UHB6	FALSE	9	5	9	LIMA1	0.37	0.22	0.939475	0.995956	0.124069	0	0	0	0	0	not_enriched	not_competed	not_enriched_and_competed	not_selected
High	IsMasterProtein	Q8NFC6	FALSE	2	4	2	BOD1L1	0.86	0.22	0.408814	0.998309	0.0620347	0	0	0	0	0	not_enriched	not_competed	not_enriched_and_competed	not_selected
High	IsMasterProtein	Q7KZI7	FALSE	5	2	5	MARK2	-0.31	0.22	0.984312	0.997346	0.0794045	0	0.00248139	0.00248139	0	0.00248139	not_enriched	not_competed	not_enriched_and_competed	not_selected
High	IsMasterProtein	Q9H8H2	FALSE	6	4	6	DDX31	0.64	0.22	0.777152	0.998936	0.0372208	0.00248139	0.00992556	0.00496278	0.00248139	0.00496278	not_enriched	not_competed	not_enriched_and_competed	not_selected
High	IsMasterProtein	Q13625	FALSE	3	2	3	TP53BP2	0.19	0.22	0.999025	0.997946	0.0173697	0	0	0	0	0	not_enriched	not_competed	not_enriched_and_competed	selected
High	IsMasterProtein	Q5T1M5	FALSE	2	2	2	FKBP15	0.3	0.22	0.884853	0.974587	0.104218	0	0	0	0	0	not_enriched	not_competed	not_enriched_and_competed	not_selected
High	IsMasterProtein	P11717	FALSE	1	4	1	IGF2R	0.06	0.22	0.999952	0.908222	0.205955	0.0272953	0.057072	0.0471464	0.0347395	0.0471464	not_enriched	not_competed	not_enriched_and_competed	not_selected
High	IsMasterProtein	Q4G0N4	FALSE	9	3	9	NADK2	0.43	0.22	0.906518	0.997352	0.153846	0.00248139	0.0173697	0.0124069	0.00248139	0.0124069	not_enriched	not_competed	not_enriched_and_competed	not_selected
High	IsMasterProtein	P46779	FALSE	54	12	54	RPL28	0.24	0.21	0.853433	0.923797	0.114144	0	0.00992556	0.00992556	0	0.00992556	not_enriched	not_competed	not_enriched_and_competed	not_selected
High	IsMasterProtein	Q7Z434	FALSE	24	7	24	MAVS	0.57	0.21	0.815423	0.998749	0.19603	0	0.0248139	0.0198511	0	0.0198511	not_enriched	not_competed	not_enriched_and_competed	selected
High	IsMasterProtein	Q96AC1	FALSE	19	9	19	FERMT2	0.35	0.21	0.803161	0.977277	0.124069	0	0	0	0	0	not_enriched	not_competed	not_enriched_and_competed	not_selected
High	IsMasterProtein	P42695	FALSE	8	10	8	NCAPD3	0.59	0.21	0.558641	0.994103	0.0620347	0	0	0	0	0	not_enriched	not_competed	not_enriched_and_competed	not_selected
High	IsMasterProtein	Q9Y617	FALSE	26	11	26	PSAT1	0.13	0.21	0.99902	0.982733	0.0769231	0	0	0	0	0	not_enriched	not_competed	not_enriched_and_competed	not_selected
High	IsMasterProtein	Q5VTR2	FALSE	11	6	11	RNF20	0.3	0.21	0.991404	0.999051	0.158809	0	0.00744417	0.00744417	0	0.00744417	not_enriched	not_competed	not_enriched_and_competed	not_selected
High	IsMasterProtein	Q8TCT9	FALSE	16	6	16	HM13	0.91	-0.34	0.0121253	0.585738	0.26799	0.0248139	0.168734	0.156328	0.0272953	0.156328	not_enriched	not_competed	not_enriched_and_competed	not_selected
High	IsMasterProtein	Q14137	FALSE	15	11	15	BOP1	0.44	0.21	0.409331	0.944039	0.119107	0	0	0	0	0	not_enriched	not_competed	not_enriched_and_competed	not_selected
High	IsMasterProtein	O75879	FALSE	14	5	14	GATB	0.23	0.21	0.996721	0.997899	0.138958	0	0	0	0	0	not_enriched	not_competed	not_enriched_and_competed	not_selected
High	IsMasterProtein	Q9BQ67	FALSE	15	5	15	GRWD1	0.41	0.21	0.352512	0.890728	0.153846	0	0.00248139	0.00248139	0	0.00248139	not_enriched	not_competed	not_enriched_and_competed	not_selected
High	IsMasterProtein	Q9UBQ5	FALSE	23	5	23	EIF3K	0.4	0.21	0.51544	0.944465	0.0818859	0	0.00248139	0.00248139	0	0.00248139	not_enriched	not_competed	not_enriched_and_competed	not_selected
High	IsMasterProtein	P16615	FALSE	32	18	32	ATP2A2	1.05	-0.44	0.133923	0.865397	0.290323	0	0.166253	0.156328	0	0.156328	not_enriched	not_competed	not_enriched_and_competed	not_selected
High	IsMasterProtein	Q96KM6	FALSE	7	4	7	ZNF512B	0.45	0.21	0.174198	0.855559	0.0645161	0	0.00248139	0.00248139	0	0.00248139	not_enriched	not_competed	not_enriched_and_competed	not_selected
High	IsMasterProtein	Q15024	FALSE	16	5	16	EXOSC7	0.37	0.21	0.803482	0.986797	0.16129	0	0.00992556	0.00992556	0	0.00992556	not_enriched	not_competed	not_enriched_and_competed	not_selected
High	IsMasterProtein	Q96L58	FALSE	10	3	10	B3GALT6	1.02	0.21	0.465602	0.999729	0.143921	0	0.0272953	0.0272953	0	0.0272953	not_enriched	not_competed	not_enriched_and_competed	not_selected
High	IsMasterProtein	Q8WVM0	FALSE	12	4	12	TFB1M	0.07	0.21	0.999983	0.986725	0.0496278	0	0	0	0	0	not_enriched	not_competed	not_enriched_and_competed	not_selected
High	IsMasterProtein	O95394	FALSE	10	4	10	PGM3	0.2	0.21	0.997566	0.996544	0.1067	0	0	0	0	0	not_enriched	not_competed	not_enriched_and_competed	not_selected
High	IsMasterProtein	Q04724	FALSE	5	1	5	TLE1	-0.32	0.21	0.967792	0.997342	NA	NA	NA	NA	NA	0	not_enriched	not_competed	not_enriched_and_competed	not_selected
High	IsMasterProtein	P32929	FALSE	6	2	6	CTH	-0.06	0.21	0.999986	0.949321	0.0620347	0	0.00248139	0.00248139	0	0.00248139	not_enriched	not_competed	not_enriched_and_competed	not_selected
High	IsMasterProtein	Q96CP7	FALSE	12	2	12	TLCD1	0.59	0.44	0.644461	0.864946	0.245658	0.0496278	0.168734	0.153846	0.0471464	0.153846	not_enriched	not_competed	not_enriched_and_competed	not_selected
High	IsMasterProtein	Q63ZY3	FALSE	4	3	4	KANK2	0.47	0.21	0.943789	0.999349	0.00248139	0	0	0	0	0	not_enriched	not_competed	not_enriched_and_competed	not_selected
High	IsMasterProtein	O00459	FALSE	4	2	4	PIK3R2	0.61	0.21	0.687914	0.998326	0.119107	0	0.00248139	0.00248139	0	0.00248139	not_enriched	not_competed	not_enriched_and_competed	not_selected
High	IsMasterProtein	O15047	FALSE	1	1	1	SETD1A	0.22	0.21	0.998242	0.998405	0.0744417	0	0.00496278	0.00496278	0	0.00496278	not_enriched	not_competed	not_enriched_and_competed	not_selected
High	IsMasterProtein	P19338	FALSE	49	45	49	NCL	0.25	0.2	0.754231	0.884198	0.0967742	0	0	0	0	0	not_enriched	not_competed	not_enriched_and_competed	not_selected
High	IsMasterProtein	Q8N1F7	FALSE	36	26	36	NUP93	0.53	0.2	0.37025	0.981401	0.260546	0	0.0223325	0.0223325	0	0.0223325	not_enriched	not_competed	not_enriched_and_competed	not_selected
High	IsMasterProtein	O43242	FALSE	41	19	41	PSMD3	0.34	0.2	0.775139	0.974588	0.171216	0	0	0	0	0	not_enriched	not_competed	not_enriched_and_competed	not_selected
High	IsMasterProtein	Q9Y2L1	FALSE	22	21	22	DIS3	0.39	0.2	0.560773	0.962206	0.0992556	0	0	0	0	0	not_enriched	not_competed	not_enriched_and_competed	not_selected
High	IsMasterProtein	Q13151	FALSE	38	11	38	HNRNPA0	0.68	0.2	0.244172	0.989068	0.203474	0.00248139	0.0148883	0.0148883	0.00248139	0.0148883	not_enriched	not_competed	not_enriched_and_competed	not_selected
High	IsMasterProtein	Q15398	FALSE	21	19	21	DLGAP5	0.58	0.2	0.375861	0.988406	0.0719603	0	0	0	0	0	not_enriched	not_competed	not_enriched_and_competed	not_selected
High	IsMasterProtein	Q15459	FALSE	24	13	24	SF3A1	-0.01	0.2	1	0.963215	0.111663	0	0.00248139	0.00248139	0	0.00248139	not_enriched	not_competed	not_enriched_and_competed	not_selected
High	IsMasterProtein	P83731	FALSE	43	11	43	RPL24	0.24	0.2	0.898159	0.954324	0.0992556	0	0	0	0	0	not_enriched	not_competed	not_enriched_and_competed	not_selected
High	IsMasterProtein	Q15046	FALSE	25	15	25	KARS1	0.33	0.2	0.553118	0.914401	0.116625	0.00248139	0.00248139	0.00248139	0.00248139	0.00248139	not_enriched	not_competed	not_enriched_and_competed	not_selected
High	IsMasterProtein	P20042	FALSE	24	10	24	EIF2S2	0.39	0.2	0.404575	0.930206	0.131514	0	0.00992556	0.00744417	0	0.00744417	not_enriched	not_competed	not_enriched_and_competed	not_selected
High	IsMasterProtein	P09936	FALSE	32	8	32	UCHL1	0.21	0.2	0.978734	0.982497	0.0942928	0	0	0	0	0	not_enriched	not_competed	not_enriched_and_competed	not_selected
High	IsMasterProtein	P20290	FALSE	55	9	55	BTF3	0.64	0.2	0.525214	0.997353	0.146402	0	0.00744417	0.00248139	0	0.00248139	not_enriched	not_competed	not_enriched_and_competed	not_selected
High	IsMasterProtein	O75717	FALSE	11	13	11	WDHD1	0.22	0.2	0.992442	0.995073	0.0868486	0	0.00248139	0	0	0	not_enriched	not_competed	not_enriched_and_competed	not_selected
High	IsMasterProtein	Q6YHU6	FALSE	6	8	6	THADA	0.21	0.2	0.960288	0.971952	0.0694789	0	0	0	0	0	not_enriched	not_competed	not_enriched_and_competed	not_selected
High	IsMasterProtein	Q6N069	FALSE	7	3	7	NAA16	0.14	0.2	0.980436	0.882625	0.0297767	0	0	0	0	0	not_enriched	not_competed	not_enriched_and_competed	not_selected
High	IsMasterProtein	Q8WYP5	FALSE	4	6	4	AHCTF1	0.59	0.2	0.0693265	0.905564	0.0769231	0	0	0	0	0	not_enriched	not_competed	not_enriched_and_competed	not_selected
High	IsMasterProtein	Q9Y4B6	FALSE	6	7	6	DCAF1	0.33	0.2	0.952229	0.996829	0.104218	0	0	0	0	0	not_enriched	not_competed	not_enriched_and_competed	not_selected
High	IsMasterProtein	O15498	FALSE	35	6	35	YKT6	0.23	0.2	0.976789	0.988241	0.173697	0	0.0148883	0.0124069	0	0.0124069	not_enriched	not_competed	not_enriched_and_competed	not_selected
High	IsMasterProtein	P30046	FALSE	51	2	51	DDT	0.39	0.2	0.91621	0.997299	0.124069	0.00248139	0.00248139	0.00248139	0.00248139	0.00248139	not_enriched	not_competed	not_enriched_and_competed	not_selected
High	IsMasterProtein	O94842	FALSE	7	2	7	TOX4	0.19	0.2	0.93832	0.937726	0.0669975	0	0	0	0	0	not_enriched	not_competed	not_enriched_and_competed	not_selected
High	IsMasterProtein	P42167	FALSE	53	8	53	TMPO	0.75	-0.2	0.0214397	0.896329	0.255583	0.00992556	0.156328	0.153846	0.00992556	0.153846	not_enriched	not_competed	not_enriched_and_competed	not_selected
High	IsMasterProtein	Q8NBJ5	FALSE	7	6	7	COLGALT1	0.21	0.2	0.997812	0.998416	0.129032	0	0	0	0	0	not_enriched	not_competed	not_enriched_and_competed	not_selected
High	IsMasterProtein	Q8N1G2	FALSE	7	6	7	CMTR1	0.04	0.2	0.999999	0.98077	0.0868486	0	0	0	0	0	not_enriched	not_competed	not_enriched_and_competed	not_selected
High	IsMasterProtein	P28072	FALSE	21	5	21	PSMB6	0.46	-0.22	0.668516	0.983332	0.325062	0.00744417	0.186104	0.153846	0.00744417	0.153846	not_enriched	not_competed	not_enriched_and_competed	not_selected
High	IsMasterProtein	Q92643	FALSE	8	3	8	PIGK	0.92	0.2	0.0784479	0.989918	0.205955	0	0.044665	0.0397022	0	0.0397022	not_enriched	not_competed	not_enriched_and_competed	not_selected
High	IsMasterProtein	Q99442	FALSE	5	2	5	SEC62	0.79	0.2	0.111195	0.985321	0.200993	0	0.0297767	0.0297767	0	0.0297767	not_enriched	not_competed	not_enriched_and_competed	not_selected
High	IsMasterProtein	Q12824	FALSE	10	2	10	SMARCB1	0.04	0.2	0.999999	0.987356	0.0645161	0	0	0	0	0	not_enriched	not_competed	not_enriched_and_competed	not_selected
High	IsMasterProtein	Q5ST30	FALSE	3	3	3	VARS2	0.87	0.2	0.00611402	0.867453	0.121588	0	0.00248139	0	0	0	not_enriched	not_competed	not_enriched_and_competed	not_selected
High	IsMasterProtein	Q5HYI8	FALSE	13	2	13	RABL3	0.31	0.2	0.996116	0.999766	0.08933	0.00248139	0.0496278	0.0496278	0.00248139	0.0496278	not_enriched	not_competed	not_enriched_and_competed	not_selected
High	IsMasterProtein	Q9UQN3	FALSE	15	4	15	CHMP2B	0.34	0.2	0.985609	0.999382	0.126551	0	0	0	0	0	not_enriched	not_competed	not_enriched_and_competed	not_selected
High	IsMasterProtein	O95747	FALSE	3	2	3	OXSR1	0.34	0.2	0.937008	0.995997	0.0818859	0	0.00248139	0.00248139	0	0.00248139	not_enriched	not_competed	not_enriched_and_competed	not_selected
High	IsMasterProtein	P07900	FALSE	51	22	51	HSP90AA1	0.21	0.19	0.918624	0.956305	0.151365	0	0.00496278	0.00248139	0	0.00248139	not_enriched	not_competed	not_enriched_and_competed	not_selected
High	IsMasterProtein	Q9UHB9	FALSE	41	23	41	SRP68	0.29	0.19	0.911899	0.989189	0.198511	0.00248139	0.044665	0.0372208	0.00248139	0.0372208	not_enriched	not_competed	not_enriched_and_competed	not_selected
High	IsMasterProtein	Q9NZI8	FALSE	36	19	36	IGF2BP1	0.33	0.19	0.65575	0.958238	0.146402	0	0	0	0	0	not_enriched	not_competed	not_enriched_and_competed	not_selected
High	IsMasterProtein	Q9H307	FALSE	11	7	11	PNN	0.23	0.19	0.953051	0.981743	0.0868486	0.00248139	0.00248139	0.00248139	0.00248139	0.00248139	not_enriched	not_competed	not_enriched_and_competed	not_selected
High	IsMasterProtein	P36551	FALSE	15	7	15	CPOX	0.93	0.19	0.0223476	0.972722	0.228288	0.00248139	0.0322581	0.0322581	0.00496278	0.0322581	not_enriched	not_competed	not_enriched_and_competed	not_selected
High	IsMasterProtein	Q9NVX2	FALSE	22	7	22	NLE1	0.75	0.19	0.272439	0.995381	0.136476	0	0	0	0	0	not_enriched	not_competed	not_enriched_and_competed	not_selected
High	IsMasterProtein	Q9BVI4	FALSE	18	6	18	NOC4L	0.61	0.19	0.549042	0.997561	0.124069	0	0.00248139	0.00248139	0	0.00248139	not_enriched	not_competed	not_enriched_and_competed	not_selected
High	IsMasterProtein	Q9NXE4	FALSE	9	8	9	SMPD4	0.47	0.19	0.254477	0.939274	0.168734	0	0	0	0	0	not_enriched	not_competed	not_enriched_and_competed	not_selected
High	IsMasterProtein	Q9NW64	FALSE	16	5	16	RBM22	0.3	0.19	0.926294	0.994097	0.119107	0	0	0	0	0	not_enriched	not_competed	not_enriched_and_competed	not_selected
High	IsMasterProtein	Q9Y5A7	FALSE	16	7	16	NUB1	0.31	0.19	0.925566	0.994759	0.176179	0	0.00248139	0.00248139	0	0.00248139	not_enriched	not_competed	not_enriched_and_competed	not_selected
High	IsMasterProtein	Q15785	FALSE	18	4	18	TOMM34	0.24	0.19	0.981339	0.994745	0.116625	0	0	0	0	0	not_enriched	not_competed	not_enriched_and_competed	not_selected
High	IsMasterProtein	Q14166	FALSE	9	4	9	TTLL12	0	0.19	1	0.986611	0.146402	0.00248139	0.0148883	0.00992556	0.00248139	0.00992556	not_enriched	not_competed	not_enriched_and_competed	not_selected
High	IsMasterProtein	Q9BXY0	FALSE	13	4	13	MAK16	0.52	0.19	0.213434	0.961224	0.114144	0	0	0	0	0	not_enriched	not_competed	not_enriched_and_competed	not_selected
High	IsMasterProtein	O75340	FALSE	32	4	32	PDCD6	0.31	0.19	0.936683	0.994601	0.171216	0.00496278	0.0148883	0.0148883	0.00496278	0.0148883	not_enriched	not_competed	not_enriched_and_competed	not_selected
High	IsMasterProtein	Q8IZ69	FALSE	9	5	9	TRMT2A	0.48	0.19	0.990799	0.999974	0.0942928	0	0.0198511	0.0148883	0	0.0148883	not_enriched	not_competed	not_enriched_and_competed	not_selected
High	IsMasterProtein	P35914	FALSE	20	5	20	HMGCL	0.51	0.19	0.346828	0.979835	0.119107	0	0.00496278	0.00496278	0	0.00496278	not_enriched	not_competed	not_enriched_and_competed	not_selected
High	IsMasterProtein	O60318	FALSE	4	5	4	MCM3AP	0.09	0.19	0.999447	0.968303	0.0322581	0	0	0	0	0	not_enriched	not_competed	not_enriched_and_competed	not_selected
High	IsMasterProtein	Q969H8	FALSE	20	3	20	MYDGF	0.68	0.19	0.0213905	0.865348	0.124069	0	0	0	0	0	not_enriched	not_competed	not_enriched_and_competed	not_selected
High	IsMasterProtein	Q6FI81	FALSE	13	4	13	CIAPIN1	0.09	0.19	0.999986	0.998331	0.121588	0	0.00248139	0	0	0	not_enriched	not_competed	not_enriched_and_competed	not_selected
High	IsMasterProtein	Q13057	FALSE	10	4	10	COASY	0.32	0.19	0.952114	0.996906	0.136476	0.00248139	0.00496278	0.00496278	0.00248139	0.00496278	not_enriched	not_competed	not_enriched_and_competed	not_selected
High	IsMasterProtein	P52434	FALSE	37	3	37	POLR2H	0.17	0.19	0.999414	0.998975	0.0620347	0	0	0	0	0	not_enriched	not_competed	not_enriched_and_competed	not_selected
High	IsMasterProtein	Q13418	FALSE	7	3	7	ILK	0.18	0.19	0.99896	0.998488	0.114144	0	0	0	0	0	not_enriched	not_competed	not_enriched_and_competed	not_selected
High	IsMasterProtein	P41229	FALSE	2	1	2	KDM5C	0.63	0.19	0.400035	0.995582	0.0173697	0	0	0	0	0	not_enriched	not_competed	not_enriched_and_competed	not_selected
High	IsMasterProtein	O95319	FALSE	7	2	7	CELF2	-0.03	0.19	1	0.997214	0.119107	0	0	0	0	0	not_enriched	not_competed	not_enriched_and_competed	not_selected
High	IsMasterProtein	Q9Y3C6	FALSE	25	3	25	PPIL1	0.37	0.19	0.823356	0.991594	0.129032	0	0	0	0	0	not_enriched	not_competed	not_enriched_and_competed	not_selected
High	IsMasterProtein	Q9Y2H2	FALSE	2	2	2	INPP5F	-0.41	0.19	0.976217	0.999793	NA	NA	NA	NA	NA	0	not_enriched	not_competed	not_enriched_and_competed	not_selected
High	IsMasterProtein	Q16706	FALSE	2	2	2	MAN2A1	0.05	0.19	0.99995	0.919323	0.176179	0	0	0	0	0	not_enriched	not_competed	not_enriched_and_competed	not_selected
High	IsMasterProtein	P09001	FALSE	5	2	5	MRPL3	0.07	0.19	0.999935	0.980425	0.114144	0	0.00248139	0	0	0	not_enriched	not_competed	not_enriched_and_competed	not_selected
High	IsMasterProtein	Q9H3L0	FALSE	7	2	7	MMADHC	0.15	0.19	0.999258	0.996938	0.0248139	0	0.00744417	0.00744417	0	0.00744417	not_enriched	not_competed	not_enriched_and_competed	not_selected
High	IsMasterProtein	Q08945	FALSE	23	16	23	SSRP1	0.43	0.18	0.460786	0.975808	0.0967742	0	0	0	0	0	not_enriched	not_competed	not_enriched_and_competed	not_selected
High	IsMasterProtein	P46777	FALSE	41	18	41	RPL5	0.18	0.18	0.975224	0.975274	0.0918114	0	0.00248139	0	0	0	not_enriched	not_competed	not_enriched_and_competed	not_selected
High	IsMasterProtein	Q14534	FALSE	20	9	20	SQLE	1.06	0.09	0.0456628	0.999937	0.265509	0.0148883	0.16129	0.151365	0.0148883	0.151365	not_enriched	not_competed	not_enriched_and_competed	not_selected
High	IsMasterProtein	P46778	FALSE	52	12	52	RPL21	0.49	0.18	0.433004	0.987478	0.133995	0	0	0	0	0	not_enriched	not_competed	not_enriched_and_competed	not_selected
High	IsMasterProtein	P62888	FALSE	42	7	42	RPL30	0.35	0.18	0.747325	0.987736	0.109181	0	0	0	0	0	not_enriched	not_competed	not_enriched_and_competed	not_selected
High	IsMasterProtein	Q10713	FALSE	20	9	20	PMPCA	0.5	0.29	0.412549	0.87935	0.295285	0.0148883	0.16129	0.148883	0.0148883	0.148883	not_enriched	not_competed	not_enriched_and_competed	not_selected
High	IsMasterProtein	O43592	FALSE	14	10	14	XPOT	0.54	0.18	0.664103	0.998216	0.104218	0	0.00744417	0.00744417	0	0.00744417	not_enriched	not_competed	not_enriched_and_competed	not_selected
High	IsMasterProtein	Q99733	FALSE	31	8	31	NAP1L4	0.52	0.25	0.608122	0.977968	0.317618	0.00496278	0.151365	0.148883	0.00496278	0.148883	not_enriched	not_competed	not_enriched_and_competed	not_selected
High	IsMasterProtein	O60884	FALSE	18	5	18	DNAJA2	0.26	0.18	0.94787	0.992382	0.176179	0	0	0	0	0	not_enriched	not_competed	not_enriched_and_competed	not_selected
High	IsMasterProtein	Q9NVZ3	FALSE	41	6	41	NECAP2	0.02	0.18	1	0.980797	0.148883	0	0.00248139	0.00248139	0	0.00248139	not_enriched	not_competed	not_enriched_and_competed	not_selected
High	IsMasterProtein	O94874	FALSE	10	6	10	UFL1	0.51	0.18	0.437811	0.991162	0.17866	0	0.00248139	0.00248139	0	0.00248139	not_enriched	not_competed	not_enriched_and_competed	not_selected
High	IsMasterProtein	Q9HAS0	FALSE	16	6	16	C17orf75	0.15	0.18	0.999621	0.999053	0.0794045	0	0.00496278	0.00248139	0	0.00248139	not_enriched	not_competed	not_enriched_and_competed	not_selected
High	IsMasterProtein	Q14004	FALSE	5	3	5	CDK13	0.47	0.18	0.725231	0.997028	0.0471464	0	0	0	0	0	not_enriched	not_competed	not_enriched_and_competed	not_selected
High	IsMasterProtein	P28161	FALSE	28	2	28	GSTM2	0.13	0.18	0.999978	0.999789	0.116625	0	0.00248139	0.00248139	0	0.00248139	not_enriched	not_competed	not_enriched_and_competed	not_selected
High	IsMasterProtein	P16989	FALSE	10	2	10	YBX3	0.64	0.18	0.50678	0.997971	0.08933	0	0.0148883	0.00992556	0	0.00992556	not_enriched	not_competed	not_enriched_and_competed	not_selected
High	IsMasterProtein	P09012	FALSE	12	2	12	SNRPA	0.48	0.18	0.925072	0.999754	0.111663	0	0	0	0	0	not_enriched	not_competed	not_enriched_and_competed	not_selected
High	IsMasterProtein	Q9Y2W2	FALSE	5	2	5	WBP11	0.5	0.18	0.574402	0.99472	0.131514	0	0	0	0	0	not_enriched	not_competed	not_enriched_and_competed	not_selected
High	IsMasterProtein	Q86VM9	FALSE	4	3	4	ZC3H18	0.16	0.18	0.984342	0.969684	0.116625	0.00248139	0.00992556	0.00992556	0.00248139	0.00992556	not_enriched	not_competed	not_enriched_and_competed	not_selected
High	IsMasterProtein	Q9ULX3	FALSE	8	3	8	NOB1	0.46	0.18	0.688642	0.995601	0.114144	0	0.00248139	0.00248139	0	0.00248139	not_enriched	not_competed	not_enriched_and_competed	not_selected
High	IsMasterProtein	Q9HA64	FALSE	7	2	7	FN3KRP	0.61	0.18	0.89511	0.999898	0.151365	0	0.057072	0.0421836	0	0.0421836	not_enriched	not_competed	not_enriched_and_competed	not_selected
High	IsMasterProtein	P51553	FALSE	4	2	4	IDH3G	0.42	0.18	0.692924	0.99269	0.0942928	0	0	0	0	0	not_enriched	not_competed	not_enriched_and_competed	not_selected
High	IsMasterProtein	Q96BY7	FALSE	1	2	1	ATG2B	0.62	0.18	0.576777	0.998484	0.00496278	0	0	0	0	0	not_enriched	not_competed	not_enriched_and_competed	not_selected
High	IsMasterProtein	Q6STE5	FALSE	6	1	6	SMARCD3	0.84	0.18	0.639831	0.999883	0.0719603	0	0	0	0	0	not_enriched	not_competed	not_enriched_and_competed	not_selected
High	IsMasterProtein	P08133	FALSE	49	31	49	ANXA6	0.2	0.17	0.869136	0.93025	0.116625	0	0	0	0	0	not_enriched	not_competed	not_enriched_and_competed	not_selected
High	IsMasterProtein	Q9BUF5	FALSE	38	4	38	TUBB6	0.05	0.17	1	0.999006	0.198511	0.00496278	0.0297767	0.0248139	0.00496278	0.0248139	not_enriched	not_competed	not_enriched_and_competed	not_selected
High	IsMasterProtein	Q13200	FALSE	28	19	28	PSMD2	0.24	0.17	0.956559	0.992032	0.116625	0	0	0	0	0	not_enriched	not_competed	not_enriched_and_competed	not_selected
High	IsMasterProtein	P46087	FALSE	26	20	26	NOP2	0.33	0.17	0.800529	0.99251	0.0843672	0	0	0	0	0	not_enriched	not_competed	not_enriched_and_competed	not_selected
High	IsMasterProtein	P39019	FALSE	57	13	57	RPS19	0.42	0.17	0.618654	0.992704	0.0918114	0	0	0	0	0	not_enriched	not_competed	not_enriched_and_competed	not_selected
High	IsMasterProtein	Q9BXP5	FALSE	22	16	22	SRRT	0.23	0.17	0.876951	0.969183	0.138958	0	0	0	0	0	not_enriched	not_competed	not_enriched_and_competed	not_selected
High	IsMasterProtein	Q7L014	FALSE	18	18	18	DDX46	0.11	0.17	0.995915	0.953746	0.104218	0	0	0	0	0	not_enriched	not_competed	not_enriched_and_competed	not_selected
High	IsMasterProtein	P38159	FALSE	27	6	27	RBMX	0.62	0.17	0.327702	0.995959	0.235732	0	0.057072	0.0471464	0	0.0471464	not_enriched	not_competed	not_enriched_and_competed	not_selected
High	IsMasterProtein	P46783	FALSE	68	6	68	RPS10	0.35	0.17	0.820874	0.995033	0.158809	0	0.0272953	0.0248139	0	0.0248139	not_enriched	not_competed	not_enriched_and_competed	not_selected
High	IsMasterProtein	Q01105	FALSE	28	2	28	SET	0.23	0.18	0.995021	0.998911	0.28536	0.0124069	0.163772	0.148883	0.0124069	0.148883	not_enriched	not_competed	not_enriched_and_competed	not_selected
High	IsMasterProtein	Q15637	FALSE	12	6	12	SF1	0.31	0.17	0.752698	0.983783	0.146402	0	0	0	0	0	not_enriched	not_competed	not_enriched_and_competed	not_selected
High	IsMasterProtein	O43172	FALSE	19	8	19	PRPF4	0.43	0.17	0.767343	0.996915	0.148883	0	0	0	0	0	not_enriched	not_competed	not_enriched_and_competed	not_selected
High	IsMasterProtein	A8CG34	FALSE	9	1	9	POM121C	0.17	0.17	0.994723	0.99542	0.0397022	0	0.00992556	0.00992556	0	0.00992556	not_enriched	not_competed	not_enriched_and_competed	not_selected
High	IsMasterProtein	Q9HDC9	FALSE	27	10	27	APMAP	0.3	0.17	0.911794	0.994902	0.208437	0.00744417	0.0521092	0.0496278	0.00744417	0.0496278	not_enriched	not_competed	not_enriched_and_competed	not_selected
High	IsMasterProtein	P62304	FALSE	42	4	42	SNRPE	0.23	0.17	0.970104	0.994936	0.124069	0	0	0	0	0	not_enriched	not_competed	not_enriched_and_competed	not_selected
High	IsMasterProtein	Q6IAN0	FALSE	19	4	19	DHRS7B	0.68	0.17	0.435245	0.998597	0.183623	0	0.00496278	0.00496278	0	0.00496278	not_enriched	not_competed	not_enriched_and_competed	not_selected
High	IsMasterProtein	P42126	FALSE	15	4	15	ECI1	0.66	0.17	0.0760965	0.972305	0.143921	0	0.00496278	0.00496278	0	0.00496278	not_enriched	not_competed	not_enriched_and_competed	not_selected
High	IsMasterProtein	P09234	FALSE	20	4	20	SNRPC	0.4	0.17	0.795251	0.996501	0.156328	0	0.00992556	0.00992556	0.00248139	0.00992556	not_enriched	not_competed	not_enriched_and_competed	not_selected
High	IsMasterProtein	Q5JPH6	FALSE	16	6	16	EARS2	0.49	0.17	0.441573	0.991622	0.131514	0	0.00496278	0.00496278	0	0.00496278	not_enriched	not_competed	not_enriched_and_competed	not_selected
High	IsMasterProtein	P60983	FALSE	37	4	37	GMFB	0.2	0.17	0.997519	0.999239	0.111663	0	0	0	0	0	not_enriched	not_competed	not_enriched_and_competed	not_selected
High	IsMasterProtein	Q7Z4W1	FALSE	20	6	20	DCXR	0.08	0.17	0.999986	0.997884	0.109181	0	0.00248139	0.00248139	0	0.00248139	not_enriched	not_competed	not_enriched_and_competed	not_selected
High	IsMasterProtein	P60866	FALSE	39	4	39	RPS20	0.47	0.17	0.59697	0.995518	0.129032	0	0	0	0	0	not_enriched	not_competed	not_enriched_and_competed	not_selected
High	IsMasterProtein	Q96EE3	FALSE	16	4	16	SEH1L	0.76	0.17	0.619762	0.999793	0.153846	0	0.00248139	0	0	0	not_enriched	not_competed	not_enriched_and_competed	not_selected
High	IsMasterProtein	P04818	FALSE	15	4	15	TYMS	0.15	0.17	0.99972	0.999331	0.148883	0	0.00496278	0.00248139	0	0.00248139	not_enriched	not_competed	not_enriched_and_competed	not_selected
High	IsMasterProtein	P80723	FALSE	16	3	16	BASP1	0.56	0.17	0.227211	0.982544	0.0992556	0	0	0	0	0	not_enriched	not_competed	not_enriched_and_competed	not_selected
High	IsMasterProtein	Q9Y4I1	FALSE	4	6	4	MYO5A	0.42	0.17	0.728398	0.996648	0.0322581	0	0	0	0	0	not_enriched	not_competed	not_enriched_and_competed	not_selected
High	IsMasterProtein	P84090	FALSE	21	3	21	ERH	0.53	0.17	0.552804	0.997268	0.163772	0	0.00248139	0	0	0	not_enriched	not_competed	not_enriched_and_competed	not_selected
High	IsMasterProtein	O75127	FALSE	4	3	4	PTCD1	0.37	0.17	0.621849	0.983765	0.133995	0	0.00248139	0.00248139	0	0.00248139	not_enriched	not_competed	not_enriched_and_competed	not_selected
High	IsMasterProtein	Q86TB9	FALSE	8	4	8	PATL1	-0.26	0.17	0.9615	0.99671	0.0694789	0	0	0	0	0	not_enriched	not_competed	not_enriched_and_competed	not_selected
High	IsMasterProtein	Q96F63	FALSE	11	2	11	CCDC97	0.33	0.17	0.944002	0.998759	0.119107	0	0.0297767	0.0272953	0	0.0272953	not_enriched	not_competed	not_enriched_and_competed	not_selected
High	IsMasterProtein	P19404	FALSE	9	2	9	NDUFV2	0.59	0.17	0.503366	0.998145	0.0843672	0	0	0	0	0	not_enriched	not_competed	not_enriched_and_competed	not_selected
High	IsMasterProtein	Q7Z7E8	FALSE	6	4	6	UBE2Q1	0.26	0.17	0.993615	0.999396	0.0992556	0	0	0	0	0	not_enriched	not_competed	not_enriched_and_competed	not_selected
High	IsMasterProtein	Q9NWR8	FALSE	7	3	7	MCUB	0.8	0.17	0.267319	0.998726	0.0595533	0	0.0124069	0.0124069	0	0.0124069	not_enriched	not_competed	not_enriched_and_competed	not_selected
High	IsMasterProtein	O14981	FALSE	1	3	1	BTAF1	0.64	0.17	0.946075	0.99998	0.0620347	0	0	0	0	0	not_enriched	not_competed	not_enriched_and_competed	not_selected
High	IsMasterProtein	Q9UM00	FALSE	11	2	11	TMCO1	-0.04	0.17	1	0.999968	0.203474	0	0.0223325	0.0223325	0	0.0223325	not_enriched	not_competed	not_enriched_and_competed	not_selected
High	IsMasterProtein	O14530	FALSE	14	4	14	TXNDC9	-0.07	0.17	0.999999	0.99983	0.148883	0	0	0	0	0	not_enriched	not_competed	not_enriched_and_competed	not_selected
High	IsMasterProtein	Q53GG5	FALSE	9	2	9	PDLIM3	0.19	0.17	0.997741	0.998889	0.0272953	0	0	0	0	0	not_enriched	not_competed	not_enriched_and_competed	not_selected
High	IsMasterProtein	P16435	FALSE	33	20	33	POR	0.89	0.11	0.0684511	0.99951	0.287841	0.00248139	0.151365	0.148883	0.00248139	0.148883	not_enriched	not_competed	not_enriched_and_competed	not_selected
High	IsMasterProtein	P78371	FALSE	58	30	58	CCT2	0.29	0.16	0.746464	0.984272	0.188586	0	0.0148883	0.0124069	0	0.0124069	not_enriched	not_competed	not_enriched_and_competed	not_selected
High	IsMasterProtein	Q15029	FALSE	36	34	36	EFTUD2	0.34	0.16	0.569952	0.979805	0.1067	0	0	0	0	0	not_enriched	not_competed	not_enriched_and_competed	not_selected
High	IsMasterProtein	P11940	FALSE	34	3	34	PABPC1	0.2	0.16	0.97326	0.992137	0.166253	0	0	0	0	0	not_enriched	not_competed	not_enriched_and_competed	not_selected
High	IsMasterProtein	P17987	FALSE	49	21	49	TCP1	0.27	0.16	0.85449	0.989807	0.119107	0	0	0	0	0	not_enriched	not_competed	not_enriched_and_competed	not_selected
High	IsMasterProtein	Q01082	FALSE	14	25	14	SPTBN1	0.4	0.16	0.436108	0.97939	0.176179	0	0.00248139	0.00248139	0	0.00248139	not_enriched	not_competed	not_enriched_and_competed	not_selected
High	IsMasterProtein	P63010	FALSE	25	13	25	AP2B1	0.32	0.16	0.648622	0.980895	0.124069	0	0	0	0	0	not_enriched	not_competed	not_enriched_and_competed	not_selected
High	IsMasterProtein	Q02978	FALSE	55	13	55	SLC25A11	0.65	0.16	0.234181	0.995344	0.215881	0	0.0248139	0.0198511	0	0.0198511	not_enriched	not_competed	not_enriched_and_competed	not_selected
High	IsMasterProtein	P62244	FALSE	70	10	70	RPS15A	0.28	0.16	0.889724	0.99411	0.114144	0	0	0	0	0	not_enriched	not_competed	not_enriched_and_competed	not_selected
High	IsMasterProtein	Q96AE4	FALSE	30	12	30	FUBP1	0.3	0.16	0.938916	0.998117	0.225806	0	0.0148883	0.0124069	0	0.0124069	not_enriched	not_competed	not_enriched_and_competed	not_selected
High	IsMasterProtein	Q5SRE5	FALSE	10	14	10	NUP188	0.59	0.16	0.0988446	0.97655	0.143921	0	0.00744417	0.00744417	0	0.00744417	not_enriched	not_competed	not_enriched_and_competed	not_selected
High	IsMasterProtein	Q96C36	FALSE	32	11	32	PYCR2	0.51	0.16	0.283691	0.988005	0.131514	0	0	0	0	0	not_enriched	not_competed	not_enriched_and_competed	not_selected
High	IsMasterProtein	Q9Y2S7	FALSE	28	9	28	POLDIP2	0.19	0.16	0.994404	0.997924	0.186104	0	0.00248139	0	0	0	not_enriched	not_competed	not_enriched_and_competed	not_selected
High	IsMasterProtein	Q9UBQ7	FALSE	20	5	20	GRHPR	0.2	0.16	0.992673	0.997804	0.109181	0	0	0	0	0	not_enriched	not_competed	not_enriched_and_competed	not_selected
High	IsMasterProtein	P17174	FALSE	27	8	27	GOT1	0.23	0.16	0.980819	0.998027	0.0942928	0	0	0	0	0	not_enriched	not_competed	not_enriched_and_competed	not_selected
High	IsMasterProtein	O75794	FALSE	20	6	20	CDC123	0.18	0.16	0.995918	0.998322	0.0967742	0	0	0	0	0	not_enriched	not_competed	not_enriched_and_competed	not_selected
High	IsMasterProtein	Q96J02	FALSE	6	2	6	ITCH	0.71	0.16	0.0568263	0.980552	0.186104	0.00248139	0.0148883	0.0124069	0.00248139	0.0124069	not_enriched	not_competed	not_enriched_and_competed	not_selected
High	IsMasterProtein	Q9H2W6	FALSE	24	6	24	MRPL46	0.53	0.16	0.329466	0.993102	0.183623	0	0.0148883	0.0148883	0	0.0148883	not_enriched	not_competed	not_enriched_and_competed	not_selected
High	IsMasterProtein	Q86TI2	FALSE	7	5	7	DPP9	0.23	0.16	0.951003	0.992607	0.124069	0	0.00496278	0.00248139	0	0.00248139	not_enriched	not_competed	not_enriched_and_competed	not_selected
High	IsMasterProtein	Q96PU8	FALSE	17	4	17	QKI	0.43	0.16	0.763485	0.997883	0.2134	0	0.00992556	0.00992556	0	0.00992556	not_enriched	not_competed	not_enriched_and_competed	not_selected
High	IsMasterProtein	Q96BP3	FALSE	7	4	7	PPWD1	0.38	0.16	0.924919	0.999367	0.1067	0	0	0	0	0	not_enriched	not_competed	not_enriched_and_competed	not_selected
High	IsMasterProtein	P42566	FALSE	9	4	9	EPS15	0.32	0.16	0.958491	0.999193	0.0868486	0	0.00496278	0.00248139	0	0.00248139	not_enriched	not_competed	not_enriched_and_competed	not_selected
High	IsMasterProtein	Q8IWS0	FALSE	10	5	10	PHF6	0.35	0.16	0.683403	0.990468	0.158809	0	0.0124069	0.00744417	0	0.00744417	not_enriched	not_competed	not_enriched_and_competed	not_selected
High	IsMasterProtein	O15091	FALSE	9	5	9	PRORP	0.43	0.16	0.543769	0.991457	0.183623	0	0.0124069	0.00992556	0	0.00992556	not_enriched	not_competed	not_enriched_and_competed	not_selected
High	IsMasterProtein	Q9UH17	FALSE	7	1	7	APOBEC3B	0.89	0.16	0.314914	0.999665	0.00744417	0	0	0	0	0	not_enriched	not_competed	not_enriched_and_competed	not_selected
High	IsMasterProtein	P98194	FALSE	7	4	7	ATP2C1	0.53	0.16	0.792359	0.99967	0.166253	0	0.0496278	0.044665	0	0.044665	not_enriched	not_competed	not_enriched_and_competed	not_selected
High	IsMasterProtein	Q96EU6	FALSE	15	3	15	RRP36	0.76	0.16	0.86366	0.999983	0.0942928	0	0.00248139	0.00248139	0	0.00248139	not_enriched	not_competed	not_enriched_and_competed	not_selected
High	IsMasterProtein	Q5XKP0	FALSE	56	6	56	MICOS13	1.32	-0.23	0.0245476	0.988618	0.248139	0.0248139	0.156328	0.148883	0.0272953	0.148883	not_enriched	not_competed	not_enriched_and_competed	not_selected
High	IsMasterProtein	Q86VI3	FALSE	4	3	4	IQGAP3	0.37	0.16	0.901588	0.998922	0.101737	0	0	0	0	0	not_enriched	not_competed	not_enriched_and_competed	not_selected
High	IsMasterProtein	O14562	FALSE	10	2	10	UBFD1	0.56	0.16	0.92624	0.999947	0.0620347	0	0	0	0	0	not_enriched	not_competed	not_enriched_and_competed	not_selected
High	IsMasterProtein	O15127	FALSE	10	2	10	SCAMP2	0.18	0.47	0.993923	0.611753	0.218362	0.0347395	0.163772	0.146402	0.0347395	0.146402	not_enriched	not_competed	not_enriched_and_competed	not_selected
High	IsMasterProtein	Q7Z7K6	FALSE	8	2	8	CENPV	0.57	0.16	0.347448	0.994654	0.111663	0	0	0	0	0	not_enriched	not_competed	not_enriched_and_competed	not_selected
High	IsMasterProtein	Q4KMQ2	FALSE	2	2	2	ANO6	0.48	0.16	0.177798	0.96686	0.163772	0	0.044665	0.044665	0	0.044665	not_enriched	not_competed	not_enriched_and_competed	not_selected
High	IsMasterProtein	Q9H944	FALSE	8	2	8	MED20	0.71	0.16	0.245959	0.997222	0.0173697	0	0	0	0	0	not_enriched	not_competed	not_enriched_and_competed	not_selected
High	IsMasterProtein	Q96FN4	FALSE	4	1	4	CPNE2	0.86	0.16	0.0659416	0.994127	0.0843672	0	0	0	0	0	not_enriched	not_competed	not_enriched_and_competed	not_selected
High	IsMasterProtein	P09874	FALSE	56	60	56	PARP1	0.28	0.15	0.734982	0.980722	0.1067	0.00496278	0.00744417	0.00744417	0.00496278	0.00744417	not_enriched	not_competed	not_enriched_and_competed	not_selected
High	IsMasterProtein	Q13813	FALSE	26	57	26	SPTAN1	0.84	0.15	0.330738	0.999657	0.176179	0	0.00496278	0.00496278	0	0.00496278	not_enriched	not_competed	not_enriched_and_competed	not_selected
High	IsMasterProtein	Q969Q5	FALSE	14	2	14	RAB24	0.71	0.47	0.790634	0.960566	0.255583	0.00992556	0.148883	0.146402	0.00992556	0.146402	not_enriched	not_competed	not_enriched_and_competed	not_selected
High	IsMasterProtein	Q92900	FALSE	26	25	26	UPF1	0.35	0.15	0.803416	0.996911	0.111663	0	0	0	0	0	not_enriched	not_competed	not_enriched_and_competed	not_selected
High	IsMasterProtein	Q9BT22	FALSE	6	2	6	ALG1	1.72	0.04	0.00585472	1	0.277916	0.0124069	0.156328	0.146402	0.0124069	0.146402	not_enriched	not_competed	not_enriched_and_competed	not_selected
High	IsMasterProtein	P35573	FALSE	17	24	17	AGL	0.43	0.15	0.497429	0.994272	0.136476	0	0	0	0	0	not_enriched	not_competed	not_enriched_and_competed	not_selected
High	IsMasterProtein	P63244	FALSE	38	16	38	RACK1	0.26	0.15	0.871833	0.990782	0.114144	0	0.00248139	0	0	0	not_enriched	not_competed	not_enriched_and_competed	not_selected
High	IsMasterProtein	Q08752	FALSE	25	10	25	PPID	0.32	0.15	0.818994	0.995727	0.129032	0	0	0	0	0	not_enriched	not_competed	not_enriched_and_competed	not_selected
High	IsMasterProtein	Q9HCS7	FALSE	17	14	17	XAB2	0.38	0.15	0.614659	0.992912	0.129032	0	0	0	0	0	not_enriched	not_competed	not_enriched_and_competed	not_selected
High	IsMasterProtein	P51649	FALSE	16	9	16	ALDH5A1	0.25	0.15	0.973061	0.998204	0.121588	0	0.00992556	0.00744417	0	0.00744417	not_enriched	not_competed	not_enriched_and_competed	not_selected
High	IsMasterProtein	Q6NVV3	FALSE	2	2	2	NIPAL1	0.53	1.38	0.871724	0.0981553	0.171216	0.0322581	0.158809	0.143921	0.0372208	0.143921	not_enriched	not_competed	not_enriched_and_competed	not_selected
High	IsMasterProtein	Q5RKV6	FALSE	22	5	22	EXOSC6	0.28	0.15	0.950729	0.998793	0.158809	0.00248139	0.00496278	0.00496278	0.00248139	0.00496278	not_enriched	not_competed	not_enriched_and_competed	not_selected
High	IsMasterProtein	Q9Y2P8	FALSE	22	8	22	RCL1	0.25	0.15	0.828961	0.986419	0.104218	0	0	0	0	0	not_enriched	not_competed	not_enriched_and_competed	not_selected
High	IsMasterProtein	Q9BPX6	FALSE	17	8	17	MICU1	0.22	0.15	0.982945	0.997847	0.225806	0	0.0496278	0.0471464	0	0.0471464	not_enriched	not_competed	not_enriched_and_competed	not_selected
High	IsMasterProtein	Q53GQ0	FALSE	52	15	52	HSD17B12	0.15	1.18	0.998123	0.0236767	0.272953	0.00248139	0.156328	0.143921	0.00248139	0.143921	not_enriched	not_competed	not_enriched_and_competed	not_selected
High	IsMasterProtein	P14324	FALSE	16	7	16	FDPS	0.22	0.15	0.979828	0.997289	0.19603	0	0.0397022	0.0347395	0	0.0347395	not_enriched	not_competed	not_enriched_and_competed	not_selected
High	IsMasterProtein	Q86WJ1	FALSE	7	7	7	CHD1L	0.16	0.15	0.987153	0.992522	0.0967742	0	0	0	0	0	not_enriched	not_competed	not_enriched_and_competed	not_selected
High	IsMasterProtein	P32322	FALSE	18	4	18	PYCR1	0.4	0.15	0.609939	0.995724	0.126551	0	0	0	0	0	not_enriched	not_competed	not_enriched_and_competed	not_selected
High	IsMasterProtein	P49841	FALSE	21	3	21	GSK3B	0.26	0.15	0.973052	0.998939	0.136476	0	0.00496278	0.00248139	0	0.00248139	not_enriched	not_competed	not_enriched_and_competed	not_selected
High	IsMasterProtein	O95628	FALSE	14	5	14	CNOT4	0.01	0.15	1	0.999896	0.109181	0.0124069	0.044665	0.0421836	0.0124069	0.0421836	not_enriched	not_competed	not_enriched_and_competed	not_selected
High	IsMasterProtein	Q9BRX5	FALSE	15	3	15	GINS3	-0.45	0.15	0.607603	0.99772	0.158809	0	0.00248139	0.00248139	0	0.00248139	not_enriched	not_competed	not_enriched_and_competed	not_selected
High	IsMasterProtein	O15143	FALSE	12	4	12	ARPC1B	0.09	0.15	0.999992	0.999816	0.0471464	0	0	0	0	0	not_enriched	not_competed	not_enriched_and_competed	not_selected
High	IsMasterProtein	Q9Y399	FALSE	8	4	8	MRPS2	0.15	0.15	0.999989	0.999985	0.121588	0	0	0	0	0	not_enriched	not_competed	not_enriched_and_competed	not_selected
High	IsMasterProtein	Q9BX10	FALSE	4	2	4	GTPBP2	0.45	0.15	0.794716	0.999179	NA	NA	NA	NA	NA	0	not_enriched	not_competed	not_enriched_and_competed	not_selected
High	IsMasterProtein	Q9BVC5	FALSE	14	2	14	C2orf49	0.75	0.15	0.314273	0.999236	0.0918114	0.00248139	0.00248139	0.00248139	0.00248139	0.00248139	not_enriched	not_competed	not_enriched_and_competed	not_selected
High	IsMasterProtein	P42704	FALSE	46	58	46	LRPPRC	0.38	0.14	0.469927	0.990536	0.119107	0	0	0	0	0	not_enriched	not_competed	not_enriched_and_competed	not_selected
High	IsMasterProtein	P08238	FALSE	60	13	60	HSP90AB1	0.26	0.14	0.791098	0.985992	0.138958	0	0.00744417	0.00496278	0	0.00496278	not_enriched	not_competed	not_enriched_and_competed	not_selected
High	IsMasterProtein	Q92499	FALSE	40	27	40	DDX1	0.39	0.14	0.578414	0.99549	0.124069	0	0	0	0	0	not_enriched	not_competed	not_enriched_and_competed	not_selected
High	IsMasterProtein	P09429	FALSE	43	5	43	HMGB1	0.15	0.14	0.992856	0.995017	0.146402	0	0.00992556	0.00744417	0	0.00744417	not_enriched	not_competed	not_enriched_and_competed	not_selected
High	IsMasterProtein	P35606	FALSE	25	17	25	COPB2	0.28	0.14	0.707264	0.987123	0.158809	0	0	0	0	0	not_enriched	not_competed	not_enriched_and_competed	not_selected
High	IsMasterProtein	Q92878	FALSE	12	13	12	RAD50	0.23	0.14	0.828167	0.986226	0.111663	0	0	0	0	0	not_enriched	not_competed	not_enriched_and_competed	not_selected
High	IsMasterProtein	P10321	FALSE	35	6	35	HLA-C	1.14	0.14	0.00246832	0.988485	0.272953	0	0.0620347	0.0471464	0	0.0471464	not_enriched	not_competed	not_enriched_and_competed	not_selected
High	IsMasterProtein	Q9H0S4	FALSE	30	14	30	DDX47	0.45	0.14	0.297353	0.987656	0.0942928	0	0	0	0	0	not_enriched	not_competed	not_enriched_and_competed	not_selected
High	IsMasterProtein	P46977	FALSE	18	10	18	STT3A	0.78	0.04	0.0540138	0.999998	0.277916	0.00744417	0.153846	0.143921	0.0124069	0.143921	not_enriched	not_competed	not_enriched_and_competed	not_selected
High	IsMasterProtein	Q5MNZ6	FALSE	23	10	23	WDR45B	1.1	0.14	0.387066	0.999982	0.0545906	0	0.00248139	0.00248139	0	0.00248139	not_enriched	not_competed	not_enriched_and_competed	not_selected
High	IsMasterProtein	Q9UBT2	FALSE	20	10	20	UBA2	0.2	0.14	0.978808	0.997511	0.0992556	0	0	0	0	0	not_enriched	not_competed	not_enriched_and_competed	not_selected
High	IsMasterProtein	Q9UKD2	FALSE	39	8	39	MRTO4	0.29	0.14	0.856761	0.996036	0.124069	0	0	0	0	0	not_enriched	not_competed	not_enriched_and_competed	not_selected
High	IsMasterProtein	P61026	FALSE	48	7	48	RAB10	0.36	0.14	0.601342	0.994294	0.205955	0	0.044665	0.044665	0	0.044665	not_enriched	not_competed	not_enriched_and_competed	not_selected
High	IsMasterProtein	P61006	FALSE	48	3	48	RAB8A	0.25	0.14	0.911347	0.995859	0.119107	0	0	0	0	0	not_enriched	not_competed	not_enriched_and_competed	not_selected
High	IsMasterProtein	P50213	FALSE	36	12	36	IDH3A	0.52	0.14	0.267041	0.994966	0.1067	0	0.0124069	0.00992556	0	0.00992556	not_enriched	not_competed	not_enriched_and_competed	not_selected
High	IsMasterProtein	P51665	FALSE	26	8	26	PSMD7	0.42	0.14	0.63497	0.997464	0.146402	0	0	0	0	0	not_enriched	not_competed	not_enriched_and_competed	not_selected
High	IsMasterProtein	Q8N3U4	FALSE	8	5	8	STAG2	0.34	0.14	0.391173	0.976868	0.146402	0	0	0	0	0	not_enriched	not_competed	not_enriched_and_competed	not_selected
High	IsMasterProtein	P43487	FALSE	27	6	27	RANBP1	0.34	0.14	0.821846	0.998053	0.129032	0	0.00992556	0.00744417	0	0.00744417	not_enriched	not_competed	not_enriched_and_competed	not_selected
High	IsMasterProtein	P18074	FALSE	12	6	12	ERCC2	0.56	0.14	0.425358	0.998726	0.156328	0	0	0	0	0	not_enriched	not_competed	not_enriched_and_competed	not_selected
High	IsMasterProtein	Q14562	FALSE	10	10	10	DHX8	0.3	0.14	0.761058	0.992087	0.183623	0	0.0124069	0.00744417	0	0.00744417	not_enriched	not_competed	not_enriched_and_competed	not_selected
High	IsMasterProtein	P0DN79	FALSE	25	10	25	CBS	0.13	0.14	0.999324	0.99882	0.168734	0.00248139	0.0198511	0.0173697	0.00248139	0.0173697	not_enriched	not_competed	not_enriched_and_competed	not_selected
High	IsMasterProtein	Q9BZF1	FALSE	11	5	11	OSBPL8	0.37	0.14	0.602552	0.994979	0.156328	0	0.00744417	0.00744417	0	0.00744417	not_enriched	not_competed	not_enriched_and_competed	not_selected
High	IsMasterProtein	Q96L92	FALSE	15	9	15	SNX27	0.38	0.14	0.67068	0.996961	0.181141	0.00248139	0.0198511	0.0198511	0.00248139	0.0198511	not_enriched	not_competed	not_enriched_and_competed	not_selected
High	IsMasterProtein	Q9Y312	FALSE	16	5	16	AAR2	0.16	0.14	0.999058	0.999629	0.181141	0	0	0	0	0	not_enriched	not_competed	not_enriched_and_competed	not_selected
High	IsMasterProtein	Q7Z478	FALSE	7	6	7	DHX29	0.33	0.14	0.959244	0.999708	0.153846	0	0.0148883	0.0124069	0	0.0124069	not_enriched	not_competed	not_enriched_and_competed	not_selected
High	IsMasterProtein	Q99627	FALSE	41	5	41	COPS8	0.18	0.14	0.993513	0.998604	0.210918	0	0.0173697	0.0173697	0	0.0173697	not_enriched	not_competed	not_enriched_and_competed	not_selected
High	IsMasterProtein	Q9UID3	FALSE	9	6	9	VPS51	0.4	0.14	0.791907	0.999085	0.121588	0	0.0148883	0.0148883	0	0.0148883	not_enriched	not_competed	not_enriched_and_competed	not_selected
High	IsMasterProtein	P06865	FALSE	19	8	19	HEXA	0.71	-0.29	0.106819	0.835623	0.287841	0.0173697	0.16129	0.143921	0.0248139	0.143921	not_enriched	not_competed	not_enriched_and_competed	not_selected
High	IsMasterProtein	Q16851	FALSE	13	5	13	UGP2	0.64	0.14	0.397881	0.999386	0.114144	0	0	0	0	0	not_enriched	not_competed	not_enriched_and_competed	not_selected
High	IsMasterProtein	Q01081	FALSE	16	3	16	U2AF1	0.08	0.14	0.999994	0.999842	0.114144	0	0	0	0	0	not_enriched	not_competed	not_enriched_and_competed	not_selected
High	IsMasterProtein	P82912	FALSE	23	3	23	MRPS11	0.65	0.14	0.380582	0.999191	0.129032	0	0	0	0	0	not_enriched	not_competed	not_enriched_and_competed	not_selected
High	IsMasterProtein	O43402	FALSE	14	2	14	EMC8	0.53	0.14	0.869898	0.999921	0.0843672	0	0	0	0	0	not_enriched	not_competed	not_enriched_and_competed	not_selected
High	IsMasterProtein	Q9UJX4	FALSE	3	2	3	ANAPC5	0.64	0.14	0.469025	0.99951	0.2134	0	0.00496278	0.00496278	0	0.00496278	not_enriched	not_competed	not_enriched_and_competed	not_selected
High	IsMasterProtein	Q9P2K5	FALSE	4	2	4	MYEF2	0.91	0.14	0.317741	0.999863	0.156328	0	0.00496278	0.00496278	0	0.00496278	not_enriched	not_competed	not_enriched_and_competed	not_selected
High	IsMasterProtein	Q9UPT5	FALSE	5	3	5	EXOC7	0.26	0.14	0.982938	0.999503	0.203474	0	0.00248139	0.00248139	0	0.00248139	not_enriched	not_competed	not_enriched_and_competed	not_selected
High	IsMasterProtein	Q9UII4	FALSE	3	3	3	HERC5	0.43	0.14	0.743242	0.999214	0.0397022	0	0	0	0	0	not_enriched	not_competed	not_enriched_and_competed	not_selected
High	IsMasterProtein	P28070	FALSE	33	6	33	PSMB4	0.58	0.47	0.298289	0.503918	0.312655	0.00992556	0.181141	0.141439	0.0124069	0.141439	not_enriched	not_competed	not_enriched_and_competed	not_selected
High	IsMasterProtein	Q9UJ70	FALSE	8	2	8	NAGK	-0.07	0.14	0.999997	0.999753	0.0769231	0	0.00248139	0.00248139	0	0.00248139	not_enriched	not_competed	not_enriched_and_competed	not_selected
High	IsMasterProtein	Q9NRR5	FALSE	2	2	2	UBQLN4	-0.02	0.14	1	0.998293	0.166253	0	0.00248139	0.00248139	0	0.00248139	not_enriched	not_competed	not_enriched_and_competed	not_selected
High	IsMasterProtein	Q7L4I2	FALSE	8	2	8	RSRC2	-0.06	0.14	0.999998	0.999148	0.00992556	0	0	0	0	0	not_enriched	not_competed	not_enriched_and_competed	not_selected
High	IsMasterProtein	Q969U7	FALSE	7	2	7	PSMG2	0.12	0.14	0.99998	0.999931	0.0794045	0	0	0	0	0	not_enriched	not_competed	not_enriched_and_competed	not_selected
High	IsMasterProtein	Q9Y5B9	FALSE	32	33	32	SUPT16H	0.26	0.13	0.854192	0.995186	0.104218	0	0	0	0	0	not_enriched	not_competed	not_enriched_and_competed	not_selected
High	IsMasterProtein	O95347	FALSE	28	34	28	SMC2	0.25	0.13	0.843518	0.993576	0.1067	0	0	0	0	0	not_enriched	not_competed	not_enriched_and_competed	not_selected
High	IsMasterProtein	P61221	FALSE	37	20	37	ABCE1	0.24	0.13	0.934073	0.997709	0.119107	0	0	0	0	0	not_enriched	not_competed	not_enriched_and_competed	not_selected
High	IsMasterProtein	P06737	FALSE	33	18	33	PYGL	0.18	0.13	0.969112	0.994681	0.143921	0	0	0	0	0	not_enriched	not_competed	not_enriched_and_competed	not_selected
High	IsMasterProtein	Q7L2E3	FALSE	25	27	25	DHX30	0.35	0.13	0.425312	0.983747	0.131514	0	0	0	0	0	not_enriched	not_competed	not_enriched_and_competed	not_selected
High	IsMasterProtein	Q5T4S7	FALSE	7	26	7	UBR4	0.23	0.13	0.965417	0.998671	0.0818859	0	0	0	0	0	not_enriched	not_competed	not_enriched_and_competed	not_selected
High	IsMasterProtein	Q9Y4L1	FALSE	23	17	23	HYOU1	0.39	0.13	0.613337	0.997403	0.124069	0	0	0	0	0	not_enriched	not_competed	not_enriched_and_competed	not_selected
High	IsMasterProtein	Q10570	FALSE	15	20	15	CPSF1	0.61	0.13	0.350093	0.999013	0.0918114	0	0	0	0	0	not_enriched	not_competed	not_enriched_and_competed	not_selected
High	IsMasterProtein	P52732	FALSE	19	16	19	KIF11	0.12	0.13	0.99569	0.989723	0.173697	0	0.0124069	0.0124069	0	0.0124069	not_enriched	not_competed	not_enriched_and_competed	not_selected
High	IsMasterProtein	O00303	FALSE	32	9	32	EIF3F	0.52	0.13	0.412507	0.998151	0.191067	0	0.00496278	0.00496278	0	0.00496278	not_enriched	not_competed	not_enriched_and_competed	not_selected
High	IsMasterProtein	O94925	FALSE	19	10	19	GLS	0.37	0.13	0.675695	0.99788	0.121588	0	0.00744417	0.00744417	0	0.00744417	not_enriched	not_competed	not_enriched_and_competed	not_selected
High	IsMasterProtein	Q9H7Z7	FALSE	18	5	18	PTGES2	0.35	0.81	0.768614	0.0789432	0.292804	0.00992556	0.156328	0.136476	0.00992556	0.136476	not_enriched	not_competed	not_enriched_and_competed	not_selected
High	IsMasterProtein	Q8NHH9	FALSE	6	2	6	ATL2	1.15	-0.22	0.027823	0.983092	0.25062	0.00992556	0.136476	0.136476	0.00992556	0.136476	not_enriched	not_competed	not_enriched_and_competed	not_selected
High	IsMasterProtein	Q14157	FALSE	11	9	11	UBAP2L	0.41	0.13	0.665608	0.999009	0.215881	0	0.0124069	0.0124069	0	0.0124069	not_enriched	not_competed	not_enriched_and_competed	not_selected
High	IsMasterProtein	Q12830	FALSE	4	11	4	BPTF	0.31	0.13	0.818097	0.997235	0.0545906	0	0	0	0	0	not_enriched	not_competed	not_enriched_and_competed	not_selected
High	IsMasterProtein	Q9NTJ5	FALSE	21	12	21	SACM1L	0.42	0.13	0.62106	0.998447	0.220844	0	0.0347395	0.0322581	0	0.0322581	not_enriched	not_competed	not_enriched_and_competed	not_selected
High	IsMasterProtein	P48739	FALSE	30	8	30	PITPNB	0.37	0.13	0.745482	0.998209	0.168734	0	0.0124069	0.00744417	0.00248139	0.00744417	not_enriched	not_competed	not_enriched_and_competed	not_selected
High	IsMasterProtein	Q9Y4A5	FALSE	4	11	4	TRRAP	0.53	0.13	0.0780114	0.976507	0.0719603	0	0	0	0	0	not_enriched	not_competed	not_enriched_and_competed	not_selected
High	IsMasterProtein	P48556	FALSE	18	8	18	PSMD8	0.37	0.13	0.915235	0.99983	0.158809	0	0.00992556	0.00992556	0	0.00992556	not_enriched	not_competed	not_enriched_and_competed	not_selected
High	IsMasterProtein	Q9NRX1	FALSE	30	6	30	PNO1	-0.04	0.13	0.99999	0.988176	0.126551	0	0	0	0	0	not_enriched	not_competed	not_enriched_and_competed	not_selected
High	IsMasterProtein	Q15031	FALSE	11	8	11	LARS2	0.36	0.13	0.813547	0.998963	0.148883	0	0	0	0	0	not_enriched	not_competed	not_enriched_and_competed	not_selected
High	IsMasterProtein	Q9UBL3	FALSE	10	4	10	ASH2L	0.29	0.13	0.976255	0.999752	0.1067	0	0	0	0	0	not_enriched	not_competed	not_enriched_and_competed	not_selected
High	IsMasterProtein	P06280	FALSE	24	9	24	GLA	0.73	-0.39	0.182031	0.75814	0.297767	0.0297767	0.158809	0.136476	0.0372208	0.136476	not_enriched	not_competed	not_enriched_and_competed	not_selected
High	IsMasterProtein	P11766	FALSE	23	7	23	ADH5	0.41	0.13	0.816455	0.999663	0.119107	0.00248139	0.00248139	0.00248139	0.00248139	0.00248139	not_enriched	not_competed	not_enriched_and_competed	not_selected
High	IsMasterProtein	Q9BVG4	FALSE	25	5	25	PBDC1	0.39	0.13	0.822989	0.999543	0.223325	0	0.0322581	0.0297767	0	0.0297767	not_enriched	not_competed	not_enriched_and_competed	not_selected
High	IsMasterProtein	Q05682	FALSE	9	5	9	CALD1	0.46	0.13	0.713155	0.999528	0.133995	0	0	0	0	0	not_enriched	not_competed	not_enriched_and_competed	not_selected
High	IsMasterProtein	Q9Y3B2	FALSE	17	3	17	EXOSC1	0.39	0.13	0.909905	0.999806	0.131514	0	0.00992556	0.00744417	0	0.00744417	not_enriched	not_competed	not_enriched_and_competed	not_selected
High	IsMasterProtein	Q9UJ83	FALSE	11	5	11	HACL1	-0.04	0.13	1	0.999685	0.121588	0	0.00248139	0.00248139	0	0.00248139	not_enriched	not_competed	not_enriched_and_competed	not_selected
High	IsMasterProtein	Q8TAG9	FALSE	5	4	5	EXOC6	0.02	0.13	1	0.999479	0.119107	0	0.00248139	0	0	0	not_enriched	not_competed	not_enriched_and_competed	not_selected
High	IsMasterProtein	O60762	FALSE	24	6	24	DPM1	0.76	0.13	0.139438	0.998653	0.131514	0	0.00496278	0.00496278	0	0.00496278	not_enriched	not_competed	not_enriched_and_competed	not_selected
High	IsMasterProtein	O75937	FALSE	21	3	21	DNAJC8	0.31	0.13	0.868109	0.998467	0.181141	0	0.0148883	0.0124069	0	0.0124069	not_enriched	not_competed	not_enriched_and_competed	not_selected
High	IsMasterProtein	Q9H2P9	FALSE	16	3	16	DPH5	0.47	0.13	0.764601	0.99967	0.114144	0	0.00248139	0.00248139	0	0.00248139	not_enriched	not_competed	not_enriched_and_competed	not_selected
High	IsMasterProtein	Q12974	FALSE	13	1	13	PTP4A2	0.38	0.13	0.698584	0.998641	0.0148883	0	0	0	0	0	not_enriched	not_competed	not_enriched_and_competed	not_selected
High	IsMasterProtein	P0DMV9	FALSE	68	21	68	HSPA1B	0.25	0.12	0.767322	0.992564	0.133995	0	0	0	0	0	not_enriched	not_competed	not_enriched_and_competed	not_selected
High	IsMasterProtein	Q14152	FALSE	27	35	27	EIF3A	0.35	0.12	0.522095	0.994725	0.116625	0	0	0	0	0	not_enriched	not_competed	not_enriched_and_competed	not_selected
High	IsMasterProtein	P35613	FALSE	17	6	17	BSG	0.97	-0.09	0.0474856	0.999909	0.277916	0.00248139	0.148883	0.133995	0.00248139	0.133995	not_enriched	not_competed	not_enriched_and_competed	not_selected
High	IsMasterProtein	P33991	FALSE	31	19	31	MCM4	0.24	0.12	0.933569	0.998229	0.198511	0.00496278	0.0496278	0.044665	0.00496278	0.044665	not_enriched	not_competed	not_enriched_and_competed	not_selected
High	IsMasterProtein	Q9UQ80	FALSE	44	18	44	PA2G4	0.48	0.12	0.506478	0.999125	0.111663	0	0	0	0	0	not_enriched	not_competed	not_enriched_and_competed	not_selected
High	IsMasterProtein	P34897	FALSE	32	11	32	SHMT2	0.58	0.12	0.197831	0.997388	0.176179	0	0.00248139	0.00248139	0	0.00248139	not_enriched	not_competed	not_enriched_and_competed	not_selected
High	IsMasterProtein	O94927	FALSE	14	7	14	HAUS5	0.99	-0.15	0.0306936	0.996875	0.292804	0	0.148883	0.133995	0	0.133995	not_enriched	not_competed	not_enriched_and_competed	not_selected
High	IsMasterProtein	O15372	FALSE	40	12	40	EIF3H	0.33	0.12	0.779545	0.998558	0.210918	0	0.0124069	0.00992556	0	0.00992556	not_enriched	not_competed	not_enriched_and_competed	not_selected
High	IsMasterProtein	Q8TCT8	FALSE	2	2	2	SPPL2A	0.83	0.46	0.612641	0.955816	0.191067	0.00992556	0.146402	0.131514	0.0124069	0.131514	not_enriched	not_competed	not_enriched_and_competed	not_selected
High	IsMasterProtein	Q1KMD3	FALSE	20	19	20	HNRNPUL2	0.44	0.12	0.555097	0.998643	0.17866	0	0.00496278	0.00496278	0	0.00496278	not_enriched	not_competed	not_enriched_and_competed	not_selected
High	IsMasterProtein	Q13435	FALSE	22	19	22	SF3B2	0.44	0.12	0.266881	0.99501	0.133995	0	0.00496278	0	0	0	not_enriched	not_competed	not_enriched_and_competed	not_selected
High	IsMasterProtein	P43897	FALSE	29	9	29	TSFM	0.52	0.12	0.309509	0.998578	0.116625	0	0	0	0	0	not_enriched	not_competed	not_enriched_and_competed	not_selected
High	IsMasterProtein	O75083	FALSE	19	12	19	WDR1	0.41	0.12	0.752575	0.999614	0.0967742	0	0	0	0	0	not_enriched	not_competed	not_enriched_and_competed	not_selected
High	IsMasterProtein	Q9H845	FALSE	22	11	22	ACAD9	0.53	0.12	0.179097	0.996512	0.176179	0	0.00744417	0.00496278	0	0.00496278	not_enriched	not_competed	not_enriched_and_competed	not_selected
High	IsMasterProtein	O15027	FALSE	10	16	10	SEC16A	0.57	0.12	0.642089	0.999853	0.205955	0	0.0223325	0.0198511	0	0.0198511	not_enriched	not_competed	not_enriched_and_competed	not_selected
High	IsMasterProtein	O76003	FALSE	28	8	28	GLRX3	0.27	0.12	0.888791	0.998707	0.0694789	0	0.00496278	0.00496278	0	0.00496278	not_enriched	not_competed	not_enriched_and_competed	not_selected
High	IsMasterProtein	Q96CW1	FALSE	26	11	26	AP2M1	0.25	0.12	0.972431	0.999666	0.136476	0	0	0	0	0	not_enriched	not_competed	not_enriched_and_competed	not_selected
High	IsMasterProtein	P08621	FALSE	20	11	20	SNRNP70	0.63	0.12	0.342506	0.999564	0.158809	0	0.00744417	0.00496278	0	0.00496278	not_enriched	not_competed	not_enriched_and_competed	not_selected
High	IsMasterProtein	Q9UBF2	FALSE	13	7	13	COPG2	0.1	0.12	0.997918	0.993905	0.0967742	0	0	0	0	0	not_enriched	not_competed	not_enriched_and_competed	not_selected
High	IsMasterProtein	Q8N0X7	FALSE	16	10	16	SPART	0.04	0.12	1	0.999666	0.198511	0	0.0173697	0.0124069	0	0.0124069	not_enriched	not_competed	not_enriched_and_competed	not_selected
High	IsMasterProtein	P16949	FALSE	42	4	42	STMN1	0.48	0.12	0.6991	0.99978	0.156328	0	0.0223325	0.0173697	0	0.0173697	not_enriched	not_competed	not_enriched_and_competed	not_selected
High	IsMasterProtein	P35637	FALSE	14	7	14	FUS	0.54	0.12	0.305897	0.998766	0.295285	0	0.143921	0.131514	0	0.131514	not_enriched	not_competed	not_enriched_and_competed	not_selected
High	IsMasterProtein	Q92804	FALSE	14	3	14	TAF15	0.59	0	0.198501	1	0.295285	0	0.148883	0.129032	0	0.129032	not_enriched	not_competed	not_enriched_and_competed	not_selected
High	IsMasterProtein	O95352	FALSE	13	7	13	ATG7	0.99	0.12	0.516949	0.999993	0.0322581	0	0	0	0	0	not_enriched	not_competed	not_enriched_and_competed	not_selected
High	IsMasterProtein	P67775	FALSE	24	1	24	PPP2CA	0.55	0.12	0.288192	0.998833	0.0148883	0	0	0	0	0	not_enriched	not_competed	not_enriched_and_competed	not_selected
High	IsMasterProtein	Q15758	FALSE	12	5	12	SLC1A5	0.46	0.12	0.561758	0.999131	0.188586	0	0	0	0	0	not_enriched	not_competed	not_enriched_and_competed	not_selected
High	IsMasterProtein	O94979	FALSE	4	5	4	SEC31A	0.58	0.12	0.349677	0.999384	0.131514	0	0	0	0	0	not_enriched	not_competed	not_enriched_and_competed	not_selected
High	IsMasterProtein	Q9Y2R9	FALSE	20	5	20	MRPS7	0.44	0.12	0.502559	0.99838	0.138958	0	0	0	0	0	not_enriched	not_competed	not_enriched_and_competed	not_selected
High	IsMasterProtein	Q9Y613	FALSE	11	7	11	FHOD1	0.36	0.12	0.885534	0.999755	0.0818859	0	0	0	0	0	not_enriched	not_competed	not_enriched_and_competed	not_selected
High	IsMasterProtein	Q9Y333	FALSE	49	4	49	LSM2	0.32	0.12	0.934955	0.999834	0.1067	0.00248139	0.00496278	0.00496278	0.00248139	0.00496278	not_enriched	not_competed	not_enriched_and_competed	not_selected
High	IsMasterProtein	P17612	FALSE	11	1	11	PRKACA	0.62	0.12	0.613471	0.999901	0.111663	0	0	0	0	0	not_enriched	not_competed	not_enriched_and_competed	not_selected
High	IsMasterProtein	Q9H9J2	FALSE	10	4	10	MRPL44	0.32	0.12	0.630702	0.994835	0.121588	0	0	0	0	0	not_enriched	not_competed	not_enriched_and_competed	not_selected
High	IsMasterProtein	Q8WTW3	FALSE	7	5	7	COG1	0.53	0.12	0.552762	0.999741	0.0322581	0	0.00248139	0.00248139	0	0.00248139	not_enriched	not_competed	not_enriched_and_competed	not_selected
High	IsMasterProtein	Q02252	FALSE	8	4	8	ALDH6A1	0	0.12	1	0.99985	0.16129	0.00248139	0.0248139	0.0223325	0.00496278	0.0223325	not_enriched	not_competed	not_enriched_and_competed	not_selected
High	IsMasterProtein	Q9BTY2	FALSE	10	5	10	FUCA2	0.74	-0.04	0.494979	1	0.292804	0.0223325	0.136476	0.129032	0.0297767	0.129032	not_enriched	not_competed	not_enriched_and_competed	not_selected
High	IsMasterProtein	Q7L266	FALSE	7	2	7	ASRGL1	0.26	0.12	0.968078	0.999746	0.0347395	0	0	0	0	0	not_enriched	not_competed	not_enriched_and_competed	not_selected
High	IsMasterProtein	P14625	FALSE	49	33	49	HSP90B1	0.38	0.11	0.357364	0.994697	0.166253	0	0.00248139	0.00248139	0	0.00248139	not_enriched	not_competed	not_enriched_and_competed	not_selected
High	IsMasterProtein	Q12931	FALSE	43	26	43	TRAP1	0.37	0.11	0.404237	0.996259	0.153846	0	0.00248139	0.00248139	0	0.00248139	not_enriched	not_competed	not_enriched_and_competed	not_selected
High	IsMasterProtein	P05141	FALSE	49	5	49	SLC25A5	0.5	0.11	0.2527	0.998307	0.200993	0	0.0372208	0.0347395	0	0.0347395	not_enriched	not_competed	not_enriched_and_competed	not_selected
High	IsMasterProtein	Q02878	FALSE	59	24	59	RPL6	0.38	0.11	0.437985	0.997251	0.08933	0	0	0	0	0	not_enriched	not_competed	not_enriched_and_competed	not_selected
High	IsMasterProtein	P50402	FALSE	35	5	35	EMD	0.3	0.29	0.661623	0.674275	0.270471	0	0.136476	0.126551	0	0.126551	not_enriched	not_competed	not_enriched_and_competed	not_selected
High	IsMasterProtein	O60841	FALSE	19	22	19	EIF5B	0.32	0.11	0.661996	0.998059	0.124069	0	0	0	0	0	not_enriched	not_competed	not_enriched_and_competed	not_selected
High	IsMasterProtein	P31040	FALSE	24	14	24	SDHA	0.54	0.11	0.304943	0.999386	0.133995	0	0	0	0	0	not_enriched	not_competed	not_enriched_and_competed	not_selected
High	IsMasterProtein	P24534	FALSE	39	10	39	EEF1B2	0.46	0.11	0.660928	0.999776	0.129032	0	0	0	0	0	not_enriched	not_competed	not_enriched_and_competed	not_selected
High	IsMasterProtein	P27635	FALSE	34	7	34	LOC100768740; LOC101344695; LOC105294701; LOC112632580; Rpl10; RPL10	0.21	0.11	0.938315	0.998348	0.163772	0	0.00496278	0.00248139	0	0.00248139	not_enriched	not_competed	not_enriched_and_competed	not_selected
High	IsMasterProtein	P31153	FALSE	34	11	34	MAT2A	0.35	0.11	0.779245	0.999318	0.114144	0	0	0	0	0	not_enriched	not_competed	not_enriched_and_competed	not_selected
High	IsMasterProtein	P20020	FALSE	13	6	13	ATP2B1	0.37	0.11	0.793963	0.999568	0.2134	0	0.0322581	0.0322581	0	0.0322581	not_enriched	not_competed	not_enriched_and_competed	not_selected
High	IsMasterProtein	Q9H4A4	FALSE	29	16	29	RNPEP	0.26	0.11	0.891393	0.998769	0.101737	0	0	0	0	0	not_enriched	not_competed	not_enriched_and_competed	not_selected
High	IsMasterProtein	Q6PGP7	FALSE	10	12	10	SKIC3	0.43	0.11	0.520998	0.999059	0.2134	0	0.0471464	0.0471464	0.00248139	0.0471464	not_enriched	not_competed	not_enriched_and_competed	not_selected
High	IsMasterProtein	Q9Y281	FALSE	39	3	39	CFL2	0.46	0.11	0.966329	0.999997	0.114144	0	0	0	0	0	not_enriched	not_competed	not_enriched_and_competed	not_selected
High	IsMasterProtein	P08243	FALSE	20	10	20	ASNS	0.59	0.11	0.148049	0.998249	0.163772	0	0.0148883	0.0148883	0	0.0148883	not_enriched	not_competed	not_enriched_and_competed	not_selected
High	IsMasterProtein	P63173	FALSE	53	6	53	RPL38	0.29	0.11	0.870225	0.999241	0.129032	0	0	0	0	0	not_enriched	not_competed	not_enriched_and_competed	not_selected
High	IsMasterProtein	Q9C0C2	FALSE	10	11	10	TNKS1BP1	0.42	0.11	0.267928	0.995359	0.0769231	0	0.00248139	0	0	0	not_enriched	not_competed	not_enriched_and_competed	not_selected
High	IsMasterProtein	Q12872	FALSE	7	7	7	SFSWAP	0.23	0.11	0.59139	0.982358	0.0719603	0	0.00248139	0.00248139	0	0.00248139	not_enriched	not_competed	not_enriched_and_competed	not_selected
High	IsMasterProtein	O00178	FALSE	12	9	12	GTPBP1	0.2	0.11	0.980122	0.999332	0.104218	0	0	0	0	0	not_enriched	not_competed	not_enriched_and_competed	not_selected
High	IsMasterProtein	Q9NR45	FALSE	19	7	19	NANS	0.45	0.11	0.736807	0.999875	0.124069	0	0	0	0	0	not_enriched	not_competed	not_enriched_and_competed	not_selected
High	IsMasterProtein	P00568	FALSE	29	5	29	AK1	0.54	0.11	0.609578	0.999872	0.116625	0	0.00248139	0.00248139	0	0.00248139	not_enriched	not_competed	not_enriched_and_competed	not_selected
High	IsMasterProtein	Q01085	FALSE	12	3	12	TIAL1	0.53	0.11	0.687337	0.9999	0.205955	0	0.00744417	0.00744417	0	0.00744417	not_enriched	not_competed	not_enriched_and_competed	not_selected
High	IsMasterProtein	Q9NQT5	FALSE	21	3	21	EXOSC3	0.94	0.11	0.275475	0.999967	0.166253	0	0.00248139	0.00248139	0	0.00248139	not_enriched	not_competed	not_enriched_and_competed	not_selected
High	IsMasterProtein	Q96BK5	FALSE	15	5	15	PINX1	0.38	0.11	0.946815	0.999969	0.08933	0	0	0	0	0	not_enriched	not_competed	not_enriched_and_competed	not_selected
High	IsMasterProtein	Q96FZ2	FALSE	14	4	14	HMCES	0.39	0.11	0.565849	0.998592	0.141439	0.00496278	0.0421836	0.0397022	0.00496278	0.0397022	not_enriched	not_competed	not_enriched_and_competed	not_selected
High	IsMasterProtein	O00257	FALSE	10	4	10	CBX4	0.42	0.11	0.923849	0.999969	0.00248139	0	0	0	0	0	not_enriched	not_competed	not_enriched_and_competed	not_selected
High	IsMasterProtein	P22612	FALSE	9	1	9	PRKACG	0.07	0.11	0.999999	0.999986	0	0	0	0	0	0	not_enriched	not_competed	not_enriched_and_competed	not_selected
High	IsMasterProtein	P61803	FALSE	19	2	19	DAD1	0.79	0.11	0.460772	0.999977	0.0719603	0	0	0	0	0	not_enriched	not_competed	not_enriched_and_competed	not_selected
High	IsMasterProtein	Q9BYD6	FALSE	19	5	19	MRPL1	0.4	0.11	0.609846	0.999117	0.131514	0	0	0	0	0	not_enriched	not_competed	not_enriched_and_competed	not_selected
High	IsMasterProtein	Q01804	FALSE	3	3	3	OTUD4	0.39	0.11	0.918346	0.999946	0.0297767	0	0	0	0	0	not_enriched	not_competed	not_enriched_and_competed	not_selected
High	IsMasterProtein	Q9ULE6	FALSE	6	3	6	PALD1	0.55	0.11	0.644673	0.99991	0.057072	0.00248139	0.00248139	0.00248139	0.00248139	0.00248139	not_enriched	not_competed	not_enriched_and_competed	not_selected
High	IsMasterProtein	P12931	FALSE	7	1	7	SRC	0.27	0.11	0.997098	0.999992	0.0521092	0	0	0	0	0	not_enriched	not_competed	not_enriched_and_competed	not_selected
High	IsMasterProtein	Q9NV31	FALSE	29	4	29	IMP3	0.37	0.11	0.858357	0.999874	0.126551	0	0	0	0	0	not_enriched	not_competed	not_enriched_and_competed	not_selected
High	IsMasterProtein	Q9NYV4	FALSE	3	1	3	CDK12	0.35	0.11	0.698753	0.998745	0.119107	0	0	0	0	0	not_enriched	not_competed	not_enriched_and_competed	not_selected
High	IsMasterProtein	Q5PSV4	FALSE	8	2	8	BRMS1L	0.66	0.11	0.502215	0.999927	0.0347395	0	0	0	0	0	not_enriched	not_competed	not_enriched_and_competed	not_selected
High	IsMasterProtein	Q9UPY5	FALSE	5	2	5	SLC7A11	0.69	0.11	0.21325	0.999596	0.0421836	0	0.00496278	0.00496278	0	0.00496278	not_enriched	not_competed	not_enriched_and_competed	not_selected
High	IsMasterProtein	Q6IEG0	FALSE	9	2	9	SNRNP48	0.21	0.11	0.99851	0.999983	0.00248139	0	0	0	0	0	not_enriched	not_competed	not_enriched_and_competed	not_selected
High	IsMasterProtein	O43670	FALSE	3	2	3	ZNF207	0.13	0.11	0.996418	0.999004	0.0843672	0	0.00992556	0.00744417	0	0.00744417	not_enriched	not_competed	not_enriched_and_competed	not_selected
High	IsMasterProtein	O43505	FALSE	20	5	20	B4GAT1	0.05	0.28	0.999999	0.948926	0.300248	0.00248139	0.16129	0.126551	0.00496278	0.126551	not_enriched	not_competed	not_enriched_and_competed	not_selected
High	IsMasterProtein	P51659	FALSE	46	28	46	HSD17B4	0.5	0.1	0.323839	0.999459	0.17866	0	0.00496278	0.00496278	0	0.00496278	not_enriched	not_competed	not_enriched_and_competed	not_selected
High	IsMasterProtein	P52272	FALSE	42	31	42	HNRNPM	0.44	0.1	0.476325	0.999347	0.17866	0	0.00744417	0.00744417	0	0.00744417	not_enriched	not_competed	not_enriched_and_competed	not_selected
High	IsMasterProtein	O60506	FALSE	45	21	45	SYNCRIP	0.53	0.1	0.221533	0.999167	0.258065	0	0.057072	0.0471464	0	0.0471464	not_enriched	not_competed	not_enriched_and_competed	not_selected
High	IsMasterProtein	P46060	FALSE	45	24	45	RANGAP1	0.22	0.1	0.914421	0.998378	0.0942928	0	0	0	0	0	not_enriched	not_competed	not_enriched_and_competed	not_selected
High	IsMasterProtein	P26639	FALSE	34	20	34	TARS1	0.29	0.1	0.903788	0.999776	0.0942928	0	0	0	0	0	not_enriched	not_competed	not_enriched_and_competed	not_selected
High	IsMasterProtein	P62424	FALSE	43	18	43	RPL7A	0.33	0.1	0.66337	0.998854	0.0868486	0	0.00248139	0	0	0	not_enriched	not_competed	not_enriched_and_competed	not_selected
High	IsMasterProtein	P09661	FALSE	64	23	64	SNRPA1	0.31	0.1	0.921812	0.999915	0.114144	0	0.00496278	0.00496278	0	0.00496278	not_enriched	not_competed	not_enriched_and_competed	not_selected
High	IsMasterProtein	O95573	FALSE	28	13	28	ACSL3	0.56	0.1	0.428955	0.999784	0.151365	0	0.00496278	0.00496278	0	0.00496278	not_enriched	not_competed	not_enriched_and_competed	not_selected
High	IsMasterProtein	P51149	FALSE	59	13	59	RAB7A	0.43	0.1	0.560665	0.999641	0.16129	0	0	0	0	0	not_enriched	not_competed	not_enriched_and_competed	not_selected
High	IsMasterProtein	Q9Y3F4	FALSE	55	14	55	STRAP	0.37	0.1	0.688515	0.999556	0.126551	0	0	0	0	0	not_enriched	not_competed	not_enriched_and_competed	not_selected
High	IsMasterProtein	P62753	FALSE	42	16	42	RPS6	0.23	0.1	0.958644	0.999654	0.0992556	0	0	0	0	0	not_enriched	not_competed	not_enriched_and_competed	not_selected
High	IsMasterProtein	P54577	FALSE	35	18	35	YARS1	0.35	0.1	0.797185	0.999766	0.104218	0	0	0	0	0	not_enriched	not_competed	not_enriched_and_competed	not_selected
High	IsMasterProtein	P31946	FALSE	46	6	46	YWHAB	0.58	0.1	0.219617	0.99934	0.151365	0	0.00248139	0.00248139	0	0.00248139	not_enriched	not_competed	not_enriched_and_competed	not_selected
High	IsMasterProtein	P49720	FALSE	40	8	40	PSMB3	0.31	0.1	0.938724	0.999892	0.166253	0	0.0173697	0.0173697	0	0.0173697	not_enriched	not_competed	not_enriched_and_competed	not_selected
High	IsMasterProtein	P42765	FALSE	35	11	35	ACAA2	0.21	0.1	0.988673	0.999917	0.104218	0	0.00248139	0	0	0	not_enriched	not_competed	not_enriched_and_competed	not_selected
High	IsMasterProtein	O00487	FALSE	32	8	32	PSMD14	0.58	0.1	0.234307	0.999517	0.141439	0	0	0	0	0	not_enriched	not_competed	not_enriched_and_competed	not_selected
High	IsMasterProtein	P55036	FALSE	23	3	23	PSMD4	0.25	0.1	0.860309	0.998487	0.1067	0	0	0	0	0	not_enriched	not_competed	not_enriched_and_competed	not_selected
High	IsMasterProtein	Q5JSZ5	FALSE	6	8	6	PRRC2B	0.2	0.1	0.999924	1	0.0769231	0	0	0	0	0	not_enriched	not_competed	not_enriched_and_competed	not_selected
High	IsMasterProtein	Q7Z4V5	FALSE	11	7	11	HDGFL2	0.31	0.1	0.882388	0.999786	0.200993	0.00744417	0.0347395	0.0297767	0.00744417	0.0297767	not_enriched	not_competed	not_enriched_and_competed	not_selected
High	IsMasterProtein	Q9H3N1	FALSE	25	12	25	TMX1	0.63	0.18	0.131327	0.972503	0.272953	0.00496278	0.131514	0.124069	0.00496278	0.124069	not_enriched	not_competed	not_enriched_and_competed	not_selected
High	IsMasterProtein	Q13045	FALSE	11	10	11	FLII	0.37	0.1	0.57208	0.999163	0.200993	0.00248139	0.0148883	0.0124069	0.00248139	0.0124069	not_enriched	not_competed	not_enriched_and_competed	not_selected
High	IsMasterProtein	O00139	FALSE	16	10	16	KIF2A	0.23	0.1	0.945723	0.999497	0.119107	0	0	0	0	0	not_enriched	not_competed	not_enriched_and_competed	not_selected
High	IsMasterProtein	P63000	FALSE	18	2	18	RAC1	0.38	0.1	0.679792	0.999546	0.129032	0	0	0	0	0	not_enriched	not_competed	not_enriched_and_competed	not_selected
High	IsMasterProtein	Q9HCU5	FALSE	15	4	15	PREB	1.22	0.1	0.00131196	0.997223	0.200993	0	0.00496278	0.00496278	0	0.00496278	not_enriched	not_competed	not_enriched_and_competed	not_selected
High	IsMasterProtein	Q13112	FALSE	11	6	11	CHAF1B	0.41	0.1	0.338541	0.998585	0.119107	0	0	0	0	0	not_enriched	not_competed	not_enriched_and_competed	not_selected
High	IsMasterProtein	P61964	FALSE	30	6	30	WDR5	0.35	0.1	0.555508	0.998104	0.0967742	0	0	0	0	0	not_enriched	not_competed	not_enriched_and_competed	not_selected
High	IsMasterProtein	Q9H7B2	FALSE	20	8	20	RPF2	0.59	0.1	0.283552	0.999638	0.119107	0	0	0	0	0	not_enriched	not_competed	not_enriched_and_competed	not_selected
High	IsMasterProtein	Q14558	FALSE	30	7	30	PRPSAP1	0.6	0.1	0.429827	0.999924	0.124069	0	0	0	0	0	not_enriched	not_competed	not_enriched_and_competed	not_selected
High	IsMasterProtein	Q96CS3	FALSE	20	7	20	FAF2	0.65	0.1	0.184277	0.999733	0.198511	0	0.00496278	0.00496278	0	0.00496278	not_enriched	not_competed	not_enriched_and_competed	not_selected
High	IsMasterProtein	Q9Y5K5	FALSE	17	6	17	UCHL5	0.34	0.1	0.965781	0.999977	0.119107	0	0	0	0	0	not_enriched	not_competed	not_enriched_and_competed	not_selected
High	IsMasterProtein	Q8IX18	FALSE	5	4	5	DHX40	0.66	0.1	0.234377	0.999772	0.0918114	0	0	0	0	0	not_enriched	not_competed	not_enriched_and_competed	not_selected
High	IsMasterProtein	Q9Y3B7	FALSE	34	6	34	MRPL11	0.42	0.1	0.677407	0.999738	0.133995	0	0.00248139	0.00248139	0	0.00248139	not_enriched	not_competed	not_enriched_and_competed	not_selected
High	IsMasterProtein	P62861	FALSE	20	4	20	Fau; FAU	0.33	0.1	0.917179	0.99993	0.0794045	0	0	0	0	0	not_enriched	not_competed	not_enriched_and_competed	not_selected
High	IsMasterProtein	O00192	FALSE	5	3	5	ARVCF	0.54	0.1	0.564158	0.999938	0.116625	0	0	0	0	0	not_enriched	not_competed	not_enriched_and_competed	not_selected
High	IsMasterProtein	P61088	FALSE	30	2	30	UBE2N	0.73	0.1	0.385577	0.999973	0.136476	0	0	0	0	0	not_enriched	not_competed	not_enriched_and_competed	not_selected
High	IsMasterProtein	Q9UHQ9	FALSE	17	4	17	CYB5R1	0.45	0.1	0.499998	0.999691	0.0992556	0	0.00744417	0.00744417	0	0.00744417	not_enriched	not_competed	not_enriched_and_competed	not_selected
High	IsMasterProtein	O75251	FALSE	20	5	20	NDUFS7	0.57	0.1	0.0899163	0.997375	0.143921	0	0	0	0	0	not_enriched	not_competed	not_enriched_and_competed	not_selected
High	IsMasterProtein	Q6NYC1	FALSE	6	2	6	JMJD6	0.32	0.1	0.943345	0.999938	0.044665	0	0	0	0	0	not_enriched	not_competed	not_enriched_and_competed	not_selected
High	IsMasterProtein	P48651	FALSE	5	2	5	PTDSS1	0.61	0.1	0.637812	0.999985	0.17866	0	0.044665	0.0372208	0	0.0372208	not_enriched	not_competed	not_enriched_and_competed	not_selected
High	IsMasterProtein	Q15750	FALSE	5	2	5	TAB1	-0.34	0.1	0.955609	0.999972	0.104218	0	0	0	0	0	not_enriched	not_competed	not_enriched_and_competed	not_selected
High	IsMasterProtein	P06132	FALSE	10	3	10	UROD	0.49	0.1	0.651205	0.99994	0.104218	0	0	0	0	0	not_enriched	not_competed	not_enriched_and_competed	not_selected
High	IsMasterProtein	Q92925	FALSE	7	2	7	SMARCD2	0.51	0.1	0.767498	0.999974	0.0595533	0	0	0	0	0	not_enriched	not_competed	not_enriched_and_competed	not_selected
High	IsMasterProtein	Q6UX07	FALSE	7	2	7	DHRS13	1.18	0.1	0.38117	0.999998	0.0595533	0	0.0148883	0.0124069	0	0.0124069	not_enriched	not_competed	not_enriched_and_competed	not_selected
High	IsMasterProtein	Q9Y2D4	FALSE	3	2	3	EXOC6B	0.34	0.1	0.997527	0.999999	0.0521092	0	0.00248139	0.00248139	0	0.00248139	not_enriched	not_competed	not_enriched_and_competed	not_selected
High	IsMasterProtein	Q9UQ84	FALSE	11	9	11	EXO1	0.88	0.65	0.104928	0.307354	0.310174	0.00496278	0.2134	0.121588	0.00248139	0.121588	not_enriched	not_competed	not_enriched_and_competed	not_selected
High	IsMasterProtein	Q6PK04	FALSE	6	2	6	CCDC137	0.41	0.1	0.973166	0.999996	0.0421836	0	0	0	0	0	not_enriched	not_competed	not_enriched_and_competed	not_selected
High	IsMasterProtein	P14618	FALSE	63	36	63	PKM	0.24	0.09	0.914351	0.99973	0.1067	0	0	0	0	0	not_enriched	not_competed	not_enriched_and_competed	not_selected
High	IsMasterProtein	P11021	FALSE	59	38	59	HSPA5	0.33	0.09	0.588224	0.999327	0.148883	0	0.00496278	0.00248139	0	0.00248139	not_enriched	not_competed	not_enriched_and_competed	not_selected
High	IsMasterProtein	Q02790	FALSE	50	24	50	FKBP4	0.21	0.09	0.968189	0.999798	0.163772	0.00248139	0.0248139	0.0148883	0.00248139	0.0148883	not_enriched	not_competed	not_enriched_and_competed	not_selected
High	IsMasterProtein	P12277	FALSE	59	17	59	CKB	0.31	0.09	0.848369	0.999871	0.111663	0	0.00496278	0.00496278	0	0.00496278	not_enriched	not_competed	not_enriched_and_competed	not_selected
High	IsMasterProtein	P06744	FALSE	36	15	36	GPI	0.29	0.09	0.924741	0.999889	0.109181	0	0.00248139	0.00248139	0	0.00248139	not_enriched	not_competed	not_enriched_and_competed	not_selected
High	IsMasterProtein	P53621	FALSE	24	28	24	COPA	0.22	0.09	0.972287	0.999915	0.0868486	0	0	0	0	0	not_enriched	not_competed	not_enriched_and_competed	not_selected
High	IsMasterProtein	P40227	FALSE	39	17	39	CCT6A	0.26	0.09	0.88245	0.999507	0.1067	0	0	0	0	0	not_enriched	not_competed	not_enriched_and_competed	not_selected
High	IsMasterProtein	P30876	FALSE	25	26	25	POLR2B	0.5	0.09	0.22588	0.999249	0.183623	0	0	0	0	0	not_enriched	not_competed	not_enriched_and_competed	not_selected
High	IsMasterProtein	P49736	FALSE	26	18	26	MCM2	0.46	0.09	0.403818	0.999637	0.156328	0	0.00744417	0.00744417	0	0.00744417	not_enriched	not_competed	not_enriched_and_competed	not_selected
High	IsMasterProtein	P17980	FALSE	35	13	35	PSMC3	0.43	0.09	0.681184	0.999902	0.131514	0	0	0	0	0	not_enriched	not_competed	not_enriched_and_competed	not_selected
High	IsMasterProtein	P04844	FALSE	29	10	29	RPN2	0.57	0.09	0.124525	0.998929	0.151365	0	0.00496278	0.00248139	0	0.00248139	not_enriched	not_competed	not_enriched_and_competed	not_selected
High	IsMasterProtein	O76094	FALSE	25	16	25	SRP72	0.28	0.09	0.830522	0.999704	0.101737	0	0	0	0	0	not_enriched	not_competed	not_enriched_and_competed	not_selected
High	IsMasterProtein	P37108	FALSE	51	10	51	SRP14	0.33	0.09	0.659187	0.999335	0.116625	0	0.00744417	0.00248139	0	0.00248139	not_enriched	not_competed	not_enriched_and_competed	not_selected
High	IsMasterProtein	Q01813	FALSE	20	9	20	PFKP	0.1	0.09	0.999636	0.999777	0.101737	0	0.00248139	0.00248139	0	0.00248139	not_enriched	not_competed	not_enriched_and_competed	not_selected
High	IsMasterProtein	Q8TEM1	FALSE	8	11	8	NUP210	0.5	0.09	0.233914	0.99941	0.17866	0	0	0	0	0	not_enriched	not_competed	not_enriched_and_competed	not_selected
High	IsMasterProtein	P62081	FALSE	59	11	59	RPS7	0.36	0.09	0.853382	0.99994	0.0843672	0	0	0	0	0	not_enriched	not_competed	not_enriched_and_competed	not_selected
High	IsMasterProtein	Q96EY7	FALSE	18	12	18	PTCD3	0.51	0.09	0.539176	0.999938	0.171216	0	0.00248139	0.00248139	0	0.00248139	not_enriched	not_competed	not_enriched_and_competed	not_selected
High	IsMasterProtein	Q13616	FALSE	19	13	19	CUL1	0.13	0.09	0.998568	0.999805	0.126551	0	0.00496278	0.00496278	0	0.00496278	not_enriched	not_competed	not_enriched_and_competed	not_selected
High	IsMasterProtein	P23381	FALSE	29	8	29	WARS1	0.35	0.09	0.907203	0.999959	0.104218	0	0	0	0	0	not_enriched	not_competed	not_enriched_and_competed	not_selected
High	IsMasterProtein	Q7Z7H8	FALSE	21	4	21	MRPL10	0.67	-0.16	0.485857	0.999315	0.233251	0.0248139	0.129032	0.121588	0.0272953	0.121588	not_enriched	not_competed	not_enriched_and_competed	not_selected
High	IsMasterProtein	O15347	FALSE	38	9	38	HMGB3	0.23	0.09	0.966854	0.999919	0.136476	0	0.00992556	0.00744417	0	0.00744417	not_enriched	not_competed	not_enriched_and_competed	not_selected
High	IsMasterProtein	Q96N67	FALSE	8	11	8	DOCK7	0.24	0.09	0.977202	0.99995	0.138958	0	0	0	0	0	not_enriched	not_competed	not_enriched_and_competed	not_selected
High	IsMasterProtein	Q14566	FALSE	25	21	25	MCM6	0.74	-0.3	0.0882605	0.824593	0.280397	0.0322581	0.131514	0.121588	0.0322581	0.121588	not_enriched	not_competed	not_enriched_and_competed	not_selected
High	IsMasterProtein	Q6DKI1	FALSE	26	7	26	RPL7L1	0.47	0.09	0.257585	0.999016	0.101737	0	0	0	0	0	not_enriched	not_competed	not_enriched_and_competed	not_selected
High	IsMasterProtein	O00159	FALSE	13	11	13	MYO1C	0.6	0.09	0.166134	0.999734	0.0967742	0	0	0	0	0	not_enriched	not_competed	not_enriched_and_competed	not_selected
High	IsMasterProtein	P55209	FALSE	21	8	21	NAP1L1	0.39	0.26	0.744327	0.94591	0.310174	0.00744417	0.121588	0.119107	0.00744417	0.119107	not_enriched	not_competed	not_enriched_and_competed	not_selected
High	IsMasterProtein	O14646	FALSE	6	4	6	CHD1	0.42	0.09	0.809563	0.999961	0.104218	0	0.00248139	0	0	0	not_enriched	not_competed	not_enriched_and_competed	not_selected
High	IsMasterProtein	Q9UDR5	FALSE	8	5	8	AASS	0.55	0.09	0.215806	0.999671	0.104218	0	0	0	0	0	not_enriched	not_competed	not_enriched_and_competed	not_selected
High	IsMasterProtein	P25685	FALSE	26	8	26	DNAJB1	0.27	0.09	0.969882	0.999946	0.119107	0	0	0	0	0	not_enriched	not_competed	not_enriched_and_competed	not_selected
High	IsMasterProtein	P61457	FALSE	38	3	38	PCBD1	0.76	0.09	0.835869	0.999999	0.183623	0	0.0248139	0.0223325	0	0.0223325	not_enriched	not_competed	not_enriched_and_competed	not_selected
High	IsMasterProtein	Q96MU7	FALSE	7	6	7	YTHDC1	0.63	0.09	0.0615275	0.999158	0.124069	0	0	0	0	0	not_enriched	not_competed	not_enriched_and_competed	not_selected
High	IsMasterProtein	Q12802	FALSE	3	6	3	AKAP13	0.77	0.09	0.228305	0.999973	0.0198511	0	0	0	0	0	not_enriched	not_competed	not_enriched_and_competed	not_selected
High	IsMasterProtein	Q9NPJ3	FALSE	25	3	25	ACOT13	0.56	0.09	0.400437	0.999932	0.119107	0	0	0	0	0	not_enriched	not_competed	not_enriched_and_competed	not_selected
High	IsMasterProtein	P49643	FALSE	9	4	9	PRIM2	0.43	0.09	0.613824	0.99991	0.153846	0	0.00248139	0.00248139	0	0.00248139	not_enriched	not_competed	not_enriched_and_competed	not_selected
High	IsMasterProtein	Q86V81	FALSE	18	4	18	ALYREF	0.57	0.09	0.514471	0.999967	0.141439	0	0	0	0	0	not_enriched	not_competed	not_enriched_and_competed	not_selected
High	IsMasterProtein	Q86W50	FALSE	9	4	9	METTL16	0.56	0.09	0.746117	0.999994	0.0173697	0	0	0	0	0	not_enriched	not_competed	not_enriched_and_competed	not_selected
High	IsMasterProtein	Q8NDT2	FALSE	5	3	5	RBM15B	-0.32	0.09	0.911669	0.999937	0.0397022	0	0	0	0	0	not_enriched	not_competed	not_enriched_and_competed	not_selected
High	IsMasterProtein	Q5TKA1	FALSE	7	3	7	LIN9	0.78	0.09	0.271275	0.999964	0.0248139	0	0	0	0	0	not_enriched	not_competed	not_enriched_and_competed	not_selected
High	IsMasterProtein	P17480	FALSE	5	3	5	UBTF	-0.45	0.09	0.65781	0.99993	0.119107	0	0	0	0	0	not_enriched	not_competed	not_enriched_and_competed	not_selected
High	IsMasterProtein	Q13257	FALSE	13	2	13	MAD2L1	0.41	0.09	0.947187	0.999997	0.0669975	0	0	0	0	0	not_enriched	not_competed	not_enriched_and_competed	not_selected
High	IsMasterProtein	Q92564	FALSE	21	5	21	DCUN1D4	1.32	0.07	0.613041	1	0.203474	0.0397022	0.124069	0.119107	0.0372208	0.119107	not_enriched	not_competed	not_enriched_and_competed	not_selected
High	IsMasterProtein	Q9UBB9	FALSE	4	3	4	TFIP11	0.97	0.09	0.0148238	0.999626	0.146402	0	0	0	0	0	not_enriched	not_competed	not_enriched_and_competed	not_selected
High	IsMasterProtein	P49023	FALSE	4	2	4	PXN	0.57	0.09	0.592727	0.999971	0.0148883	0	0	0	0	0	not_enriched	not_competed	not_enriched_and_competed	not_selected
High	IsMasterProtein	Q86Y82	FALSE	8	2	8	STX12	0.54	0.09	0.782576	0.999994	0.203474	0	0.0124069	0.0124069	0	0.0124069	not_enriched	not_competed	not_enriched_and_competed	not_selected
High	IsMasterProtein	Q9H9L3	FALSE	7	2	7	ISG20L2	0.98	0.09	0.0408064	0.999905	0.0272953	0	0	0	0	0	not_enriched	not_competed	not_enriched_and_competed	not_selected
High	IsMasterProtein	P54886	FALSE	42	28	42	ALDH18A1	0.47	0.08	0.356952	0.999871	0.173697	0	0.00496278	0.00496278	0	0.00496278	not_enriched	not_competed	not_enriched_and_competed	not_selected
High	IsMasterProtein	P06748	FALSE	62	25	62	NPM1	0.45	0.08	0.391925	0.999813	0.141439	0	0.00992556	0.00992556	0	0.00992556	not_enriched	not_competed	not_enriched_and_competed	not_selected
High	IsMasterProtein	O75533	FALSE	31	30	31	SF3B1	0.44	0.08	0.283671	0.99944	0.146402	0	0	0	0	0	not_enriched	not_competed	not_enriched_and_competed	not_selected
High	IsMasterProtein	P23526	FALSE	40	19	40	AHCY	0.35	0.08	0.682804	0.999826	0.101737	0	0	0	0	0	not_enriched	not_competed	not_enriched_and_competed	not_selected
High	IsMasterProtein	Q00325	FALSE	41	18	41	SLC25A3	0.77	0.08	0.0642827	0.999843	0.181141	0	0.0124069	0.00992556	0	0.00992556	not_enriched	not_competed	not_enriched_and_competed	not_selected
High	IsMasterProtein	O14979	FALSE	31	14	31	HNRNPDL	0.64	0.04	0.291295	1	0.297767	0	0.138958	0.119107	0.00248139	0.119107	not_enriched	not_competed	not_enriched_and_competed	not_selected
High	IsMasterProtein	P09622	FALSE	30	14	30	DLD	0.57	0.08	0.12371	0.999473	0.163772	0.00248139	0.0148883	0.0148883	0.00248139	0.0148883	not_enriched	not_competed	not_enriched_and_competed	not_selected
High	IsMasterProtein	Q96KR1	FALSE	16	16	16	ZFR	0.6	0.08	0.286357	0.999926	0.126551	0	0.00992556	0.00744417	0	0.00744417	not_enriched	not_competed	not_enriched_and_competed	not_selected
High	IsMasterProtein	P37837	FALSE	41	15	41	TALDO1	0.33	0.08	0.850391	0.999969	0.0918114	0	0	0	0	0	not_enriched	not_competed	not_enriched_and_competed	not_selected
High	IsMasterProtein	P29692	FALSE	35	8	35	EEF1D	0.56	0.08	0.293445	0.999901	0.163772	0.00248139	0.00992556	0.00744417	0.00248139	0.00744417	not_enriched	not_competed	not_enriched_and_competed	not_selected
High	IsMasterProtein	Q9P253	FALSE	14	10	14	VPS18	0.59	0.08	0.292379	0.99993	0.198511	0.00248139	0.0397022	0.0372208	0.00248139	0.0372208	not_enriched	not_competed	not_enriched_and_competed	not_selected
High	IsMasterProtein	O14617	FALSE	10	9	10	AP3D1	0.51	0.08	0.217688	0.999576	0.104218	0	0.0124069	0.0124069	0	0.0124069	not_enriched	not_competed	not_enriched_and_competed	not_selected
High	IsMasterProtein	Q04917	FALSE	28	6	28	YWHAH	0.42	0.08	0.574699	0.999897	0.16129	0	0.0148883	0.0124069	0	0.0124069	not_enriched	not_competed	not_enriched_and_competed	not_selected
High	IsMasterProtein	Q96I99	FALSE	25	10	25	SUCLG2	0.11	0.08	0.999944	0.999995	0.114144	0	0	0	0	0	not_enriched	not_competed	not_enriched_and_competed	not_selected
High	IsMasterProtein	Q6AI08	FALSE	7	8	7	HEATR6	0.57	0.08	0.56377	0.999984	0.0669975	0	0.00744417	0.00744417	0	0.00744417	not_enriched	not_competed	not_enriched_and_competed	not_selected
High	IsMasterProtein	Q13523	FALSE	9	9	9	PRPF4B	0.39	0.08	0.138808	0.997577	0.0843672	0	0	0	0	0	not_enriched	not_competed	not_enriched_and_competed	not_selected
High	IsMasterProtein	A6NDG6	FALSE	24	7	24	PGP	0.43	0.08	0.664579	0.999944	0.0521092	0	0.00248139	0.00248139	0	0.00248139	not_enriched	not_competed	not_enriched_and_competed	not_selected
High	IsMasterProtein	Q14241	FALSE	16	9	16	ELOA	0.46	0.08	0.919481	0.999998	0.124069	0	0	0	0	0	not_enriched	not_competed	not_enriched_and_competed	not_selected
High	IsMasterProtein	P20674	FALSE	38	7	38	COX5A	0.67	0.08	0.27458	0.99998	0.220844	0.00496278	0.0372208	0.0347395	0.00496278	0.0347395	not_enriched	not_competed	not_enriched_and_competed	not_selected
High	IsMasterProtein	P61513	FALSE	37	5	37	RPL37A	0.5	0.08	0.224356	0.999518	0.16129	0.00496278	0.00992556	0.00992556	0.00744417	0.00992556	not_enriched	not_competed	not_enriched_and_competed	not_selected
High	IsMasterProtein	Q9NYU2	FALSE	5	6	5	UGGT1	0.59	0.08	0.299871	0.999938	0.119107	0	0.00248139	0.00248139	0	0.00248139	not_enriched	not_competed	not_enriched_and_competed	not_selected
High	IsMasterProtein	Q9HBM0	FALSE	8	6	8	VEZT	1.36	0.08	0.104636	0.999999	0.133995	0	0.0421836	0.0421836	0	0.0421836	not_enriched	not_competed	not_enriched_and_competed	not_selected
High	IsMasterProtein	P46926	FALSE	15	3	15	GNPDA1	0.37	0.08	0.736786	0.999934	0.119107	0	0	0	0	0	not_enriched	not_competed	not_enriched_and_competed	not_selected
High	IsMasterProtein	Q96DY7	FALSE	10	4	10	MTBP	0.69	0.08	0.12379	0.999844	0.208437	0.00248139	0.0669975	0.044665	0.00248139	0.044665	not_enriched	not_competed	not_enriched_and_competed	not_selected
High	IsMasterProtein	Q969Z0	FALSE	7	4	7	TBRG4	0.4	0.08	0.545223	0.999884	0.156328	0	0	0	0	0	not_enriched	not_competed	not_enriched_and_competed	not_selected
High	IsMasterProtein	P31483	FALSE	10	2	10	TIA1	0.36	0.08	0.637104	0.999874	0.171216	0	0.00744417	0.00744417	0	0.00744417	not_enriched	not_competed	not_enriched_and_competed	not_selected
High	IsMasterProtein	Q9H6F5	FALSE	21	6	21	CCDC86	0.76	0.08	0.228896	0.999986	0.0818859	0	0	0	0	0	not_enriched	not_competed	not_enriched_and_competed	not_selected
High	IsMasterProtein	P07947	FALSE	11	2	11	YES1	0.7	0.08	0.0898948	0.999885	0.121588	0	0	0	0	0	not_enriched	not_competed	not_enriched_and_competed	not_selected
High	IsMasterProtein	P46821	FALSE	2	4	2	MAP1B	0.41	0.08	0.48027	0.999832	0.0918114	0	0	0	0	0	not_enriched	not_competed	not_enriched_and_competed	not_selected
High	IsMasterProtein	P49257	FALSE	4	3	4	LMAN1	0.57	0.08	0.373834	0.999946	0.198511	0.00744417	0.0471464	0.0421836	0.00744417	0.0421836	not_enriched	not_competed	not_enriched_and_competed	not_selected
High	IsMasterProtein	Q5JRX3	FALSE	19	17	19	PITRM1	0.15	0.4	0.996233	0.639746	0.28536	0.00744417	0.131514	0.116625	0.00744417	0.116625	not_enriched	not_competed	not_enriched_and_competed	not_selected
High	IsMasterProtein	Q9BTE6	FALSE	12	3	12	AARSD1	0.18	0.08	0.999806	0.999999	0.0843672	0	0	0	0	0	not_enriched	not_competed	not_enriched_and_competed	not_selected
High	IsMasterProtein	Q96A35	FALSE	21	3	21	MRPL24	0.33	0.08	0.926432	0.999984	0.126551	0	0.00248139	0.00248139	0	0.00248139	not_enriched	not_competed	not_enriched_and_competed	not_selected
High	IsMasterProtein	O95376	FALSE	9	3	9	ARIH2	0.35	0.08	0.940996	0.999994	0.0421836	0	0	0	0	0	not_enriched	not_competed	not_enriched_and_competed	not_selected
High	IsMasterProtein	Q15067	FALSE	27	11	27	ACOX1	0.38	0.17	0.76736	0.994811	0.297767	0	0.129032	0.116625	0	0.116625	not_enriched	not_competed	not_enriched_and_competed	not_selected
High	IsMasterProtein	Q86X10	FALSE	2	3	2	RALGAPB	0.67	0.08	0.219144	0.999968	0.0248139	0	0	0	0	0	not_enriched	not_competed	not_enriched_and_competed	not_selected
High	IsMasterProtein	Q9BYI3	FALSE	7	2	7	HYCC1	0.78	0.08	0.435344	0.999998	0.0347395	0	0.00248139	0.00248139	0	0.00248139	not_enriched	not_competed	not_enriched_and_competed	not_selected
High	IsMasterProtein	O60264	FALSE	38	30	38	SMARCA5	0.43	0.07	0.326968	0.999875	0.101737	0	0	0	0	0	not_enriched	not_competed	not_enriched_and_competed	not_selected
High	IsMasterProtein	P78347	FALSE	44	39	44	GTF2I	0.32	0.07	0.506276	0.999605	0.109181	0	0	0	0	0	not_enriched	not_competed	not_enriched_and_competed	not_selected
High	IsMasterProtein	Q5R3I4	FALSE	9	3	9	TTC38	0.05	1.41	0.999999	0.0132616	0.305211	0.0223325	0.133995	0.114144	0.0223325	0.114144	not_enriched	not_competed	not_enriched_and_competed	not_selected
High	IsMasterProtein	P12814	FALSE	29	9	29	ACTN1	0.31	0.07	0.581824	0.999802	0.173697	0	0	0	0	0	not_enriched	not_competed	not_enriched_and_competed	not_selected
High	IsMasterProtein	P35998	FALSE	39	17	39	PSMC2	0.23	0.07	0.918517	0.999914	0.0992556	0	0	0	0	0	not_enriched	not_competed	not_enriched_and_competed	not_selected
High	IsMasterProtein	Q03252	FALSE	26	12	26	LMNB2	0.47	0.07	0.415649	0.999944	0.205955	0	0.0198511	0.0198511	0	0.0198511	not_enriched	not_competed	not_enriched_and_competed	not_selected
High	IsMasterProtein	Q01518	FALSE	37	12	37	CAP1	0.47	0.07	0.376465	0.999959	0.116625	0	0	0	0	0	not_enriched	not_competed	not_enriched_and_competed	not_selected
High	IsMasterProtein	P11413	FALSE	29	12	29	G6PD	0.29	0.07	0.941113	0.999993	0.166253	0	0.00992556	0.00992556	0	0.00992556	not_enriched	not_competed	not_enriched_and_competed	not_selected
High	IsMasterProtein	O14828	FALSE	32	9	32	SCAMP3	0.73	0.07	0.266672	0.999994	0.203474	0	0.0198511	0.0198511	0	0.0198511	not_enriched	not_competed	not_enriched_and_competed	not_selected
High	IsMasterProtein	P00387	FALSE	41	9	41	CYB5R3	0.57	0.07	0.108321	0.999759	0.141439	0	0.00992556	0.00992556	0	0.00992556	not_enriched	not_competed	not_enriched_and_competed	not_selected
High	IsMasterProtein	P50914	FALSE	40	11	40	RPL14	0.09	0.07	0.999806	0.99996	0.0669975	0	0	0	0	0	not_enriched	not_competed	not_enriched_and_competed	not_selected
High	IsMasterProtein	Q15019	FALSE	30	7	30	SEPTIN2	0.48	0.07	0.354633	0.999954	0.158809	0	0.00248139	0.00248139	0	0.00248139	not_enriched	not_competed	not_enriched_and_competed	not_selected
High	IsMasterProtein	Q02809	FALSE	20	12	20	PLOD1	0.41	0.07	0.770922	0.999985	0.138958	0	0	0	0	0	not_enriched	not_competed	not_enriched_and_competed	not_selected
High	IsMasterProtein	P29144	FALSE	12	12	12	TPP2	0.27	0.07	0.816807	0.999916	0.104218	0	0	0	0	0	not_enriched	not_competed	not_enriched_and_competed	not_selected
High	IsMasterProtein	Q16629	FALSE	24	5	24	SRSF7	0.68	0.07	0.590891	0.999998	0.176179	0	0.00744417	0.00496278	0	0.00496278	not_enriched	not_competed	not_enriched_and_competed	not_selected
High	IsMasterProtein	O75821	FALSE	21	7	21	EIF3G	0.54	0.07	0.232656	0.999904	0.126551	0	0	0	0	0	not_enriched	not_competed	not_enriched_and_competed	not_selected
High	IsMasterProtein	Q8NBF2	FALSE	12	8	12	NHLRC2	0.03	0.07	1	0.999953	0.121588	0	0.00992556	0.00744417	0	0.00744417	not_enriched	not_competed	not_enriched_and_competed	not_selected
High	IsMasterProtein	P31942	FALSE	27	6	27	HNRNPH3	0.6	0.29	0.734832	0.989679	0.30273	0	0.121588	0.114144	0	0.114144	not_enriched	not_competed	not_enriched_and_competed	not_selected
High	IsMasterProtein	Q14651	FALSE	10	2	10	PLS1	-0.32	0.07	0.995417	1	0.0794045	0	0	0	0	0	not_enriched	not_competed	not_enriched_and_competed	not_selected
High	IsMasterProtein	Q96CW5	FALSE	10	7	10	TUBGCP3	0.34	0.07	0.606393	0.999864	0.116625	0	0.00496278	0.00496278	0	0.00496278	not_enriched	not_competed	not_enriched_and_competed	not_selected
High	IsMasterProtein	P67936	FALSE	28	2	28	TPM4	0.42	0.07	0.657762	0.999984	0.166253	0	0.0397022	0.0347395	0	0.0347395	not_enriched	not_competed	not_enriched_and_competed	not_selected
High	IsMasterProtein	Q8IY17	FALSE	5	5	5	PNPLA6	-0.06	0.07	1	0.999997	0.146402	0	0.0272953	0.0198511	0	0.0198511	not_enriched	not_competed	not_enriched_and_competed	not_selected
High	IsMasterProtein	P54105	FALSE	19	3	19	CLNS1A	0.29	0.07	0.995711	1	0.146402	0	0.0248139	0.0223325	0	0.0223325	not_enriched	not_competed	not_enriched_and_competed	not_selected
High	IsMasterProtein	Q96RS6	FALSE	11	4	11	NUDCD1	0.46	0.07	0.937074	1	0.119107	0	0	0	0	0	not_enriched	not_competed	not_enriched_and_competed	not_selected
High	IsMasterProtein	Q92575	FALSE	13	4	13	UBXN4	0.37	0.07	0.621844	0.999949	0.143921	0	0.00992556	0.00744417	0	0.00744417	not_enriched	not_competed	not_enriched_and_competed	not_selected
High	IsMasterProtein	Q9H0R6	FALSE	13	5	13	QRSL1	0.52	0.07	0.314414	0.999951	0.16129	0	0.00992556	0.00992556	0	0.00992556	not_enriched	not_competed	not_enriched_and_competed	not_selected
High	IsMasterProtein	P11182	FALSE	10	4	10	DBT	0.53	0.07	0.576946	0.999995	0.0868486	0	0.00992556	0.00744417	0	0.00744417	not_enriched	not_competed	not_enriched_and_competed	not_selected
High	IsMasterProtein	O43583	FALSE	27	7	27	DENR	0.3	0.07	0.933088	0.999989	0.101737	0	0.00248139	0	0	0	not_enriched	not_competed	not_enriched_and_competed	not_selected
High	IsMasterProtein	Q13362	FALSE	13	3	13	PPP2R5C	0.28	0.07	0.919963	0.999987	0.0669975	0	0.00496278	0.00496278	0	0.00496278	not_enriched	not_competed	not_enriched_and_competed	not_selected
High	IsMasterProtein	Q8IYB8	FALSE	6	4	6	SUPV3L1	0.33	0.07	0.802602	0.99998	0.111663	0	0	0	0	0	not_enriched	not_competed	not_enriched_and_competed	not_selected
High	IsMasterProtein	Q53GS7	FALSE	6	3	6	GLE1	0.35	0.07	0.825252	0.999982	0.0297767	0	0	0	0	0	not_enriched	not_competed	not_enriched_and_competed	not_selected
High	IsMasterProtein	Q9NZI7	FALSE	9	2	9	UBP1	0.53	0.07	0.582771	0.999992	0.0645161	0	0	0	0	0	not_enriched	not_competed	not_enriched_and_competed	not_selected
High	IsMasterProtein	Q3YEC7	FALSE	4	2	4	RABL6	0.52	0.07	0.56805	0.999994	0.0794045	0	0	0	0	0	not_enriched	not_competed	not_enriched_and_competed	not_selected
High	IsMasterProtein	Q7L5N1	FALSE	13	4	13	COPS6	0.5	0.07	0.51549	0.999982	0.171216	0.00248139	0.0297767	0.0297767	0.00248139	0.0297767	not_enriched	not_competed	not_enriched_and_competed	not_selected
High	IsMasterProtein	Q9P0V9	FALSE	4	2	4	SEPTIN10	0.33	0.07	0.893778	0.999991	0.0223325	0	0	0	0	0	not_enriched	not_competed	not_enriched_and_competed	not_selected
High	IsMasterProtein	Q9NYB0	FALSE	8	2	8	TERF2IP	0.87	0.07	0.0529299	0.999974	0.0942928	0	0.00248139	0.00248139	0	0.00248139	not_enriched	not_competed	not_enriched_and_competed	not_selected
High	IsMasterProtein	Q14204	FALSE	25	95	25	DYNC1H1	0.3	0.06	0.633059	0.99991	0.0918114	0	0	0	0	0	not_enriched	not_competed	not_enriched_and_competed	not_selected
High	IsMasterProtein	Q6P2Q9	FALSE	34	74	34	PRPF8	0.54	0.06	0.0831107	0.999851	0.1067	0	0	0	0	0	not_enriched	not_competed	not_enriched_and_competed	not_selected
High	IsMasterProtein	Q99832	FALSE	50	33	50	CCT7	0.22	0.06	0.900731	0.999904	0.156328	0	0.00496278	0.00496278	0	0.00496278	not_enriched	not_competed	not_enriched_and_competed	not_selected
High	IsMasterProtein	P31948	FALSE	34	28	34	STIP1	0.38	0.06	0.731349	0.999995	0.156328	0	0	0	0	0	not_enriched	not_competed	not_enriched_and_competed	not_selected
High	IsMasterProtein	Q9Y490	FALSE	20	31	20	TLN1	0.21	0.06	0.930436	0.999952	0.0918114	0	0	0	0	0	not_enriched	not_competed	not_enriched_and_competed	not_selected
High	IsMasterProtein	P47897	FALSE	31	25	31	QARS1	0.41	0.06	0.556968	0.999975	0.114144	0	0	0	0	0	not_enriched	not_competed	not_enriched_and_competed	not_selected
High	IsMasterProtein	P62805	FALSE	57	12	57	H4C1; H4C11; H4C12; H4C13; H4C14; H4C15; H4C16; H4C2; H4C3; H4C4; H4C5; H4C6; H4C8; H4C9	0.46	0.06	0.177565	0.999921	0.0496278	0	0	0	0	0	not_enriched	not_competed	not_enriched_and_competed	not_selected
High	IsMasterProtein	P56192	FALSE	28	22	28	MARS1	0.41	0.06	0.541143	0.999969	0.126551	0	0.00248139	0.00248139	0	0.00248139	not_enriched	not_competed	not_enriched_and_competed	not_selected
High	IsMasterProtein	P18124	FALSE	52	17	52	RPL7	0.36	0.06	0.636095	0.999982	0.08933	0	0	0	0	0	not_enriched	not_competed	not_enriched_and_competed	not_selected
High	IsMasterProtein	Q8WVM8	FALSE	33	12	33	SCFD1	0.39	0.06	0.527112	0.999982	0.16129	0	0.00248139	0.00248139	0	0.00248139	not_enriched	not_competed	not_enriched_and_competed	not_selected
High	IsMasterProtein	P15531	FALSE	64	6	64	NME1	0.38	0.06	0.802206	0.999997	0.0992556	0	0	0	0	0	not_enriched	not_competed	not_enriched_and_competed	not_selected
High	IsMasterProtein	P40925	FALSE	34	13	34	MDH1	0.28	0.06	0.841517	0.999964	0.0992556	0	0	0	0	0	not_enriched	not_competed	not_enriched_and_competed	not_selected
High	IsMasterProtein	P62826	FALSE	37	10	37	RAN	0.56	0.06	0.234787	0.99997	0.131514	0	0	0	0	0	not_enriched	not_competed	not_enriched_and_competed	not_selected
High	IsMasterProtein	P11908	FALSE	32	4	32	PRPS2	0.57	0.06	0.515594	0.999998	0.0744417	0	0	0	0	0	not_enriched	not_competed	not_enriched_and_competed	not_selected
High	IsMasterProtein	Q7L2H7	FALSE	44	14	44	EIF3M	0.48	0.06	0.659175	0.999998	0.158809	0	0.00248139	0.00248139	0	0.00248139	not_enriched	not_competed	not_enriched_and_competed	not_selected
High	IsMasterProtein	Q9UQE7	FALSE	17	18	17	SMC3	0.31	0.06	0.425033	0.999786	0.146402	0	0	0	0	0	not_enriched	not_competed	not_enriched_and_competed	not_selected
High	IsMasterProtein	P40429	FALSE	47	13	47	RPL13A	0.25	0.06	0.73289	0.999891	0.0769231	0	0	0	0	0	not_enriched	not_competed	not_enriched_and_competed	not_selected
High	IsMasterProtein	Q6L8Q7	FALSE	21	9	21	PDE12	0.45	0.06	0.378672	0.999976	0.109181	0	0	0	0	0	not_enriched	not_competed	not_enriched_and_competed	not_selected
High	IsMasterProtein	Q6NZY4	FALSE	26	12	26	ZCCHC8	0.95	0.06	0.0273428	0.999988	0.119107	0	0.00496278	0.00496278	0	0.00496278	not_enriched	not_competed	not_enriched_and_competed	not_selected
High	IsMasterProtein	O60832	FALSE	25	17	25	DKC1	0.59	0.06	0.0951154	0.999894	0.1067	0	0	0	0	0	not_enriched	not_competed	not_enriched_and_competed	not_selected
High	IsMasterProtein	P50570	FALSE	17	9	17	DNM2	0.3	0.06	0.76755	0.999973	0.205955	0	0.00992556	0.00992556	0	0.00992556	not_enriched	not_competed	not_enriched_and_competed	not_selected
High	IsMasterProtein	P30040	FALSE	39	12	39	ERP29	0.62	0.06	0.267864	0.999995	0.168734	0	0	0	0	0	not_enriched	not_competed	not_enriched_and_competed	not_selected
High	IsMasterProtein	Q8NBT2	FALSE	21	3	21	NA	0.49	-0.34	0.953826	0.994139	0.210918	0.00744417	0.116625	0.114144	0.00744417	0.114144	not_enriched	not_competed	not_enriched_and_competed	not_selected
High	IsMasterProtein	Q15386	FALSE	9	11	9	UBE3C	0.65	0.06	0.32635	0.999996	0.116625	0	0	0	0	0	not_enriched	not_competed	not_enriched_and_competed	not_selected
High	IsMasterProtein	Q12996	FALSE	20	13	20	CSTF3	0.2	0.06	0.954826	0.999966	0.129032	0	0.00496278	0.00496278	0	0.00496278	not_enriched	not_competed	not_enriched_and_competed	not_selected
High	IsMasterProtein	P12532	FALSE	22	9	22	CKMT1A; CKMT1B	0.26	0.06	0.868799	0.999965	0.0942928	0	0.00248139	0.00248139	0	0.00248139	not_enriched	not_competed	not_enriched_and_competed	not_selected
High	IsMasterProtein	Q9UJX2	FALSE	25	15	25	CDC23	0.58	0.06	0.243775	0.999986	0.168734	0	0.0173697	0.0148883	0	0.0148883	not_enriched	not_competed	not_enriched_and_competed	not_selected
High	IsMasterProtein	P15586	FALSE	4	2	4	GNS	0.96	-0.68	0.232415	0.553001	0.270471	0.0322581	0.124069	0.114144	0.0372208	0.114144	not_enriched	not_competed	not_enriched_and_competed	not_selected
High	IsMasterProtein	O14802	FALSE	11	12	11	POLR3A	0.37	0.06	0.757391	0.999992	0.109181	0	0	0	0	0	not_enriched	not_competed	not_enriched_and_competed	not_selected
High	IsMasterProtein	P05387	FALSE	48	4	48	RPLP2	0.73	0.06	0.484976	1	0.146402	0	0	0	0	0	not_enriched	not_competed	not_enriched_and_competed	not_selected
High	IsMasterProtein	P49821	FALSE	29	12	29	NDUFV1	0.41	0.06	0.625004	0.999983	0.0595533	0	0	0	0	0	not_enriched	not_competed	not_enriched_and_competed	not_selected
High	IsMasterProtein	Q14254	FALSE	27	10	27	FLOT2	0.38	0.06	0.805238	0.999997	0.186104	0	0	0	0	0	not_enriched	not_competed	not_enriched_and_competed	not_selected
High	IsMasterProtein	Q13363	FALSE	21	6	21	CTBP1	0.58	0.06	0.285002	0.99999	0.116625	0	0.00496278	0.00248139	0	0.00248139	not_enriched	not_competed	not_enriched_and_competed	not_selected
High	IsMasterProtein	Q9Y6A4	FALSE	30	5	30	CFAP20	0.3	0.06	0.898622	0.99999	0.0942928	0	0	0	0	0	not_enriched	not_competed	not_enriched_and_competed	not_selected
High	IsMasterProtein	O96019	FALSE	14	5	14	ACTL6A	0.33	0.06	0.688167	0.999977	0.133995	0	0	0	0	0	not_enriched	not_competed	not_enriched_and_competed	not_selected
High	IsMasterProtein	Q92879	FALSE	11	4	11	CELF1	0.53	0.06	0.608928	0.999999	0.131514	0	0	0	0	0	not_enriched	not_competed	not_enriched_and_competed	not_selected
High	IsMasterProtein	P22033	FALSE	9	7	9	MMUT	0.41	0.06	0.225925	0.99985	0.151365	0	0.00992556	0.00992556	0	0.00992556	not_enriched	not_competed	not_enriched_and_competed	not_selected
High	IsMasterProtein	P23193	FALSE	20	4	20	TCEA1	0.66	0.06	0.515636	0.999999	0.143921	0	0	0	0	0	not_enriched	not_competed	not_enriched_and_competed	not_selected
High	IsMasterProtein	Q15334	FALSE	6	4	6	LLGL1	0.4	0.06	0.783089	0.999994	0.104218	0	0	0	0	0	not_enriched	not_competed	not_enriched_and_competed	not_selected
High	IsMasterProtein	P20839	FALSE	11	3	11	IMPDH1	0.21	0.06	0.996925	0.999999	0.111663	0	0.00744417	0.00496278	0	0.00496278	not_enriched	not_competed	not_enriched_and_competed	not_selected
High	IsMasterProtein	Q8WXE1	FALSE	5	3	5	ATRIP	0.78	0.06	0.580774	1	0.0198511	0	0	0	0	0	not_enriched	not_competed	not_enriched_and_competed	not_selected
High	IsMasterProtein	P48735	FALSE	30	11	30	IDH2	0.66	-0.76	0.139927	0.0784329	0.238213	0.0347395	0.151365	0.114144	0.0347395	0.114144	not_enriched	not_competed	not_enriched_and_competed	not_selected
High	IsMasterProtein	O15144	FALSE	12	3	12	ARPC2	0.44	0.06	0.674265	0.999995	0.119107	0	0	0	0	0	not_enriched	not_competed	not_enriched_and_competed	not_selected
High	IsMasterProtein	P30414	FALSE	3	3	3	NKTR	0.67	0.06	0.849965	1	0.1067	0	0	0	0	0	not_enriched	not_competed	not_enriched_and_competed	not_selected
High	IsMasterProtein	Q9BUT1	FALSE	9	2	9	BDH2	-0.05	0.06	1	0.999999	0.0223325	0	0	0	0	0	not_enriched	not_competed	not_enriched_and_competed	not_selected
High	IsMasterProtein	Q96JC9	FALSE	6	1	6	EAF1	0.13	0.06	0.999742	0.999999	NA	NA	NA	NA	NA	0	not_enriched	not_competed	not_enriched_and_competed	not_selected
High	IsMasterProtein	Q08722	FALSE	6	2	6	CD47	0.7	0.29	0.535054	0.986116	0.230769	0.00248139	0.116625	0.109181	0.00248139	0.109181	not_enriched	not_competed	not_enriched_and_competed	not_selected
High	IsMasterProtein	P35580	FALSE	23	30	23	MYH10	0.28	0.05	0.779362	0.99999	0.16129	0	0.00248139	0.00248139	0	0.00248139	not_enriched	not_competed	not_enriched_and_competed	not_selected
High	IsMasterProtein	Q15393	FALSE	35	35	35	SF3B3	0.32	0.05	0.420152	0.999917	0.0769231	0	0	0	0	0	not_enriched	not_competed	not_enriched_and_competed	not_selected
High	IsMasterProtein	P49368	FALSE	45	27	45	CCT3	0.29	0.05	0.836542	0.999996	0.138958	0	0.00248139	0.00248139	0	0.00248139	not_enriched	not_competed	not_enriched_and_competed	not_selected
High	IsMasterProtein	P10412	FALSE	52	6	52	H1-4	0.36	0.05	0.312068	0.999936	0.0297767	0	0	0	0	0	not_enriched	not_competed	not_enriched_and_competed	not_selected
High	IsMasterProtein	P05388	FALSE	45	8	45	RPLP0	0.32	0.05	0.659798	0.999991	0.0620347	0	0	0	0	0	not_enriched	not_competed	not_enriched_and_competed	not_selected
High	IsMasterProtein	Q14697	FALSE	29	22	29	GANAB	0.42	0.05	0.549717	0.999997	0.131514	0	0	0	0	0	not_enriched	not_competed	not_enriched_and_competed	not_selected
High	IsMasterProtein	P51991	FALSE	36	13	36	HNRNPA3	0.67	0.05	0.236635	0.999999	0.223325	0	0.0124069	0.0124069	0	0.0124069	not_enriched	not_competed	not_enriched_and_competed	not_selected
High	IsMasterProtein	P55884	FALSE	31	19	31	EIF3B	0.26	0.05	0.892465	0.999993	0.121588	0	0.00248139	0.00248139	0	0.00248139	not_enriched	not_competed	not_enriched_and_competed	not_selected
High	IsMasterProtein	O00231	FALSE	47	17	47	PSMD11	0.34	0.05	0.814125	0.999998	0.245658	0.00248139	0.044665	0.0421836	0.00248139	0.0421836	not_enriched	not_competed	not_enriched_and_competed	not_selected
High	IsMasterProtein	Q9NZ01	FALSE	17	6	17	TECR	0.55	0.04	0.24521	0.999999	0.245658	0.0148883	0.121588	0.109181	0.0173697	0.109181	not_enriched	not_competed	not_enriched_and_competed	not_selected
High	IsMasterProtein	Q5VYK3	FALSE	14	21	14	ECPAS	0.41	0.05	0.45168	0.999988	0.136476	0	0.00744417	0.00744417	0	0.00744417	not_enriched	not_competed	not_enriched_and_competed	not_selected
High	IsMasterProtein	P41091	FALSE	29	1	29	EIF2S3	0.28	0.05	0.849846	0.999994	0.104218	0	0	0	0	0	not_enriched	not_competed	not_enriched_and_competed	not_selected
High	IsMasterProtein	P36776	FALSE	20	16	20	LONP1	0.35	0.05	0.656236	0.999995	0.151365	0	0.00496278	0.00248139	0	0.00248139	not_enriched	not_competed	not_enriched_and_competed	not_selected
High	IsMasterProtein	Q06124	FALSE	28	15	28	PTPN11	0.5	0.05	0.336636	0.999995	0.0967742	0	0	0	0	0	not_enriched	not_competed	not_enriched_and_competed	not_selected
High	IsMasterProtein	O15226	FALSE	18	16	18	NKRF	0.37	0.05	0.399837	0.999956	0.109181	0	0.00496278	0	0	0	not_enriched	not_competed	not_enriched_and_competed	not_selected
High	IsMasterProtein	P84098	FALSE	40	13	40	RPL19	0.14	0.05	0.987579	0.999988	0.119107	0	0.00496278	0.00248139	0	0.00248139	not_enriched	not_competed	not_enriched_and_competed	not_selected
High	IsMasterProtein	P19623	FALSE	21	8	21	SRM	0.47	0.05	0.500737	0.999996	0.143921	0	0	0	0	0	not_enriched	not_competed	not_enriched_and_competed	not_selected
High	IsMasterProtein	Q9NY33	FALSE	17	8	17	DPP3	0.35	0.05	0.567093	0.999973	0.126551	0	0	0	0	0	not_enriched	not_competed	not_enriched_and_competed	not_selected
High	IsMasterProtein	O00267	FALSE	13	13	13	SUPT5H	0.1	0.05	0.999219	0.999995	0.124069	0	0	0	0	0	not_enriched	not_competed	not_enriched_and_competed	not_selected
High	IsMasterProtein	P62913	FALSE	51	7	51	RPL11	0.24	0.05	0.964357	0.999999	0.116625	0	0	0	0	0	not_enriched	not_competed	not_enriched_and_competed	not_selected
High	IsMasterProtein	P62333	FALSE	26	9	26	PSMC6	0.5	0.05	0.358272	0.999993	0.121588	0	0	0	0	0	not_enriched	not_competed	not_enriched_and_competed	not_selected
High	IsMasterProtein	P62269	FALSE	45	9	45	RPS18	0.25	0.05	0.913592	0.999994	0.0719603	0	0	0	0	0	not_enriched	not_competed	not_enriched_and_competed	not_selected
High	IsMasterProtein	P62917	FALSE	30	12	30	RPL8	0.36	0.05	0.692878	0.999998	0.119107	0	0.00496278	0	0	0	not_enriched	not_competed	not_enriched_and_competed	not_selected
High	IsMasterProtein	P08559	FALSE	31	12	31	PDHA1	0.49	0.05	0.524239	0.999999	0.131514	0	0.00248139	0	0	0	not_enriched	not_competed	not_enriched_and_competed	not_selected
High	IsMasterProtein	Q92688	FALSE	14	4	14	ANP32B	0.18	0.05	0.995389	1	0.141439	0	0.00248139	0.00248139	0	0.00248139	not_enriched	not_competed	not_enriched_and_competed	not_selected
High	IsMasterProtein	P35268	FALSE	28	5	28	RPL22	0.44	0.05	0.33743	0.99998	0.173697	0	0	0	0	0	not_enriched	not_competed	not_enriched_and_competed	not_selected
High	IsMasterProtein	Q9H9Y6	FALSE	8	8	8	POLR1B	0.36	0.05	0.587554	0.999993	0.104218	0	0	0	0	0	not_enriched	not_competed	not_enriched_and_competed	not_selected
High	IsMasterProtein	Q9NVI7	FALSE	39	9	39	ATAD3A	0.82	-0.16	0.147118	0.997365	0.26799	0	0.109181	0.109181	0	0.109181	not_enriched	not_competed	not_enriched_and_competed	not_selected
High	IsMasterProtein	Q13243	FALSE	15	3	15	SRSF5	0.52	0.05	0.23159	0.999986	0.131514	0	0	0	0	0	not_enriched	not_competed	not_enriched_and_competed	not_selected
High	IsMasterProtein	Q16822	FALSE	13	6	13	PCK2	0.63	0.05	0.0846951	0.99999	0.146402	0	0.00992556	0.00992556	0	0.00992556	not_enriched	not_competed	not_enriched_and_competed	not_selected
High	IsMasterProtein	Q8TAQ2	FALSE	6	3	6	SMARCC2	0.67	0.05	0.184319	0.999995	0.156328	0	0	0	0	0	not_enriched	not_competed	not_enriched_and_competed	not_selected
High	IsMasterProtein	Q9Y6B6	FALSE	32	2	32	SAR1B	0.43	0.05	0.871019	1	0.156328	0	0.0272953	0.0223325	0	0.0223325	not_enriched	not_competed	not_enriched_and_competed	not_selected
High	IsMasterProtein	P10606	FALSE	36	7	36	COX5B	0.38	0.05	0.606263	0.999997	0.163772	0	0	0	0	0	not_enriched	not_competed	not_enriched_and_competed	not_selected
High	IsMasterProtein	Q15631	FALSE	29	7	29	TSN	0.76	0.05	0.307297	1	0.191067	0.00248139	0.0322581	0.0322581	0.00248139	0.0322581	not_enriched	not_competed	not_enriched_and_competed	not_selected
High	IsMasterProtein	P36543	FALSE	24	4	24	ATP6V1E1	0.19	0.05	0.980444	0.999995	0.166253	0	0.00992556	0.00992556	0	0.00992556	not_enriched	not_competed	not_enriched_and_competed	not_selected
High	IsMasterProtein	Q9UBM7	FALSE	12	5	12	DHCR7	0.59	0.05	0.0684262	0.999981	0.235732	0.00744417	0.0769231	0.0496278	0.00744417	0.0496278	not_enriched	not_competed	not_enriched_and_competed	not_selected
High	IsMasterProtein	Q8IWZ8	FALSE	12	5	12	SUGP1	0.16	0.05	0.999048	1	0.138958	0	0.00496278	0.00496278	0	0.00496278	not_enriched	not_competed	not_enriched_and_competed	not_selected
High	IsMasterProtein	Q8WUY1	FALSE	15	3	15	THEM6	0.82	0.05	0.428579	1	0.0744417	0	0	0	0	0	not_enriched	not_competed	not_enriched_and_competed	not_selected
High	IsMasterProtein	Q08AM6	FALSE	8	4	8	VAC14	0.24	0.05	0.997538	1	0.0173697	0	0.00248139	0.00248139	0	0.00248139	not_enriched	not_competed	not_enriched_and_competed	not_selected
High	IsMasterProtein	O75648	FALSE	12	3	12	TRMU	0.92	0.05	0.0506481	0.999999	0.168734	0	0.0124069	0.0124069	0	0.0124069	not_enriched	not_competed	not_enriched_and_competed	not_selected
High	IsMasterProtein	Q9HD33	FALSE	14	3	14	MRPL47	0.74	0.05	0.306018	0.999999	0.136476	0	0.00248139	0.00248139	0	0.00248139	not_enriched	not_competed	not_enriched_and_competed	not_selected
High	IsMasterProtein	Q2M2I8	FALSE	3	2	3	AAK1	-0.25	0.05	0.787485	0.999988	0.0124069	0	0	0	0	0	not_enriched	not_competed	not_enriched_and_competed	not_selected
High	IsMasterProtein	Q643R3	FALSE	6	2	6	LPCAT4	1.19	0.05	0.125228	1	0.00744417	0	0.00248139	0.00248139	0	0.00248139	not_enriched	not_competed	not_enriched_and_competed	not_selected
High	IsMasterProtein	P57772	FALSE	4	2	4	EEFSEC	0.7	0.05	0.35156	1	0.0669975	0	0.00496278	0.00496278	0	0.00496278	not_enriched	not_competed	not_enriched_and_competed	not_selected
High	IsMasterProtein	Q00610	FALSE	43	49	43	CLTC	0.38	0.04	0.340558	0.99999	0.0992556	0	0	0	0	0	not_enriched	not_competed	not_enriched_and_competed	not_selected
High	IsMasterProtein	P30101	FALSE	54	34	54	PDIA3	0.47	0.04	0.416986	0.999999	0.116625	0	0	0	0	0	not_enriched	not_competed	not_enriched_and_competed	not_selected
High	IsMasterProtein	P25705	FALSE	53	29	53	ATP5F1A	0.42	0.04	0.477688	0.999999	0.163772	0	0.0148883	0.00992556	0	0.00992556	not_enriched	not_competed	not_enriched_and_competed	not_selected
High	IsMasterProtein	P52209	FALSE	44	24	44	PGD	0.32	0.04	0.833406	0.999999	0.111663	0	0	0	0	0	not_enriched	not_competed	not_enriched_and_competed	not_selected
High	IsMasterProtein	P55060	FALSE	31	24	31	CSE1L	0.41	0.04	0.593402	1	0.171216	0	0	0	0	0	not_enriched	not_competed	not_enriched_and_competed	not_selected
High	IsMasterProtein	P12004	FALSE	51	11	51	PCNA	0.44	0.04	0.657377	1	0.129032	0	0	0	0	0	not_enriched	not_competed	not_enriched_and_competed	not_selected
High	IsMasterProtein	P23246	FALSE	27	19	27	SFPQ	0.49	0.04	0.280629	0.999997	0.210918	0	0.00992556	0.00992556	0	0.00992556	not_enriched	not_competed	not_enriched_and_competed	not_selected
High	IsMasterProtein	O60488	FALSE	27	14	27	ACSL4	0.56	0.04	0.0840999	0.999996	0.141439	0	0.00744417	0.00744417	0	0.00744417	not_enriched	not_competed	not_enriched_and_competed	not_selected
High	IsMasterProtein	Q99459	FALSE	25	18	25	CDC5L	0.4	0.04	0.660886	1	0.129032	0	0	0	0	0	not_enriched	not_competed	not_enriched_and_competed	not_selected
High	IsMasterProtein	Q9BZE4	FALSE	29	17	29	GTPBP4	0.99	0.04	0.258431	1	0.101737	0	0	0	0	0	not_enriched	not_competed	not_enriched_and_competed	not_selected
High	IsMasterProtein	Q15041	FALSE	11	2	11	ARL6IP1	0.75	-0.16	0.108147	0.994197	0.19603	0.00496278	0.111663	0.109181	0.00496278	0.109181	not_enriched	not_competed	not_enriched_and_competed	not_selected
High	IsMasterProtein	Q96H78	FALSE	13	3	13	SLC25A44	1.42	3.12	0.0964675	9.66E-04	0.119107	0.0272953	0.121588	0.1067	0.0272953	0.1067	enriched	not_competed	not_enriched_and_competed	not_selected
High	IsMasterProtein	P55084	FALSE	32	12	32	HADHB	0.51	0.04	0.342758	0.999998	0.101737	0	0	0	0	0	not_enriched	not_competed	not_enriched_and_competed	not_selected
High	IsMasterProtein	P33992	FALSE	27	17	27	MCM5	0.41	0.04	0.39893	0.999998	0.129032	0	0	0	0	0	not_enriched	not_competed	not_enriched_and_competed	not_selected
High	IsMasterProtein	Q96QK1	FALSE	22	14	22	VPS35	0.34	0.04	0.742811	0.999999	0.131514	0	0	0	0	0	not_enriched	not_competed	not_enriched_and_competed	not_selected
High	IsMasterProtein	P62241	FALSE	39	10	39	RPS8	0.42	0.04	0.426531	0.999997	0.0967742	0	0	0	0	0	not_enriched	not_competed	not_enriched_and_competed	not_selected
High	IsMasterProtein	P53041	FALSE	26	14	26	PPP5C	0.22	0.04	0.984707	1	0.0794045	0	0	0	0	0	not_enriched	not_competed	not_enriched_and_competed	not_selected
High	IsMasterProtein	P62191	FALSE	45	15	45	PSMC1	0.27	0.04	0.934575	1	0.148883	0	0.00744417	0.00744417	0	0.00744417	not_enriched	not_competed	not_enriched_and_competed	not_selected
High	IsMasterProtein	P30048	FALSE	32	10	32	PRDX3	0.64	0.04	0.173183	0.999999	0.129032	0.00248139	0.00496278	0.00496278	0.00248139	0.00496278	not_enriched	not_competed	not_enriched_and_competed	not_selected
High	IsMasterProtein	Q9BWH2	FALSE	19	2	19	FUNDC2	1.45	-0.36	0.0539195	0.969349	0.238213	0.00248139	0.109181	0.1067	0.00248139	0.1067	not_enriched	not_competed	not_enriched_and_competed	not_selected
High	IsMasterProtein	Q96P16	FALSE	32	7	32	RPRD1A	0.32	0.04	0.900035	1	0.104218	0	0	0	0	0	not_enriched	not_competed	not_enriched_and_competed	not_selected
High	IsMasterProtein	Q7KZ85	FALSE	11	15	11	SUPT6H	0.21	0.04	0.895032	0.999992	0.116625	0	0	0	0	0	not_enriched	not_competed	not_enriched_and_competed	not_selected
High	IsMasterProtein	P30260	FALSE	17	12	17	CDC27	0.47	0.04	0.486975	1	0.171216	0	0.0148883	0.00744417	0	0.00744417	not_enriched	not_competed	not_enriched_and_competed	not_selected
High	IsMasterProtein	O15397	FALSE	11	8	11	IPO8	0.46	0.04	0.810999	1	0.193548	0	0.0148883	0.0148883	0	0.0148883	not_enriched	not_competed	not_enriched_and_competed	not_selected
High	IsMasterProtein	P14314	FALSE	20	11	20	PRKCSH	0.47	0.04	0.328229	0.999999	0.151365	0	0	0	0	0	not_enriched	not_competed	not_enriched_and_competed	not_selected
High	IsMasterProtein	Q9NX63	FALSE	27	8	27	CHCHD3	0.69	0.04	0.103976	0.999997	0.25062	0	0.0521092	0.044665	0	0.044665	not_enriched	not_competed	not_enriched_and_competed	not_selected
High	IsMasterProtein	Q9UHD1	FALSE	21	7	21	CHORDC1	0.61	0.04	0.375055	1	0.146402	0	0	0	0	0	not_enriched	not_competed	not_enriched_and_competed	not_selected
High	IsMasterProtein	Q16181	FALSE	21	8	21	SEPTIN7	0.19	0.04	0.948295	0.999996	0.171216	0	0.00992556	0.00992556	0	0.00992556	not_enriched	not_competed	not_enriched_and_competed	not_selected
High	IsMasterProtein	Q9Y6Y8	FALSE	9	8	9	SEC23IP	0.48	0.04	0.390894	0.999998	0.171216	0	0.00496278	0.00496278	0	0.00496278	not_enriched	not_competed	not_enriched_and_competed	not_selected
High	IsMasterProtein	Q53H12	FALSE	22	8	22	AGK	0.59	0.04	0.163041	0.999997	0.203474	0	0.044665	0.0421836	0	0.0421836	not_enriched	not_competed	not_enriched_and_competed	not_selected
High	IsMasterProtein	P42766	FALSE	36	6	36	RPL35	0.56	0.04	0.289897	1	0.1067	0	0.00248139	0	0	0	not_enriched	not_competed	not_enriched_and_competed	not_selected
High	IsMasterProtein	Q6PD62	FALSE	9	8	9	CTR9	0.6	0.04	0.0682939	0.999997	0.131514	0	0	0	0	0	not_enriched	not_competed	not_enriched_and_competed	not_selected
High	IsMasterProtein	O95881	FALSE	31	4	31	TXNDC12	0.85	0.04	0.0860788	0.999999	0.243176	0	0.0372208	0.0248139	0	0.0248139	not_enriched	not_competed	not_enriched_and_competed	not_selected
High	IsMasterProtein	Q9NVH1	FALSE	20	8	20	DNAJC11	0.65	0.04	0.569501	1	0.218362	0	0.0223325	0.0223325	0	0.0223325	not_enriched	not_competed	not_enriched_and_competed	not_selected
High	IsMasterProtein	Q9Y2Q3	FALSE	23	4	23	GSTK1	0.5	0.04	0.486133	0.999999	0.143921	0	0	0	0	0	not_enriched	not_competed	not_enriched_and_competed	not_selected
High	IsMasterProtein	P42356	FALSE	5	7	5	PI4KA	0.52	0.04	0.102112	0.999985	0.133995	0	0.00248139	0	0	0	not_enriched	not_competed	not_enriched_and_competed	not_selected
High	IsMasterProtein	Q8N684	FALSE	23	8	23	CPSF7	0.26	0.04	0.957775	1	0.188586	0	0	0	0	0	not_enriched	not_competed	not_enriched_and_competed	not_selected
High	IsMasterProtein	Q15005	FALSE	51	17	51	SPCS2	1.12	-0.41	0.115744	0.911929	0.238213	0.00248139	0.114144	0.1067	0.00496278	0.1067	not_enriched	not_competed	not_enriched_and_competed	not_selected
High	IsMasterProtein	Q96DI7	FALSE	21	6	21	SNRNP40	0.41	0.04	0.673796	0.999999	0.116625	0	0	0	0	0	not_enriched	not_competed	not_enriched_and_competed	not_selected
High	IsMasterProtein	O14737	FALSE	25	3	25	PDCD5	0.33	0.42	0.807189	0.597166	0.272953	0.00248139	0.111663	0.104218	0.00248139	0.104218	not_enriched	not_competed	not_enriched_and_competed	not_selected
High	IsMasterProtein	Q9UJY4	FALSE	20	6	20	GGA2	0.49	0.04	0.672102	1	0.0818859	0	0	0	0	0	not_enriched	not_competed	not_enriched_and_competed	not_selected
High	IsMasterProtein	Q99497	FALSE	37	6	37	PARK7	0.38	0.04	0.883829	1	0.0694789	0.00248139	0.00248139	0.00248139	0.00248139	0.00248139	not_enriched	not_competed	not_enriched_and_competed	not_selected
High	IsMasterProtein	Q92747	FALSE	14	5	14	ARPC1A	0.48	0.04	0.577641	1	0.126551	0	0.00248139	0.00248139	0	0.00248139	not_enriched	not_competed	not_enriched_and_competed	not_selected
High	IsMasterProtein	Q8IXT5	FALSE	6	5	6	RBM12B	0.51	0.04	0.926689	1	0.171216	0	0.00248139	0.00248139	0	0.00248139	not_enriched	not_competed	not_enriched_and_competed	not_selected
High	IsMasterProtein	Q14202	FALSE	3	2	3	ZMYM3	0.51	0.04	0.384525	0.999998	0.0397022	0	0	0	0	0	not_enriched	not_competed	not_enriched_and_competed	not_selected
High	IsMasterProtein	Q13232	FALSE	32	4	32	NME3	-0.23	0.04	0.985869	1	0.057072	0	0	0	0	0	not_enriched	not_competed	not_enriched_and_competed	not_selected
High	IsMasterProtein	O60831	FALSE	21	5	21	PRAF2	-0.24	0.24	0.999969	0.999965	0.233251	0.00248139	0.116625	0.104218	0.00248139	0.104218	not_enriched	not_competed	not_enriched_and_competed	not_selected
High	IsMasterProtein	Q92503	FALSE	5	3	5	SEC14L1	0.58	0.04	0.370197	1	0	0	0	0	0	0	not_enriched	not_competed	not_enriched_and_competed	not_selected
High	IsMasterProtein	P62312	FALSE	38	4	38	LSM6	0.73	0.04	0.375782	1	0.153846	0	0.00496278	0.00496278	0	0.00496278	not_enriched	not_competed	not_enriched_and_competed	not_selected
High	IsMasterProtein	P59998	FALSE	23	4	23	ARPC4	0.6	0.04	0.606398	1	0.116625	0	0	0	0	0	not_enriched	not_competed	not_enriched_and_competed	not_selected
High	IsMasterProtein	P61077	FALSE	14	1	14	UBE2D3	0.65	0.04	0.46838	1	0.0992556	0	0	0	0	0	not_enriched	not_competed	not_enriched_and_competed	not_selected
High	IsMasterProtein	P78332	FALSE	3	2	3	RBM6	0.3	0.04	0.913938	1	0.1067	0	0	0	0	0	not_enriched	not_competed	not_enriched_and_competed	not_selected
High	IsMasterProtein	Q9UER7	FALSE	4	2	4	DAXX	0.03	0.04	1	1	0.0694789	0	0.00496278	0	0	0	not_enriched	not_competed	not_enriched_and_competed	not_selected
High	IsMasterProtein	Q9BSH4	FALSE	8	3	8	TACO1	0.52	0.04	0.628962	1	0.0620347	0	0	0	0	0	not_enriched	not_competed	not_enriched_and_competed	not_selected
High	IsMasterProtein	Q6PIY7	FALSE	5	2	5	TENT2	0.33	0.04	0.966742	1	0	0	0	0	0	0	not_enriched	not_competed	not_enriched_and_competed	not_selected
High	IsMasterProtein	Q9Y6J9	FALSE	5	2	5	TAF6L	0.34	0.04	0.927756	1	0.16129	0	0.0521092	0.0421836	0	0.0421836	not_enriched	not_competed	not_enriched_and_competed	not_selected
High	IsMasterProtein	Q9UNZ5	FALSE	15	2	15	C19orf53	0.31	0.04	0.953733	1	0.0173697	0	0	0	0	0	not_enriched	not_competed	not_enriched_and_competed	not_selected
High	IsMasterProtein	Q9Y5B8	FALSE	5	2	5	NME7	0.71	0.04	0.307081	1	0.0124069	0	0.00248139	0.00248139	0	0.00248139	not_enriched	not_competed	not_enriched_and_competed	not_selected
High	IsMasterProtein	P55072	FALSE	39	25	39	VCP	0.32	0.03	0.706686	1	0.131514	0	0	0	0	0	not_enriched	not_competed	not_enriched_and_competed	not_selected
High	IsMasterProtein	P13667	FALSE	51	35	51	PDIA4	0.54	0.03	0.217434	1	0.116625	0	0	0	0	0	not_enriched	not_competed	not_enriched_and_competed	not_selected
High	IsMasterProtein	P26641	FALSE	46	24	46	EEF1G	0.41	0.03	0.621615	1	0.116625	0	0	0	0	0	not_enriched	not_competed	not_enriched_and_competed	not_selected
High	IsMasterProtein	O75150	FALSE	26	20	26	RNF40	0.6	0.03	0.265875	1	0.186104	0	0.00744417	0.00744417	0	0.00744417	not_enriched	not_competed	not_enriched_and_competed	selected
High	IsMasterProtein	P05091	FALSE	39	18	39	ALDH2	0.38	0.03	0.428069	0.999999	0.158809	0	0.0297767	0.0198511	0	0.0198511	not_enriched	not_competed	not_enriched_and_competed	not_selected
High	IsMasterProtein	Q93008	FALSE	13	20	13	USP9X	0.32	0.03	0.652985	1	0.1067	0	0	0	0	0	not_enriched	not_competed	not_enriched_and_competed	not_selected
High	IsMasterProtein	Q99714	FALSE	57	11	57	HSD17B10	0.5	0.03	0.504078	1	0.0843672	0	0.00248139	0.00248139	0	0.00248139	not_enriched	not_competed	not_enriched_and_competed	not_selected
High	IsMasterProtein	Q13263	FALSE	26	22	26	TRIM28	0.37	0.03	0.573645	1	0.119107	0	0	0	0	0	not_enriched	not_competed	not_enriched_and_competed	not_selected
High	IsMasterProtein	Q9BZZ5	FALSE	29	18	29	API5	0.36	0.03	0.441368	1	0.143921	0	0	0	0	0	not_enriched	not_competed	not_enriched_and_competed	not_selected
High	IsMasterProtein	Q9H0D6	FALSE	31	19	31	XRN2	0.45	0.03	0.695308	1	0.121588	0	0	0	0	0	not_enriched	not_competed	not_enriched_and_competed	not_selected
High	IsMasterProtein	P32969	FALSE	74	14	74	RPL9; RPL9P7; RPL9P8; RPL9P9	0.39	0.03	0.492638	1	0.0744417	0	0	0	0	0	not_enriched	not_competed	not_enriched_and_competed	not_selected
High	IsMasterProtein	P15880	FALSE	41	17	41	RPS2	0.41	0.03	0.637959	1	0.131514	0	0	0	0	0	not_enriched	not_competed	not_enriched_and_competed	not_selected
High	IsMasterProtein	Q9H9B4	FALSE	44	12	44	SFXN1	0.67	0.03	0.161425	1	0.205955	0	0.0198511	0.0173697	0	0.0173697	not_enriched	not_competed	not_enriched_and_competed	not_selected
High	IsMasterProtein	P54578	FALSE	27	13	27	USP14	0.35	0.03	0.724475	1	0.0918114	0	0.00496278	0.00496278	0.00248139	0.00496278	not_enriched	not_competed	not_enriched_and_competed	not_selected
High	IsMasterProtein	P39656	FALSE	30	12	30	DDOST	0.58	0.03	0.233217	1	0.133995	0	0	0	0	0	not_enriched	not_competed	not_enriched_and_competed	not_selected
High	IsMasterProtein	P17858	FALSE	17	7	17	PFKL	0.42	0.03	0.34066	0.999999	0.136476	0.00248139	0.00248139	0.00248139	0.00248139	0.00248139	not_enriched	not_competed	not_enriched_and_competed	not_selected
High	IsMasterProtein	O14818	FALSE	41	6	41	PSMA7	0.32	0.03	0.926083	1	0.114144	0	0	0	0	0	not_enriched	not_competed	not_enriched_and_competed	not_selected
High	IsMasterProtein	Q6NVY1	FALSE	23	9	23	HIBCH	0.49	0.03	0.604023	1	0.0942928	0	0.00744417	0.00744417	0	0.00744417	not_enriched	not_competed	not_enriched_and_competed	not_selected
High	IsMasterProtein	P84103	FALSE	40	7	40	SRSF3	0.44	0.03	0.562024	1	0.166253	0	0	0	0	0	not_enriched	not_competed	not_enriched_and_competed	not_selected
High	IsMasterProtein	P55039	FALSE	30	10	30	DRG2	0.45	0.03	0.625162	1	0.124069	0	0	0	0	0	not_enriched	not_competed	not_enriched_and_competed	not_selected
High	IsMasterProtein	Q9NTI5	FALSE	8	10	8	PDS5B	0.41	0.03	0.361516	1	0.1067	0	0	0	0	0	not_enriched	not_competed	not_enriched_and_competed	not_selected
High	IsMasterProtein	Q9Y450	FALSE	14	8	14	HBS1L	0.59	0.03	0.0764173	1	0.129032	0.00248139	0.00248139	0.00248139	0.00248139	0.00248139	not_enriched	not_competed	not_enriched_and_competed	not_selected
High	IsMasterProtein	O00505	FALSE	14	2	14	KPNA3	0.3	0.03	0.881021	1	0.121588	0	0.00248139	0.00248139	0	0.00248139	not_enriched	not_competed	not_enriched_and_competed	not_selected
High	IsMasterProtein	Q9BXW7	FALSE	20	7	20	HDHD5	0.72	0.03	0.116264	1	0.166253	0	0	0	0	0	not_enriched	not_competed	not_enriched_and_competed	not_selected
High	IsMasterProtein	P16104	FALSE	59	2	59	H2AX	0.42	0.03	0.497701	1	0.0942928	0	0.00744417	0.00496278	0	0.00496278	not_enriched	not_competed	not_enriched_and_competed	not_selected
High	IsMasterProtein	O14787	FALSE	8	2	8	TNPO2	0.46	0.03	0.792721	1	0.0620347	0	0	0	0	0	not_enriched	not_competed	not_enriched_and_competed	not_selected
High	IsMasterProtein	Q9HB07	FALSE	26	7	26	MYG1	0.2	0.03	0.993905	1	0.163772	0	0.00496278	0.00496278	0	0.00496278	not_enriched	not_competed	not_enriched_and_competed	not_selected
High	IsMasterProtein	Q7Z4H8	FALSE	13	5	13	POGLUT3	0.56	0.03	0.359487	1	0.171216	0	0	0	0	0	not_enriched	not_competed	not_enriched_and_competed	not_selected
High	IsMasterProtein	P60520	FALSE	56	5	56	GABARAPL2	0.37	0.03	0.859789	1	0.136476	0	0.00248139	0.00248139	0	0.00248139	not_enriched	not_competed	not_enriched_and_competed	not_selected
High	IsMasterProtein	Q14CX7	FALSE	9	7	9	NAA25	0.04	0.03	1	1	0.116625	0	0.0124069	0.0124069	0	0.0124069	not_enriched	not_competed	not_enriched_and_competed	not_selected
High	IsMasterProtein	O75116	FALSE	5	5	5	ROCK2	0.23	0.03	0.978109	1	0.126551	0	0.00248139	0.00248139	0	0.00248139	not_enriched	not_competed	not_enriched_and_competed	not_selected
High	IsMasterProtein	Q92665	FALSE	21	5	21	MRPS31	0.45	0.03	0.809877	1	0.176179	0	0.00248139	0.00248139	0	0.00248139	not_enriched	not_competed	not_enriched_and_competed	not_selected
High	IsMasterProtein	P30626	FALSE	16	3	16	SRI	0.29	0.03	0.877873	1	0.146402	0	0.0148883	0.00992556	0	0.00992556	not_enriched	not_competed	not_enriched_and_competed	not_selected
High	IsMasterProtein	Q9NUQ9	FALSE	29	8	29	CYRIB	0.22	0.1	0.96228	0.999658	0.275434	0.00992556	0.111663	0.104218	0.00992556	0.104218	not_enriched	not_competed	not_enriched_and_competed	not_selected
High	IsMasterProtein	Q14997	FALSE	3	5	3	PSME4	0.6	0.03	0.337574	1	0.0818859	0	0.00992556	0.00744417	0	0.00744417	not_enriched	not_competed	not_enriched_and_competed	not_selected
High	IsMasterProtein	Q13308	FALSE	5	3	5	PTK7	0.46	0.03	0.758016	1	0.151365	0	0	0	0	0	not_enriched	not_competed	not_enriched_and_competed	not_selected
High	IsMasterProtein	Q9GZU8	FALSE	13	4	13	PSME3IP1	0.22	0.03	0.995285	1	0.0496278	0	0.00496278	0.00248139	0	0.00248139	not_enriched	not_competed	not_enriched_and_competed	not_selected
High	IsMasterProtein	Q9NR48	FALSE	1	3	1	ASH1L	0.85	0.03	0.460126	1	NA	NA	NA	NA	NA	0	not_enriched	not_competed	not_enriched_and_competed	not_selected
High	IsMasterProtein	Q03518	FALSE	11	6	11	TAP1	2.1	-1.62	0.0386713	0.128445	0.2134	0.00496278	0.109181	0.104218	0.00744417	0.104218	not_enriched	not_competed	not_enriched_and_competed	not_selected
High	IsMasterProtein	P46108	FALSE	10	2	10	CRK	0.62	0.03	0.510633	1	0.141439	0	0.0173697	0.0124069	0	0.0124069	not_enriched	not_competed	not_enriched_and_competed	not_selected
High	IsMasterProtein	O96011	FALSE	6	2	6	PEX11B	0.68	0.03	0.3555	1	0.0471464	0	0	0	0	0	not_enriched	not_competed	not_enriched_and_competed	not_selected
High	IsMasterProtein	Q13085	FALSE	47	83	47	ACACA	-0.04	0.02	0.999738	0.999998	0	0	0	0	0	0	not_enriched	not_competed	not_enriched_and_competed	not_selected
High	IsMasterProtein	P10809	FALSE	73	50	73	HSPD1	0.33	0.02	0.616317	1	0.109181	0	0.00496278	0.00496278	0	0.00496278	not_enriched	not_competed	not_enriched_and_competed	not_selected
High	IsMasterProtein	Q5SNT2	FALSE	6	4	6	TMEM201	-0.24	1.02	0.99006	0.123231	0.248139	0	0.109181	0.101737	0	0.101737	not_enriched	not_competed	not_enriched_and_competed	not_selected
High	IsMasterProtein	P13010	FALSE	57	36	57	XRCC5	0.43	0.02	0.515715	1	0.126551	0	0	0	0	0	not_enriched	not_competed	not_enriched_and_competed	not_selected
High	IsMasterProtein	P07814	FALSE	31	43	31	EPRS1	0.4	0.02	0.19319	1	0.116625	0.00744417	0.0173697	0.0124069	0.00744417	0.0124069	not_enriched	not_competed	not_enriched_and_competed	not_selected
High	IsMasterProtein	P46940	FALSE	30	37	30	IQGAP1	0.34	0.02	0.624955	1	0.129032	0	0	0	0	0	not_enriched	not_competed	not_enriched_and_competed	not_selected
High	IsMasterProtein	Q92598	FALSE	38	26	38	HSPH1	0.36	0.02	0.587541	1	0.0918114	0	0	0	0	0	not_enriched	not_competed	not_enriched_and_competed	not_selected
High	IsMasterProtein	P00558	FALSE	65	23	65	PGK1	0.28	0.02	0.916688	1	0.08933	0	0.00496278	0.00496278	0	0.00496278	not_enriched	not_competed	not_enriched_and_competed	not_selected
High	IsMasterProtein	O43707	FALSE	39	18	39	ACTN4	0.36	0.02	0.516148	1	0.17866	0	0.00496278	0.00496278	0	0.00496278	not_enriched	not_competed	not_enriched_and_competed	not_selected
High	IsMasterProtein	P33176	FALSE	35	19	35	KIF5B	0.36	0.02	0.584258	1	0.205955	0	0	0	0	0	not_enriched	not_competed	not_enriched_and_competed	not_selected
High	IsMasterProtein	Q99460	FALSE	31	25	31	PSMD1	0.36	0.02	0.717194	1	0.116625	0	0	0	0	0	not_enriched	not_competed	not_enriched_and_competed	not_selected
High	IsMasterProtein	Q00341	FALSE	26	29	26	HDLBP	0.35	0.02	0.587335	1	0.116625	0	0	0	0	0	not_enriched	not_competed	not_enriched_and_competed	not_selected
High	IsMasterProtein	Q14103	FALSE	35	16	35	HNRNPD	0.68	0.02	0.213291	1	0.233251	0	0.0124069	0.0124069	0	0.0124069	not_enriched	not_competed	not_enriched_and_competed	not_selected
High	IsMasterProtein	P11387	FALSE	30	19	30	TOP1	0.45	0.02	0.308333	1	0.0942928	0	0	0	0	0	not_enriched	not_competed	not_enriched_and_competed	not_selected
High	IsMasterProtein	Q12788	FALSE	29	15	29	TBL3	0.53	0.02	0.28254	1	0.114144	0	0.00248139	0.00248139	0	0.00248139	not_enriched	not_competed	not_enriched_and_competed	not_selected
High	IsMasterProtein	Q15181	FALSE	53	15	53	PPA1	0.36	0.02	0.734786	1	0.0545906	0	0	0	0	0	not_enriched	not_competed	not_enriched_and_competed	not_selected
High	IsMasterProtein	P27797	FALSE	47	19	47	CALR	0.61	0.02	0.259984	1	0.0967742	0	0	0	0	0	not_enriched	not_competed	not_enriched_and_competed	not_selected
High	IsMasterProtein	P62195	FALSE	40	13	40	PSMC5	0.43	0.02	0.622342	1	0.136476	0	0	0	0	0	not_enriched	not_competed	not_enriched_and_competed	not_selected
High	IsMasterProtein	Q99536	FALSE	28	9	28	VAT1	0.58	0.02	0.221569	1	0.225806	0.00744417	0.057072	0.044665	0.00744417	0.044665	not_enriched	not_competed	not_enriched_and_competed	not_selected
High	IsMasterProtein	P22087	FALSE	35	8	35	FBL	0.61	0.02	0.197314	1	0.136476	0	0	0	0	0	not_enriched	not_competed	not_enriched_and_competed	not_selected
High	IsMasterProtein	Q07666	FALSE	29	9	29	KHDRBS1	0.46	0.02	0.347913	1	0.208437	0	0.00992556	0.00992556	0	0.00992556	not_enriched	not_competed	not_enriched_and_competed	not_selected
High	IsMasterProtein	P53992	FALSE	16	13	16	SEC24C	0.39	0.02	0.596319	1	0.104218	0	0	0	0	0	not_enriched	not_competed	not_enriched_and_competed	not_selected
High	IsMasterProtein	P62280	FALSE	40	13	40	RPS11	0.36	0.02	0.775571	1	0.0868486	0	0.00248139	0	0	0	not_enriched	not_competed	not_enriched_and_competed	not_selected
High	IsMasterProtein	Q9UKX7	FALSE	31	10	31	NUP50	0.73	0.02	0.154119	1	0.129032	0	0	0	0	0	not_enriched	not_competed	not_enriched_and_competed	not_selected
High	IsMasterProtein	Q9Y5J1	FALSE	28	12	28	UTP18	0.5	0.02	0.118694	1	0.111663	0	0.00248139	0.00248139	0	0.00248139	not_enriched	not_competed	not_enriched_and_competed	not_selected
High	IsMasterProtein	P43686	FALSE	40	10	40	PSMC4	0.34	0.02	0.768515	1	0.121588	0	0	0	0	0	not_enriched	not_competed	not_enriched_and_competed	not_selected
High	IsMasterProtein	Q15050	FALSE	38	13	38	RRS1	0.62	0.02	0.235909	1	0.0992556	0	0	0	0	0	not_enriched	not_competed	not_enriched_and_competed	not_selected
High	IsMasterProtein	P11802	FALSE	42	10	42	CDK4	0.5	0.02	0.574921	1	0.17866	0	0.00248139	0.00248139	0	0.00248139	not_enriched	not_competed	not_enriched_and_competed	not_selected
High	IsMasterProtein	Q8WTT2	FALSE	18	12	18	NOC3L	0.54	0.02	0.249501	1	0.0967742	0	0	0	0	0	not_enriched	not_competed	not_enriched_and_competed	not_selected
High	IsMasterProtein	P18077	FALSE	52	10	52	RPL35A	0.48	0.02	0.336141	1	0.158809	0.00248139	0.0124069	0.0124069	0	0.0124069	not_enriched	not_competed	not_enriched_and_competed	not_selected
High	IsMasterProtein	Q9Y295	FALSE	34	10	34	DRG1	0.41	0.02	0.656596	1	0.121588	0	0	0	0	0	not_enriched	not_competed	not_enriched_and_competed	not_selected
High	IsMasterProtein	P55263	FALSE	20	6	20	ADK	0.2	0.12	0.995702	0.999874	0.220844	0.0223325	0.104218	0.101737	0.0223325	0.101737	not_enriched	not_competed	not_enriched_and_competed	not_selected
High	IsMasterProtein	P62277	FALSE	56	12	56	RPS13	0.37	0.02	0.593452	1	0.0843672	0	0.00496278	0.00496278	0.00248139	0.00496278	not_enriched	not_competed	not_enriched_and_competed	not_selected
High	IsMasterProtein	Q9Y224	FALSE	43	8	43	RTRAF	0.45	0.02	0.568664	1	0.109181	0	0.00248139	0.00248139	0	0.00248139	not_enriched	not_competed	not_enriched_and_competed	not_selected
High	IsMasterProtein	O43795	FALSE	12	11	12	MYO1B	0.55	0.02	0.0696396	1	0.101737	0	0	0	0	0	not_enriched	not_competed	not_enriched_and_competed	not_selected
High	IsMasterProtein	P61158	FALSE	32	9	32	ACTR3	0.22	0.02	0.979484	1	0.116625	0	0.00992556	0.00992556	0	0.00992556	not_enriched	not_competed	not_enriched_and_competed	not_selected
High	IsMasterProtein	Q86Y56	FALSE	15	11	15	DNAAF5	0.49	0.02	0.279859	1	0.126551	0.00248139	0.00744417	0.00496278	0	0.00496278	not_enriched	not_competed	not_enriched_and_competed	not_selected
High	IsMasterProtein	Q7Z3K3	FALSE	10	11	10	POGZ	0.43	0.02	0.502463	1	0.119107	0	0	0	0	0	not_enriched	not_competed	not_enriched_and_competed	not_selected
High	IsMasterProtein	Q00059	FALSE	35	9	35	TFAM	0.63	0.02	0.0865332	1	0.156328	0	0.00992556	0.00992556	0	0.00992556	not_enriched	not_competed	not_enriched_and_competed	not_selected
High	IsMasterProtein	Q96T88	FALSE	15	9	15	UHRF1	0.51	0.02	0.262375	1	0.1067	0	0.00248139	0.00248139	0	0.00248139	not_enriched	not_competed	not_enriched_and_competed	not_selected
High	IsMasterProtein	Q07955	FALSE	31	7	31	SRSF1	0.47	0.02	0.40952	1	0.200993	0	0.00248139	0.00248139	0	0.00248139	not_enriched	not_competed	not_enriched_and_competed	not_selected
High	IsMasterProtein	Q9Y4P3	FALSE	9	4	9	TBL2	0.75	0.12	0.417276	0.999919	0.243176	0	0.104218	0.101737	0	0.101737	not_enriched	not_competed	not_enriched_and_competed	not_selected
High	IsMasterProtein	Q9NX58	FALSE	15	7	15	NA	0.87	0.02	0.176082	1	0.0843672	0	0	0	0	0	not_enriched	not_competed	not_enriched_and_competed	not_selected
High	IsMasterProtein	Q13206	FALSE	15	12	15	DDX10	0.47	0.02	0.271099	1	0.129032	0	0.00496278	0.00496278	0	0.00496278	not_enriched	not_competed	not_enriched_and_competed	not_selected
High	IsMasterProtein	Q07157	FALSE	6	9	6	TJP1	0.55	0.02	0.285093	1	0.146402	0	0	0	0	0	not_enriched	not_competed	not_enriched_and_competed	not_selected
High	IsMasterProtein	O75521	FALSE	24	10	24	ECI2	0.55	0.02	0.216833	1	0.131514	0	0.00992556	0.00992556	0	0.00992556	not_enriched	not_competed	not_enriched_and_competed	not_selected
High	IsMasterProtein	P35237	FALSE	17	4	17	SERPINB6	0.26	0.02	0.987708	1	0.111663	0	0	0	0	0	not_enriched	not_competed	not_enriched_and_competed	not_selected
High	IsMasterProtein	Q8NF37	FALSE	16	10	16	LPCAT1	0.5	0.09	0.241983	0.999469	0.243176	0.00496278	0.1067	0.101737	0.00744417	0.101737	not_enriched	not_competed	not_enriched_and_competed	not_selected
High	IsMasterProtein	Q92522	FALSE	22	6	22	H1-10	0.51	0.02	0.192204	1	0.0694789	0	0	0	0	0	not_enriched	not_competed	not_enriched_and_competed	not_selected
High	IsMasterProtein	O15145	FALSE	24	5	24	ARPC3	0.62	0.02	0.276335	1	0.0496278	0	0	0	0	0	not_enriched	not_competed	not_enriched_and_competed	not_selected
High	IsMasterProtein	P39687	FALSE	15	2	15	ANP32A	0.32	0.02	0.78038	1	0.114144	0	0.00248139	0.00248139	0	0.00248139	not_enriched	not_competed	not_enriched_and_competed	not_selected
High	IsMasterProtein	Q92541	FALSE	11	7	11	RTF1	0.26	0.02	0.965853	1	0.0719603	0	0	0	0	0	not_enriched	not_competed	not_enriched_and_competed	not_selected
High	IsMasterProtein	Q9BYT8	FALSE	11	6	11	NLN	0.16	0.02	0.984122	1	0.228288	0.00496278	0.0372208	0.0347395	0.00496278	0.0347395	not_enriched	not_competed	not_enriched_and_competed	not_selected
High	IsMasterProtein	P42858	FALSE	2	4	2	HTT	0.35	0.02	0.948921	1	0.1067	0	0	0	0	0	not_enriched	not_competed	not_enriched_and_competed	not_selected
High	IsMasterProtein	P28482	FALSE	13	4	13	MAPK1	0.47	0.02	0.743099	1	0.131514	0	0	0	0	0	not_enriched	not_competed	not_enriched_and_competed	not_selected
High	IsMasterProtein	O15400	FALSE	14	3	14	STX7	0.51	0.02	0.237719	1	0.218362	0	0.0471464	0.0471464	0	0.0471464	not_enriched	not_competed	not_enriched_and_competed	not_selected
High	IsMasterProtein	P0CG08	FALSE	11	3	11	GPR89B	1.31	0.02	0.213423	1	0.146402	0	0.00744417	0.00744417	0	0.00744417	not_enriched	not_competed	not_enriched_and_competed	not_selected
High	IsMasterProtein	O75151	FALSE	6	3	6	PHF2	0.4	0.02	0.944693	1	0.0496278	0	0	0	0	0	not_enriched	not_competed	not_enriched_and_competed	not_selected
High	IsMasterProtein	P08574	FALSE	18	5	18	CYC1	0.53	0.02	0.785168	1	0.191067	0	0.00744417	0.00496278	0	0.00496278	not_enriched	not_competed	not_enriched_and_competed	not_selected
High	IsMasterProtein	Q8NE62	FALSE	4	3	4	CHDH	1.27	0.02	0.515489	1	0.0124069	0	0.00248139	0.00248139	0	0.00248139	not_enriched	not_competed	not_enriched_and_competed	not_selected
High	IsMasterProtein	P08397	FALSE	11	3	11	HMBS	0.48	0.02	0.522429	1	0.119107	0	0	0	0	0	not_enriched	not_competed	not_enriched_and_competed	not_selected
High	IsMasterProtein	Q5VWQ0	FALSE	3	4	3	RSBN1	0.46	0.02	0.993464	1	0.00992556	0	0	0	0	0	not_enriched	not_competed	not_enriched_and_competed	not_selected
High	IsMasterProtein	O96000	FALSE	37	5	37	NDUFB10	0.33	0	0.689225	1	0.258065	0.0223325	0.1067	0.101737	0.0223325	0.101737	not_enriched	not_competed	not_enriched_and_competed	not_selected
High	IsMasterProtein	O94782	FALSE	4	3	4	USP1	0.44	0.02	0.943899	1	0.00744417	0	0	0	0	0	not_enriched	not_competed	not_enriched_and_competed	not_selected
High	IsMasterProtein	P12235	FALSE	45	3	45	SLC25A4	0.71	-0.07	0.103197	0.999952	0.235732	0.00496278	0.1067	0.101737	0.00496278	0.101737	not_enriched	not_competed	not_enriched_and_competed	not_selected
High	IsMasterProtein	Q9BTV5	FALSE	4	2	4	FSD1	0.38	0.02	0.96933	1	0.0148883	0	0	0	0	0	not_enriched	not_competed	not_enriched_and_competed	not_selected
High	IsMasterProtein	P06733	FALSE	71	34	71	ENO1	0.29	0.01	0.808546	1	0.0669975	0	0	0	0	0	not_enriched	not_competed	not_enriched_and_competed	not_selected
High	IsMasterProtein	O75369	FALSE	26	46	26	FLNB	0.36	0.01	0.476082	1	0.0645161	0	0	0	0	0	not_enriched	not_competed	not_enriched_and_competed	not_selected
High	IsMasterProtein	P17844	FALSE	46	24	46	DDX5	0.54	0.01	0.186537	1	0.171216	0	0	0	0	0	not_enriched	not_competed	not_enriched_and_competed	not_selected
High	IsMasterProtein	P20700	FALSE	46	28	46	LMNB1	0.57	0.01	0.199821	1	0.198511	0	0.0223325	0.0223325	0	0.0223325	not_enriched	not_competed	not_enriched_and_competed	not_selected
High	IsMasterProtein	Q86VP6	FALSE	27	27	27	CAND1	0.36	0.01	0.601957	1	0.0794045	0	0	0	0	0	not_enriched	not_competed	not_enriched_and_competed	not_selected
High	IsMasterProtein	P41252	FALSE	28	36	28	IARS1	0.33	0.01	0.649198	1	0.0645161	0	0	0	0	0	not_enriched	not_competed	not_enriched_and_competed	not_selected
High	IsMasterProtein	P27816	FALSE	22	24	22	MAP4	0.27	0.01	0.811516	1	0.0645161	0	0.00744417	0.00496278	0	0.00496278	not_enriched	not_competed	not_enriched_and_competed	not_selected
High	IsMasterProtein	O60610	FALSE	11	13	11	DIAPH1	0.41	0.01	0.385888	1	0.1067	0	0	0	0	0	not_enriched	not_competed	not_enriched_and_competed	not_selected
High	IsMasterProtein	Q9UNM6	FALSE	36	12	36	PSMD13	0.46	0.01	0.509031	1	0.138958	0.00248139	0.00248139	0.00248139	0.00248139	0.00248139	not_enriched	not_competed	not_enriched_and_competed	not_selected
High	IsMasterProtein	O95336	FALSE	36	7	36	PGLS	0.95	0.01	0.188047	1	0.138958	0	0.00248139	0.00248139	0	0.00248139	not_enriched	not_competed	not_enriched_and_competed	not_selected
High	IsMasterProtein	P35251	FALSE	16	14	16	RFC1	0.37	0.01	0.536538	1	0.0818859	0	0	0	0	0	not_enriched	not_competed	not_enriched_and_competed	not_selected
High	IsMasterProtein	P61019	FALSE	44	3	44	RAB2A	0.56	0.01	0.259548	1	0.19603	0	0.0124069	0.0124069	0	0.0124069	not_enriched	not_competed	not_enriched_and_competed	not_selected
High	IsMasterProtein	Q9Y2Z4	FALSE	30	11	30	YARS2	0.48	0.01	0.378388	1	0.131514	0	0	0	0	0	not_enriched	not_competed	not_enriched_and_competed	not_selected
High	IsMasterProtein	O94973	FALSE	14	5	14	AP2A2	0.64	0.01	0.038819	1	0.08933	0	0	0	0	0	not_enriched	not_competed	not_enriched_and_competed	not_selected
High	IsMasterProtein	Q9BSJ2	FALSE	14	12	14	TUBGCP2	0.35	0.01	0.825339	1	0.205955	0	0.00744417	0.00744417	0	0.00744417	not_enriched	not_competed	not_enriched_and_competed	not_selected
High	IsMasterProtein	Q14444	FALSE	9	7	9	CAPRIN1	0.43	0.01	0.617678	1	0.146402	0.00496278	0.0124069	0.0124069	0.00496278	0.0124069	not_enriched	not_competed	not_enriched_and_competed	not_selected
High	IsMasterProtein	P27695	FALSE	29	8	29	APEX1	0.3	0.01	0.916979	1	0.0967742	0	0	0	0	0	not_enriched	not_competed	not_enriched_and_competed	not_selected
High	IsMasterProtein	O75531	FALSE	57	5	57	BANF1	0.39	0.01	0.891831	1	0.1067	0	0	0	0	0	not_enriched	not_competed	not_enriched_and_competed	not_selected
High	IsMasterProtein	Q9H223	FALSE	22	5	22	EHD4	0.45	0.01	0.634697	1	0.17866	0	0.00744417	0.00744417	0	0.00744417	not_enriched	not_competed	not_enriched_and_competed	not_selected
High	IsMasterProtein	P11172	FALSE	23	11	23	UMPS	0.17	0.01	0.992414	1	0.0992556	0	0	0	0	0	not_enriched	not_competed	not_enriched_and_competed	not_selected
High	IsMasterProtein	O94832	FALSE	13	12	13	MYO1D	0.53	0.01	0.478904	1	0.0992556	0	0	0	0	0	not_enriched	not_competed	not_enriched_and_competed	not_selected
High	IsMasterProtein	Q9HCK8	FALSE	4	4	4	CHD8	0.37	0.01	0.535377	1	0.0794045	0	0	0	0	0	not_enriched	not_competed	not_enriched_and_competed	not_selected
High	IsMasterProtein	Q86UY6	FALSE	31	6	31	NAA40	0.42	-0.16	0.483957	0.987235	0.275434	0.0124069	0.131514	0.101737	0.0124069	0.101737	not_enriched	not_competed	not_enriched_and_competed	not_selected
High	IsMasterProtein	Q9GZS3	FALSE	27	6	27	SKIC8	0.57	0.01	0.507355	1	0.143921	0	0.0198511	0.0173697	0	0.0173697	not_enriched	not_competed	not_enriched_and_competed	not_selected
High	IsMasterProtein	P52789	FALSE	15	9	15	HK2	0.57	0.85	0.469354	0.138086	0.240695	0	0.0992556	0.0992556	0	0.0992556	not_enriched	not_competed	not_enriched_and_competed	not_selected
High	IsMasterProtein	Q12765	FALSE	14	4	14	SCRN1	0.55	0.01	0.263685	1	0.0744417	0	0.00248139	0.00248139	0	0.00248139	not_enriched	not_competed	not_enriched_and_competed	not_selected
High	IsMasterProtein	P55011	FALSE	4	5	4	SLC12A2	0.59	0.01	0.83285	1	0.188586	0	0.00248139	0.00248139	0	0.00248139	not_enriched	not_competed	not_enriched_and_competed	not_selected
High	IsMasterProtein	Q99986	FALSE	14	5	14	VRK1	0.66	0.01	0.315661	1	0.0918114	0	0	0	0	0	not_enriched	not_competed	not_enriched_and_competed	not_selected
High	IsMasterProtein	Q9H3P2	FALSE	13	4	13	NELFA	0.88	0.01	0.368447	1	0.0595533	0	0	0	0	0	not_enriched	not_competed	not_enriched_and_competed	not_selected
High	IsMasterProtein	O60870	FALSE	9	3	9	KIN	0.37	0.01	0.893515	1	0.0843672	0	0	0	0	0	not_enriched	not_competed	not_enriched_and_competed	not_selected
High	IsMasterProtein	Q9BUI4	FALSE	6	2	6	POLR3C	0.23	0.01	0.992657	1	0.119107	0	0.00744417	0.00496278	0	0.00496278	not_enriched	not_competed	not_enriched_and_competed	not_selected
High	IsMasterProtein	P42696	FALSE	7	4	7	RBM34	0.53	0.01	0.390699	1	0.0967742	0	0	0	0	0	not_enriched	not_competed	not_enriched_and_competed	not_selected
High	IsMasterProtein	O75164	FALSE	3	2	3	KDM4A	0.88	0.01	0.375495	1	NA	NA	NA	NA	NA	0	not_enriched	not_competed	not_enriched_and_competed	not_selected
High	IsMasterProtein	Q8N983	FALSE	9	2	9	MRPL43	0.57	0.01	0.804909	1	0.0992556	0	0	0	0	0	not_enriched	not_competed	not_enriched_and_competed	not_selected
High	IsMasterProtein	P34932	FALSE	43	37	43	HSPA4	0.24	0	0.905695	1	0.101737	0	0.00248139	0.00248139	0	0.00248139	not_enriched	not_competed	not_enriched_and_competed	not_selected
High	IsMasterProtein	P49321	FALSE	30	17	30	NASP	0.24	0	0.955397	1	0.17866	0	0.0198511	0.0198511	0	0.0198511	not_enriched	not_competed	not_enriched_and_competed	not_selected
High	IsMasterProtein	P29401	FALSE	49	28	49	TKT	0.23	0	0.950947	1	0.0769231	0	0	0	0	0	not_enriched	not_competed	not_enriched_and_competed	not_selected
High	IsMasterProtein	P07910	FALSE	35	5	35	HNRNPC	0.57	0	0.290518	1	0.191067	0	0.00248139	0.00248139	0	0.00248139	not_enriched	not_competed	not_enriched_and_competed	not_selected
High	IsMasterProtein	P39023	FALSE	44	18	44	RPL3	0.52	0	0.182156	1	0.131514	0	0.00248139	0	0	0	not_enriched	not_competed	not_enriched_and_competed	not_selected
High	IsMasterProtein	O15371	FALSE	35	17	35	EIF3D	0.35	0	0.835422	1	0.0967742	0	0	0	0	0	not_enriched	not_competed	not_enriched_and_competed	not_selected
High	IsMasterProtein	P49915	FALSE	29	18	29	GMPS	0.3	0	0.893755	1	0.166253	0.00496278	0.0322581	0.0322581	0.00496278	0.0322581	not_enriched	not_competed	not_enriched_and_competed	not_selected
High	IsMasterProtein	P26196	FALSE	36	12	36	DDX6	0.33	0	0.835576	1	0.129032	0	0	0	0	0	not_enriched	not_competed	not_enriched_and_competed	not_selected
High	IsMasterProtein	Q92538	FALSE	10	14	10	GBF1	0.3	0	0.78259	1	0.141439	0	0	0	0	0	not_enriched	not_competed	not_enriched_and_competed	not_selected
High	IsMasterProtein	Q92973	FALSE	13	8	13	TNPO1	0.42	0	0.501331	1	0.230769	0	0.0521092	0.0471464	0	0.0471464	not_enriched	not_competed	not_enriched_and_competed	not_selected
High	IsMasterProtein	P62266	FALSE	35	7	35	RPS23	0.45	0	0.335338	1	0.16129	0	0.00744417	0.00496278	0	0.00496278	not_enriched	not_competed	not_enriched_and_competed	not_selected
High	IsMasterProtein	P25789	FALSE	43	11	43	PSMA4	0.59	0	0.523028	1	0.0992556	0	0.00248139	0	0	0	not_enriched	not_competed	not_enriched_and_competed	not_selected
High	IsMasterProtein	Q8TDN6	FALSE	26	9	26	BRIX1	0.64	0	0.0579767	1	0.0918114	0	0	0	0	0	not_enriched	not_competed	not_enriched_and_competed	not_selected
High	IsMasterProtein	P61289	FALSE	48	11	48	PSME3	0.51	0	0.414722	1	0.223325	0	0.0421836	0.0372208	0	0.0372208	not_enriched	not_competed	not_enriched_and_competed	not_selected
High	IsMasterProtein	Q9BWF3	FALSE	36	3	36	RBM4	0.51	0	0.51361	1	0.203474	0	0.00496278	0.00496278	0	0.00496278	not_enriched	not_competed	not_enriched_and_competed	not_selected
High	IsMasterProtein	Q9C0C9	FALSE	8	9	8	UBE2O	0.52	0	0.238008	1	0.151365	0	0	0	0	0	not_enriched	not_competed	not_enriched_and_competed	selected
High	IsMasterProtein	Q9BZE1	FALSE	18	7	18	MRPL37	0.53	0	0.328594	1	0.126551	0	0	0	0	0	not_enriched	not_competed	not_enriched_and_competed	not_selected
High	IsMasterProtein	P19784	FALSE	26	7	26	CSNK2A2	0.4	0	0.808665	1	0.119107	0	0	0	0	0	not_enriched	not_competed	not_enriched_and_competed	not_selected
High	IsMasterProtein	P62851	FALSE	54	9	54	RPS25	0.38	0	0.813958	1	0.114144	0	0	0	0	0	not_enriched	not_competed	not_enriched_and_competed	not_selected
High	IsMasterProtein	Q9BTT6	FALSE	19	5	19	LRRC1	0.39	0	0.767259	1	0.114144	0	0.00248139	0.00248139	0	0.00248139	not_enriched	not_competed	not_enriched_and_competed	not_selected
High	IsMasterProtein	O95782	FALSE	11	5	11	AP2A1	0.23	0	0.876826	1	0.0818859	0	0	0	0	0	not_enriched	not_competed	not_enriched_and_competed	not_selected
High	IsMasterProtein	Q9UBD5	FALSE	12	6	12	ORC3	0.39	0	0.489693	1	0.109181	0	0.00248139	0.00248139	0	0.00248139	not_enriched	not_competed	not_enriched_and_competed	not_selected
High	IsMasterProtein	Q9NPA0	FALSE	12	2	12	EMC7	0.56	0.8	0.256035	0.0628496	0.228288	0.00992556	0.1067	0.0992556	0.00992556	0.0992556	not_enriched	not_competed	not_enriched_and_competed	not_selected
High	IsMasterProtein	O75439	FALSE	17	7	17	PMPCB	0.48	0	0.521454	1	0.151365	0	0	0	0	0	not_enriched	not_competed	not_enriched_and_competed	not_selected
High	IsMasterProtein	Q5SY16	FALSE	14	9	14	NOL9	0.57	0	0.328579	1	0.0843672	0	0	0	0	0	not_enriched	not_competed	not_enriched_and_competed	not_selected
High	IsMasterProtein	P47914	FALSE	30	6	30	RPL29	0.44	0	0.402085	1	0.111663	0	0.00992556	0.00744417	0	0.00744417	not_enriched	not_competed	not_enriched_and_competed	not_selected
High	IsMasterProtein	P24666	FALSE	28	5	28	ACP1	0.37	0	0.775435	1	0.141439	0	0	0	0	0	not_enriched	not_competed	not_enriched_and_competed	not_selected
High	IsMasterProtein	P49590	FALSE	14	2	14	HARS2	0.23	0	0.998022	1	0.0843672	0	0.00248139	0.00248139	0	0.00248139	not_enriched	not_competed	not_enriched_and_competed	not_selected
High	IsMasterProtein	Q9Y237	FALSE	30	4	30	PIN4	0.52	0	0.237201	1	0.153846	0	0.00248139	0.00248139	0	0.00248139	not_enriched	not_competed	not_enriched_and_competed	not_selected
High	IsMasterProtein	Q14011	FALSE	19	2	19	CIRBP	0.9	0.34	0.111972	0.896279	0.275434	0	0.114144	0.0992556	0	0.0992556	not_enriched	not_competed	not_enriched_and_competed	not_selected
High	IsMasterProtein	Q9P289	FALSE	18	5	18	STK26	0.44	0	0.238941	1	0.156328	0	0	0	0	0	not_enriched	not_competed	not_enriched_and_competed	not_selected
High	IsMasterProtein	Q04837	FALSE	44	5	44	SSBP1	0.7	0	0.29578	1	0.176179	0	0.0198511	0.0148883	0	0.0148883	not_enriched	not_competed	not_enriched_and_competed	not_selected
High	IsMasterProtein	L0R6Q1	FALSE	48	4	48	SLC35A4	0.67	0.24	0.337785	0.982777	0.215881	0.00496278	0.104218	0.0992556	0.00496278	0.0992556	not_enriched	not_competed	not_enriched_and_competed	not_selected
High	IsMasterProtein	P22695	FALSE	45	15	45	UQCRC2	0.46	0.08	0.425055	0.999858	0.260546	0.00744417	0.116625	0.0992556	0.0124069	0.0992556	not_enriched	not_competed	not_enriched_and_competed	not_selected
High	IsMasterProtein	Q9Y6I9	FALSE	17	6	17	TEX264	0.43	-0.52	0.896525	0.786107	0.19603	0.00744417	0.1067	0.0992556	0.00992556	0.0992556	not_enriched	not_competed	not_enriched_and_competed	not_selected
High	IsMasterProtein	P52306	FALSE	12	6	12	RAP1GDS1	0.56	0	0.313403	1	0.0794045	0	0	0	0	0	not_enriched	not_competed	not_enriched_and_competed	not_selected
High	IsMasterProtein	Q92600	FALSE	12	4	12	CNOT9	0.64	0	0.23301	1	0.176179	0.00248139	0.0198511	0.0198511	0.00248139	0.0198511	not_enriched	not_competed	not_enriched_and_competed	not_selected
High	IsMasterProtein	Q14527	FALSE	8	7	8	HLTF	0.83	0	0.186509	1	0.158809	0	0.00992556	0.00992556	0	0.00992556	not_enriched	not_competed	not_enriched_and_competed	not_selected
High	IsMasterProtein	Q92947	FALSE	14	4	14	GCDH	0.33	0	0.773704	1	0.119107	0	0	0	0	0	not_enriched	not_competed	not_enriched_and_competed	not_selected
High	IsMasterProtein	O75955	FALSE	12	4	12	FLOT1	0.7	0	0.041598	1	0.238213	0	0.0272953	0.0248139	0	0.0248139	not_enriched	not_competed	not_enriched_and_competed	not_selected
High	IsMasterProtein	O14967	FALSE	9	4	9	CLGN	0.68	0	0.637528	1	0.151365	0	0	0	0	0	not_enriched	not_competed	not_enriched_and_competed	not_selected
High	IsMasterProtein	O60701	FALSE	5	3	5	UGDH	0.43	0	0.863755	1	0.111663	0	0.00248139	0.00248139	0	0.00248139	not_enriched	not_competed	not_enriched_and_competed	not_selected
High	IsMasterProtein	Q96DB5	FALSE	12	3	12	RMDN1	0.76	0	0.20903	1	0.225806	0	0.00744417	0.00744417	0	0.00744417	not_enriched	not_competed	not_enriched_and_competed	not_selected
High	IsMasterProtein	O60551	FALSE	5	1	5	NMT2	-0.2	0	0.999981	1	0.0521092	0	0	0	0	0	not_enriched	not_competed	not_enriched_and_competed	not_selected
High	IsMasterProtein	Q5JRA6	FALSE	2	3	2	MIA3	0.4	0	0.881923	1	0.188586	0	0.00496278	0.00496278	0	0.00496278	not_enriched	not_competed	not_enriched_and_competed	not_selected
High	IsMasterProtein	P30533	FALSE	8	3	8	LRPAP1	0.43	0	0.652832	1	0.168734	0	0.0223325	0.0173697	0	0.0173697	not_enriched	not_competed	not_enriched_and_competed	not_selected
High	IsMasterProtein	P06730	FALSE	6	1	6	EIF4E	0.47	0	0.831579	1	0.148883	0	0.00496278	0.00496278	0.00248139	0.00496278	not_enriched	not_competed	not_enriched_and_competed	not_selected
High	IsMasterProtein	Q9NZJ4	FALSE	1	2	1	SACS	0.53	0	0.843633	1	0.0148883	0	0	0	0	0	not_enriched	not_competed	not_enriched_and_competed	not_selected
High	IsMasterProtein	P35579	FALSE	36	55	36	MYH9	0.29	-0.01	0.637888	1	0.131514	0	0	0	0	0	not_enriched	not_competed	not_enriched_and_competed	not_selected
High	IsMasterProtein	P05165	FALSE	54	42	54	PCCA	0.01	-0.01	1	1	0	0	0	0	0	0	not_enriched	not_competed	not_enriched_and_competed	not_selected
High	IsMasterProtein	Q13428	FALSE	35	54	35	TCOF1	0.4	-0.01	0.326334	1	0.0769231	0	0.00992556	0.00992556	0	0.00992556	not_enriched	not_competed	not_enriched_and_competed	not_selected
High	IsMasterProtein	P07437	FALSE	48	5	48	TUBB	0.53	-0.01	0.403317	1	0.220844	0.0124069	0.057072	0.0496278	0.0124069	0.0496278	not_enriched	not_competed	not_enriched_and_competed	not_selected
High	IsMasterProtein	Q9BQG0	FALSE	32	41	32	MYBBP1A	0.6	-0.01	0.157529	1	0.0868486	0	0	0	0	0	not_enriched	not_competed	not_enriched_and_competed	not_selected
High	IsMasterProtein	P60842	FALSE	60	13	60	EIF4A1	0.25	-0.01	0.929587	1	0.131514	0	0	0	0	0	not_enriched	not_competed	not_enriched_and_competed	not_selected
High	IsMasterProtein	O76021	FALSE	52	33	52	RSL1D1	0.62	-0.01	0.0718709	1	0.0967742	0	0	0	0	0	not_enriched	not_competed	not_enriched_and_competed	not_selected
High	IsMasterProtein	P04181	FALSE	62	23	62	OAT	0.4	-0.01	0.471302	1	0.1067	0	0	0	0	0	not_enriched	not_competed	not_enriched_and_competed	not_selected
High	IsMasterProtein	P31939	FALSE	40	21	40	ATIC	0.34	-0.01	0.645102	1	0.114144	0	0.00992556	0.00744417	0	0.00744417	not_enriched	not_competed	not_enriched_and_competed	not_selected
High	IsMasterProtein	Q8NC51	FALSE	31	16	31	SERBP1	0.46	-0.01	0.554189	1	0.131514	0	0.00248139	0	0	0	not_enriched	not_competed	not_enriched_and_competed	not_selected
High	IsMasterProtein	P60228	FALSE	44	19	44	EIF3E	0.46	-0.01	0.657881	1	0.208437	0	0.0148883	0.0148883	0	0.0148883	not_enriched	not_competed	not_enriched_and_competed	not_selected
High	IsMasterProtein	O00232	FALSE	47	20	47	PSMD12	0.47	-0.01	0.395384	1	0.0645161	0	0	0	0	0	not_enriched	not_competed	not_enriched_and_competed	not_selected
High	IsMasterProtein	Q9Y2A7	FALSE	18	17	18	NCKAP1	0.33	-0.01	0.740428	1	0.119107	0	0	0	0	0	not_enriched	not_competed	not_enriched_and_competed	not_selected
High	IsMasterProtein	P46781	FALSE	63	19	63	RPS9	0.39	-0.01	0.481105	1	0.101737	0	0	0	0	0	not_enriched	not_competed	not_enriched_and_competed	not_selected
High	IsMasterProtein	Q15645	FALSE	34	13	34	TRIP13	0.31	-0.01	0.867795	1	0.143921	0	0.0148883	0.0124069	0	0.0124069	not_enriched	not_competed	not_enriched_and_competed	not_selected
High	IsMasterProtein	P55196	FALSE	12	17	12	AFDN	0.42	-0.01	0.330204	1	0.129032	0	0	0	0	0	not_enriched	not_competed	not_enriched_and_competed	not_selected
High	IsMasterProtein	Q9UNX4	FALSE	18	14	18	WDR3	0.64	-0.01	0.0576123	1	0.0992556	0	0	0	0	0	not_enriched	not_competed	not_enriched_and_competed	not_selected
High	IsMasterProtein	P46459	FALSE	19	13	19	NSF	0.29	-0.01	0.833111	1	0.1067	0	0	0	0	0	not_enriched	not_competed	not_enriched_and_competed	not_selected
High	IsMasterProtein	Q5VWN6	FALSE	7	13	7	TASOR2	0.66	-0.01	0.114022	1	0.0223325	0	0	0	0	0	not_enriched	not_competed	not_enriched_and_competed	not_selected
High	IsMasterProtein	A0AVT1	FALSE	11	10	11	UBA6	0.36	-0.01	0.735518	1	0.0918114	0	0	0	0	0	not_enriched	not_competed	not_enriched_and_competed	not_selected
High	IsMasterProtein	Q92905	FALSE	37	9	37	COPS5	0.74	-0.01	0.359625	1	0.188586	0	0.0124069	0.0124069	0	0.0124069	not_enriched	not_competed	not_enriched_and_competed	not_selected
High	IsMasterProtein	O60256	FALSE	31	8	31	PRPSAP2	0.5	-0.01	0.629238	1	0.111663	0	0	0	0	0	not_enriched	not_competed	not_enriched_and_competed	not_selected
High	IsMasterProtein	Q07864	FALSE	5	9	5	POLE	0.49	-0.01	0.44975	1	0.131514	0	0	0	0	0	not_enriched	not_competed	not_enriched_and_competed	not_selected
High	IsMasterProtein	Q06203	FALSE	15	9	15	PPAT	0.47	-0.01	0.344627	1	0.17866	0.00248139	0.0223325	0.0198511	0.00248139	0.0198511	not_enriched	not_competed	not_enriched_and_competed	not_selected
High	IsMasterProtein	Q9ULC4	FALSE	29	4	29	MCTS1	0.57	-0.01	0.732288	1	0.08933	0	0	0	0	0	not_enriched	not_competed	not_enriched_and_competed	not_selected
High	IsMasterProtein	P61956	FALSE	35	2	35	SUMO2	0.54	-0.01	0.272923	1	0.131514	0	0.00992556	0.00744417	0	0.00744417	not_enriched	not_competed	not_enriched_and_competed	not_selected
High	IsMasterProtein	O95801	FALSE	14	7	14	TTC4	0.29	-0.01	0.994526	1	0.158809	0	0	0	0	0	not_enriched	not_competed	not_enriched_and_competed	not_selected
High	IsMasterProtein	Q08378	FALSE	5	5	5	GOLGA3	0.31	-0.01	0.820768	1	0.0942928	0	0.00248139	0.00248139	0	0.00248139	not_enriched	not_competed	not_enriched_and_competed	not_selected
High	IsMasterProtein	P09110	FALSE	19	5	19	ACAA1	0.57	-0.01	0.129119	1	0.057072	0	0	0	0	0	not_enriched	not_competed	not_enriched_and_competed	not_selected
High	IsMasterProtein	Q15293	FALSE	8	3	8	RCN1	0.41	-0.01	0.533006	1	0.19603	0.00248139	0.0347395	0.0223325	0.00248139	0.0223325	not_enriched	not_competed	not_enriched_and_competed	not_selected
High	IsMasterProtein	Q9GZL7	FALSE	20	7	20	WDR12	0.47	-0.01	0.256562	1	0.126551	0	0	0	0	0	not_enriched	not_competed	not_enriched_and_competed	not_selected
High	IsMasterProtein	Q9UGR2	FALSE	5	4	5	ZC3H7B	0.5	-0.01	0.16057	1	0.0744417	0.00248139	0.00992556	0.00992556	0.00248139	0.00992556	not_enriched	not_competed	not_enriched_and_competed	not_selected
High	IsMasterProtein	O60493	FALSE	16	3	16	SNX3	0.42	-0.01	0.8007	1	0.131514	0	0	0	0	0	not_enriched	not_competed	not_enriched_and_competed	not_selected
High	IsMasterProtein	Q9NWH9	FALSE	3	3	3	SLTM	0.43	-0.01	0.881938	1	0.0645161	0	0	0	0	0	not_enriched	not_competed	not_enriched_and_competed	not_selected
High	IsMasterProtein	Q9BX68	FALSE	31	3	31	HINT2	0.59	-0.01	0.414775	1	0.143921	0	0	0	0	0	not_enriched	not_competed	not_enriched_and_competed	not_selected
High	IsMasterProtein	Q86UW6	FALSE	2	4	2	N4BP2	0.16	-0.01	0.99953	1	0.0173697	0	0	0	0	0	not_enriched	not_competed	not_enriched_and_competed	not_selected
High	IsMasterProtein	Q12792	FALSE	10	2	10	TWF1	1.07	-0.01	0.0989765	1	0.126551	0	0	0	0	0	not_enriched	not_competed	not_enriched_and_competed	not_selected
High	IsMasterProtein	Q68DK7	FALSE	6	2	6	MSL1	1.19	-0.01	0.32132	1	0	0	0	0	0	0	not_enriched	not_competed	not_enriched_and_competed	not_selected
High	IsMasterProtein	Q9Y4E6	FALSE	1	2	1	WDR7	0.87	-0.01	0.0233085	1	0.0297767	0	0	0	0	0	not_enriched	not_competed	not_enriched_and_competed	not_selected
High	IsMasterProtein	P09496	FALSE	11	3	11	CLTA	0.12	-0.01	0.999844	1	0.143921	0	0.00248139	0.00248139	0	0.00248139	not_enriched	not_competed	not_enriched_and_competed	not_selected
High	IsMasterProtein	O75427	FALSE	4	2	4	LRCH4	0.22	-0.01	0.995996	1	0	0	0	0	0	0	not_enriched	not_competed	not_enriched_and_competed	not_selected
High	IsMasterProtein	Q9Y5W7	FALSE	2	2	2	SNX14	0.38	-0.01	0.842688	1	0.00248139	0	0	0	0	0	not_enriched	not_competed	not_enriched_and_competed	not_selected
High	IsMasterProtein	O15269	FALSE	24	11	24	SPTLC1	1.17	0.28	0.0444528	0.967008	0.272953	0	0.109181	0.0967742	0	0.0967742	not_enriched	not_competed	not_enriched_and_competed	not_selected
High	IsMasterProtein	P49327	FALSE	38	85	38	FASN	0.42	-0.02	0.518831	1	0.163772	0	0.0148883	0.0124069	0	0.0124069	not_enriched	not_competed	not_enriched_and_competed	not_selected
High	IsMasterProtein	P11498	FALSE	43	43	43	PC	0.03	-0.02	0.99922	0.99999	0	0	0	0	0	0	not_enriched	not_competed	not_enriched_and_competed	not_selected
High	IsMasterProtein	P22314	FALSE	40	33	40	UBA1	0.29	-0.02	0.790129	1	0.0967742	0	0	0	0	0	not_enriched	not_competed	not_enriched_and_competed	not_selected
High	IsMasterProtein	Q00839	FALSE	37	37	37	HNRNPU	0.56	-0.02	0.0970263	1	0.121588	0	0	0	0	0	not_enriched	not_competed	not_enriched_and_competed	not_selected
High	IsMasterProtein	P09651	FALSE	51	8	51	HNRNPA1	0.75	-0.02	0.167421	1	0.183623	0	0.00248139	0.00248139	0	0.00248139	not_enriched	not_competed	not_enriched_and_competed	not_selected
High	IsMasterProtein	P22626	FALSE	55	18	55	HNRNPA2B1	0.65	-0.02	0.237194	1	0.243176	0	0.0397022	0.0347395	0	0.0347395	not_enriched	not_competed	not_enriched_and_competed	not_selected
High	IsMasterProtein	P16403	FALSE	52	9	52	H1-2	0.49	-0.02	0.192626	1	0.0421836	0	0.00248139	0	0	0	not_enriched	not_competed	not_enriched_and_competed	not_selected
High	IsMasterProtein	P16402	FALSE	50	8	50	H1-3	0.5	-0.02	0.375607	1	0.0421836	0	0	0	0	0	not_enriched	not_competed	not_enriched_and_competed	not_selected
High	IsMasterProtein	P62906	FALSE	48	15	48	RPL10A	0.47	-0.02	0.321617	1	0.116625	0	0	0	0	0	not_enriched	not_competed	not_enriched_and_competed	not_selected
High	IsMasterProtein	P62701	FALSE	56	11	56	RPS4X	0.51	-0.02	0.258707	1	0.1067	0	0	0	0	0	not_enriched	not_competed	not_enriched_and_competed	not_selected
High	IsMasterProtein	Q9P2E9	FALSE	21	22	21	RRBP1	0.34	-0.02	0.605947	1	0.101737	0	0	0	0	0	not_enriched	not_competed	not_enriched_and_competed	not_selected
High	IsMasterProtein	Q9NVI1	FALSE	21	23	21	FANCI	0.46	-0.02	0.276759	1	0.0942928	0	0	0	0	0	not_enriched	not_competed	not_enriched_and_competed	not_selected
High	IsMasterProtein	Q13618	FALSE	24	18	24	CUL3	0.52	-0.02	0.319668	1	0.111663	0	0	0	0	0	not_enriched	not_competed	not_enriched_and_competed	not_selected
High	IsMasterProtein	P63241	FALSE	45	4	45	EIF5A	0.62	-0.02	0.253726	1	0.133995	0	0	0	0	0	not_enriched	not_competed	not_enriched_and_competed	not_selected
High	IsMasterProtein	Q9NTJ3	FALSE	14	16	14	SMC4	0.36	-0.02	0.742461	1	0.136476	0	0.00248139	0.00248139	0	0.00248139	not_enriched	not_competed	not_enriched_and_competed	not_selected
High	IsMasterProtein	P60891	FALSE	28	2	28	PRPS1	0.4	-0.02	0.759992	1	0.0967742	0	0	0	0	0	not_enriched	not_competed	not_enriched_and_competed	not_selected
High	IsMasterProtein	Q9P035	FALSE	26	9	26	HACD3	0.62	0.06	0.206537	0.999985	0.238213	0	0.1067	0.0967742	0	0.0967742	not_enriched	not_competed	not_enriched_and_competed	not_selected
High	IsMasterProtein	Q16543	FALSE	28	9	28	CDC37	0.42	-0.02	0.63537	1	0.210918	0	0.0223325	0.0223325	0	0.0223325	not_enriched	not_competed	not_enriched_and_competed	not_selected
High	IsMasterProtein	P62249	FALSE	55	11	55	RPS16	0.3	-0.02	0.81912	1	0.104218	0	0	0	0	0	not_enriched	not_competed	not_enriched_and_competed	not_selected
High	IsMasterProtein	O43809	FALSE	48	11	48	NUDT21	0.58	-0.02	0.347547	1	0.119107	0	0	0	0	0	not_enriched	not_competed	not_enriched_and_competed	not_selected
High	IsMasterProtein	P54709	FALSE	33	9	33	ATP1B3	0.57	-0.02	0.22974	1	0.16129	0	0	0	0	0	not_enriched	not_competed	not_enriched_and_competed	not_selected
High	IsMasterProtein	P58107	FALSE	17	8	17	EPPK1	-0.18	-0.02	0.999997	1	0.119107	0	0	0	0	0	not_enriched	not_competed	not_enriched_and_competed	not_selected
High	IsMasterProtein	Q9Y3Z3	FALSE	21	13	21	SAMHD1	0.4	-0.02	0.672021	1	0.148883	0	0.00248139	0	0	0	not_enriched	not_competed	not_enriched_and_competed	not_selected
High	IsMasterProtein	Q8WU90	FALSE	28	12	28	ZC3H15	0.31	-0.02	0.784458	1	0.131514	0	0	0	0	0	not_enriched	not_competed	not_enriched_and_competed	not_selected
High	IsMasterProtein	O60216	FALSE	13	6	13	RAD21	0.47	-0.02	0.175077	1	0.121588	0	0	0	0	0	not_enriched	not_competed	not_enriched_and_competed	not_selected
High	IsMasterProtein	Q02750	FALSE	25	6	25	MAP2K1	0.36	-0.02	0.816691	1	0.111663	0	0.00248139	0.00248139	0	0.00248139	not_enriched	not_competed	not_enriched_and_competed	not_selected
High	IsMasterProtein	O75431	FALSE	17	3	17	MTX2	0.77	-0.17	0.0875807	0.989983	0.253102	0.00744417	0.1067	0.0967742	0.00744417	0.0967742	not_enriched	not_competed	not_enriched_and_competed	not_selected
High	IsMasterProtein	P07384	FALSE	14	9	14	CAPN1	0.18	-0.02	0.998706	1	0.116625	0	0.00248139	0.00248139	0	0.00248139	not_enriched	not_competed	not_enriched_and_competed	not_selected
High	IsMasterProtein	Q8WXF1	FALSE	18	8	18	PSPC1	0.49	-0.02	0.404593	1	0.223325	0	0.0272953	0.0248139	0	0.0248139	not_enriched	not_competed	not_enriched_and_competed	not_selected
High	IsMasterProtein	P05166	FALSE	14	6	14	PCCB	0.5	-0.02	0.411249	1	0.151365	0	0.00248139	0.00248139	0	0.00248139	not_enriched	not_competed	not_enriched_and_competed	not_selected
High	IsMasterProtein	O60287	FALSE	4	8	4	URB1	0.89	-0.02	0.156953	1	0.0645161	0	0	0	0	0	not_enriched	not_competed	not_enriched_and_competed	not_selected
High	IsMasterProtein	P23919	FALSE	37	7	37	DTYMK	0.36	-0.02	0.879088	1	0.116625	0	0	0	0	0	not_enriched	not_competed	not_enriched_and_competed	not_selected
High	IsMasterProtein	Q9Y5L0	FALSE	8	5	8	TNPO3	0.75	-0.02	0.260533	1	0.153846	0	0	0	0	0	not_enriched	not_competed	not_enriched_and_competed	not_selected
High	IsMasterProtein	P62993	FALSE	42	8	42	GRB2	0.59	-0.02	0.541674	1	0.19603	0	0.00744417	0.00744417	0	0.00744417	not_enriched	not_competed	not_enriched_and_competed	not_selected
High	IsMasterProtein	Q08379	FALSE	7	6	7	GOLGA2	0.29	-0.02	0.740589	1	0.158809	0	0	0	0	0	not_enriched	not_competed	not_enriched_and_competed	not_selected
High	IsMasterProtein	Q9P0M6	FALSE	18	4	18	MACROH2A2	0.38	-0.02	0.539802	1	0.0868486	0	0.00248139	0.00248139	0	0.00248139	not_enriched	not_competed	not_enriched_and_competed	not_selected
High	IsMasterProtein	O43148	FALSE	10	3	10	RNMT	0.36	-0.02	0.550769	1	0.057072	0	0	0	0	0	not_enriched	not_competed	not_enriched_and_competed	not_selected
High	IsMasterProtein	Q9HBH5	FALSE	15	4	15	RDH14	0.95	-0.02	0.102561	1	0.148883	0	0.0173697	0.0173697	0	0.0173697	not_enriched	not_competed	not_enriched_and_competed	not_selected
High	IsMasterProtein	Q6ZRQ5	FALSE	5	5	5	MMS22L	0.48	-0.02	0.773753	1	0.0148883	0	0	0	0	0	not_enriched	not_competed	not_enriched_and_competed	not_selected
High	IsMasterProtein	Q9UEY8	FALSE	8	3	8	ADD3	0.63	-0.02	0.194868	1	0.17866	0	0.00744417	0.00744417	0	0.00744417	not_enriched	not_competed	not_enriched_and_competed	not_selected
High	IsMasterProtein	P49454	FALSE	2	5	2	CENPF	-0.03	-0.02	1	1	0.0545906	0	0	0	0	0	not_enriched	not_competed	not_enriched_and_competed	not_selected
High	IsMasterProtein	P53999	FALSE	28	3	28	SUB1	0.6	-0.02	0.439072	1	0.148883	0	0.00744417	0.00744417	0	0.00744417	not_enriched	not_competed	not_enriched_and_competed	not_selected
High	IsMasterProtein	Q9UFW8	FALSE	17	3	17	CGGBP1	0.4	-0.02	0.966385	1	0.0521092	0	0	0	0	0	not_enriched	not_competed	not_enriched_and_competed	not_selected
High	IsMasterProtein	Q9BPU6	FALSE	6	3	6	DPYSL5	0.7	-0.02	0.144601	1	0.0843672	0	0	0	0	0	not_enriched	not_competed	not_enriched_and_competed	not_selected
High	IsMasterProtein	Q96EL3	FALSE	29	3	29	MRPL53	0.64	-0.02	0.31081	1	0.101737	0	0	0	0	0	not_enriched	not_competed	not_enriched_and_competed	not_selected
High	IsMasterProtein	Q4G176	FALSE	8	3	8	ACSF3	0.51	-0.02	0.537599	1	0.114144	0	0.00248139	0.00248139	0	0.00248139	not_enriched	not_competed	not_enriched_and_competed	not_selected
High	IsMasterProtein	Q66PJ3	FALSE	8	2	8	NA	1.04	-0.02	0.100767	1	0.0248139	0	0	0	0	0	not_enriched	not_competed	not_enriched_and_competed	not_selected
High	IsMasterProtein	Q13442	FALSE	15	2	15	PDAP1	0.41	-0.02	0.515542	1	0.111663	0	0	0	0	0	not_enriched	not_competed	not_enriched_and_competed	not_selected
High	IsMasterProtein	Q5VW36	FALSE	1	2	1	NA	0.72	-0.02	0.658895	1	0.0297767	0	0	0	0	0	not_enriched	not_competed	not_enriched_and_competed	not_selected
High	IsMasterProtein	Q9BRF8	FALSE	11	3	11	CPPED1	0.21	-0.02	0.996598	1	0.0496278	0	0.0148883	0.00992556	0	0.00992556	not_enriched	not_competed	not_enriched_and_competed	not_selected
High	IsMasterProtein	P12757	FALSE	3	2	3	SKIL	1.01	-0.02	0.466076	1	NA	NA	NA	NA	NA	0	not_enriched	not_competed	not_enriched_and_competed	not_selected
High	IsMasterProtein	Q9HC21	FALSE	31	10	31	SLC25A19	2.76	-1.35	0.00864471	0.261581	0.205955	0	0.104218	0.0967742	0	0.0967742	not_enriched	not_competed	not_enriched_and_competed	not_selected
High	IsMasterProtein	A5PLN9	FALSE	4	2	4	TRAPPC13	0.08	-0.02	0.999975	1	0.00496278	0	0	0	0	0	not_enriched	not_competed	not_enriched_and_competed	not_selected
High	IsMasterProtein	Q8WXW3	FALSE	3	2	3	PIBF1	1.04	-0.02	0.146561	1	0.0719603	0	0.00992556	0.00744417	0	0.00744417	not_enriched	not_competed	not_enriched_and_competed	not_selected
High	IsMasterProtein	Q08211	FALSE	38	49	38	DHX9	0.54	-0.03	0.175477	0.999999	0.141439	0	0.00248139	0.00248139	0	0.00248139	not_enriched	not_competed	not_enriched_and_competed	not_selected
High	IsMasterProtein	P36578	FALSE	47	38	47	RPL4	0.49	-0.03	0.136527	1	0.116625	0	0	0	0	0	not_enriched	not_competed	not_enriched_and_competed	not_selected
High	IsMasterProtein	Q02880	FALSE	20	22	20	TOP2B	0.43	-0.03	0.519706	1	0.0818859	0	0	0	0	0	not_enriched	not_competed	not_enriched_and_competed	not_selected
High	IsMasterProtein	P00338	FALSE	50	16	50	LDHA	0.37	-0.03	0.769568	1	0.0942928	0	0	0	0	0	not_enriched	not_competed	not_enriched_and_competed	not_selected
High	IsMasterProtein	Q12769	FALSE	19	21	19	NUP160	0.72	-0.03	0.147861	1	0.173697	0	0	0	0	0	not_enriched	not_competed	not_enriched_and_competed	not_selected
High	IsMasterProtein	Q9H0A0	FALSE	24	21	24	NAT10	0.56	-0.03	0.156956	0.999999	0.104218	0	0.00744417	0.00744417	0	0.00744417	not_enriched	not_competed	not_enriched_and_competed	not_selected
High	IsMasterProtein	Q14683	FALSE	19	24	19	SMC1A	0.32	-0.03	0.569711	0.999999	0.111663	0	0.00248139	0.00248139	0	0.00248139	not_enriched	not_competed	not_enriched_and_competed	not_selected
High	IsMasterProtein	Q99729	FALSE	32	15	32	HNRNPAB	0.75	-0.03	0.182105	1	0.253102	0	0.0397022	0.0322581	0	0.0322581	not_enriched	not_competed	not_enriched_and_competed	not_selected
High	IsMasterProtein	Q15717	FALSE	41	11	41	ELAVL1	0.64	-0.03	0.242798	1	0.16129	0	0	0	0	0	not_enriched	not_competed	not_enriched_and_competed	not_selected
High	IsMasterProtein	P57088	FALSE	21	6	21	TMEM33	0.62	0.12	0.195871	0.998664	0.253102	0.00248139	0.0992556	0.0942928	0.00248139	0.0942928	not_enriched	not_competed	not_enriched_and_competed	not_selected
High	IsMasterProtein	P62910	FALSE	36	8	36	RPL32	0.32	-0.03	0.538063	0.999999	0.0744417	0	0	0	0	0	not_enriched	not_competed	not_enriched_and_competed	not_selected
High	IsMasterProtein	P28331	FALSE	33	16	33	NDUFS1	0.38	-0.03	0.479055	1	0.0397022	0	0	0	0	0	not_enriched	not_competed	not_enriched_and_competed	not_selected
High	IsMasterProtein	Q92797	FALSE	14	13	14	SYMPK	0.57	-0.03	0.318089	1	0.131514	0	0	0	0	0	not_enriched	not_competed	not_enriched_and_competed	not_selected
High	IsMasterProtein	Q9UMS4	FALSE	22	10	22	PRPF19	0.48	-0.03	0.56555	1	0.121588	0	0	0	0	0	not_enriched	not_competed	not_enriched_and_competed	not_selected
High	IsMasterProtein	O60306	FALSE	9	13	9	AQR	0.47	-0.03	0.377449	1	0.119107	0	0	0	0	0	not_enriched	not_competed	not_enriched_and_competed	not_selected
High	IsMasterProtein	Q8NBU5	FALSE	21	6	21	ATAD1	0.66	-0.03	0.25817	1	0.19603	0	0.00496278	0.00496278	0	0.00496278	not_enriched	not_competed	not_enriched_and_competed	not_selected
High	IsMasterProtein	P14635	FALSE	27	9	27	CCNB1	0.81	-0.03	0.022593	0.999999	0.131514	0	0	0	0	0	not_enriched	not_competed	not_enriched_and_competed	not_selected
High	IsMasterProtein	Q06210	FALSE	14	7	14	GFPT1	0.29	-0.03	0.892188	1	0.138958	0	0	0	0	0	not_enriched	not_competed	not_enriched_and_competed	not_selected
High	IsMasterProtein	Q09028	FALSE	12	1	12	RBBP4	0.83	-0.03	0.358062	1	0.0769231	0	0	0	0	0	not_enriched	not_competed	not_enriched_and_competed	not_selected
High	IsMasterProtein	P40938	FALSE	18	5	18	RFC3	0.46	-0.03	0.888	1	0.153846	0	0	0	0	0	not_enriched	not_competed	not_enriched_and_competed	not_selected
High	IsMasterProtein	O43837	FALSE	20	7	20	IDH3B	0.34	-0.03	0.902028	1	0.148883	0.00248139	0.00248139	0.00248139	0.00248139	0.00248139	not_enriched	not_competed	not_enriched_and_competed	not_selected
High	IsMasterProtein	Q9UHY1	FALSE	11	5	11	NRBP1	0.52	-0.03	0.601626	1	0.136476	0	0.00248139	0.00248139	0	0.00248139	not_enriched	not_competed	not_enriched_and_competed	not_selected
High	IsMasterProtein	Q03426	FALSE	12	3	12	MVK	0.19	-0.03	0.97853	1	0.044665	0	0.00744417	0.00496278	0	0.00496278	not_enriched	not_competed	not_enriched_and_competed	not_selected
High	IsMasterProtein	Q08170	FALSE	11	3	11	SRSF4	0.38	-0.03	0.673514	1	0.1067	0	0.00248139	0	0	0	not_enriched	not_competed	not_enriched_and_competed	not_selected
High	IsMasterProtein	Q9Y5X1	FALSE	11	4	11	SNX9	0.14	-0.03	0.999952	1	0.176179	0.00248139	0.0124069	0.00992556	0.00248139	0.00992556	not_enriched	not_competed	not_enriched_and_competed	not_selected
High	IsMasterProtein	Q96HC4	FALSE	10	5	10	PDLIM5	0.44	-0.03	0.364306	1	0.121588	0	0	0	0	0	not_enriched	not_competed	not_enriched_and_competed	not_selected
High	IsMasterProtein	Q96RT1	FALSE	4	3	4	ERBIN	0.26	-0.03	0.836733	1	0.109181	0	0.00496278	0.00248139	0	0.00248139	not_enriched	not_competed	not_enriched_and_competed	not_selected
High	IsMasterProtein	Q9UI30	FALSE	21	2	21	TRMT112	0.86	-0.03	0.288636	1	0.0595533	0	0	0	0	0	not_enriched	not_competed	not_enriched_and_competed	not_selected
High	IsMasterProtein	Q16644	FALSE	13	2	13	MAPKAPK3	0.27	-0.03	0.852661	0.999999	0.0372208	0	0	0	0	0	not_enriched	not_competed	not_enriched_and_competed	not_selected
High	IsMasterProtein	P13674	FALSE	15	5	15	P4HA1	0.6	0.04	0.0592851	0.999986	0.272953	0.00496278	0.109181	0.0942928	0.00496278	0.0942928	not_enriched	not_competed	not_enriched_and_competed	not_selected
High	IsMasterProtein	Q96MG7	FALSE	15	5	15	NSMCE3	0.43	-0.03	0.790043	1	0.0769231	0	0	0	0	0	not_enriched	not_competed	not_enriched_and_competed	not_selected
High	IsMasterProtein	Q9BTT0	FALSE	12	3	12	ANP32E	0.22	-0.03	0.941924	1	0.111663	0	0	0	0	0	not_enriched	not_competed	not_enriched_and_competed	not_selected
High	IsMasterProtein	Q8NFH3	FALSE	9	3	9	NUP43	0.57	-0.03	0.761456	1	0.116625	0	0.00248139	0.00248139	0	0.00248139	not_enriched	not_competed	not_enriched_and_competed	not_selected
High	IsMasterProtein	Q9ULK4	FALSE	4	4	4	MED23	0.75	-0.03	0.0768259	1	0.0918114	0	0	0	0	0	not_enriched	not_competed	not_enriched_and_competed	not_selected
High	IsMasterProtein	Q92890	FALSE	10	3	10	UFD1	0.38	-0.03	0.838145	1	0.136476	0	0	0	0	0	not_enriched	not_competed	not_enriched_and_competed	not_selected
High	IsMasterProtein	P27361	FALSE	10	3	10	MAPK3	0.23	-0.03	0.988781	1	0.114144	0	0	0	0	0	not_enriched	not_competed	not_enriched_and_competed	not_selected
High	IsMasterProtein	Q7Z2W9	FALSE	14	2	14	MRPL21	0.6	-0.03	0.569077	1	0.109181	0	0	0	0	0	not_enriched	not_competed	not_enriched_and_competed	not_selected
High	IsMasterProtein	O14972	FALSE	10	2	10	VPS26C	0.44	-0.03	0.828325	1	0.0272953	0	0.00496278	0.00496278	0	0.00496278	not_enriched	not_competed	not_enriched_and_competed	not_selected
High	IsMasterProtein	Q8NBN7	FALSE	10	2	10	RDH13	0.74	-0.2	0.269267	0.99417	0.233251	0	0.0967742	0.0942928	0	0.0942928	not_enriched	not_competed	not_enriched_and_competed	not_selected
High	IsMasterProtein	Q68D10	FALSE	6	2	6	SPTY2D1	0.69	-0.03	0.677153	1	0.00744417	0	0	0	0	0	not_enriched	not_competed	not_enriched_and_competed	not_selected
High	IsMasterProtein	Q9NVH2	FALSE	2	2	2	INTS7	0.45	-0.03	0.857107	1	0.0794045	0	0	0	0	0	not_enriched	not_competed	not_enriched_and_competed	not_selected
High	IsMasterProtein	P30740	FALSE	6	2	6	SERPINB1	0.12	-0.03	0.999958	1	0.0620347	0	0	0	0	0	not_enriched	not_competed	not_enriched_and_competed	not_selected
High	IsMasterProtein	Q96BD8	FALSE	10	2	10	SKA1	0.82	-0.03	0.039861	1	0.0545906	0	0	0	0	0	not_enriched	not_competed	not_enriched_and_competed	not_selected
High	IsMasterProtein	P53396	FALSE	50	51	50	ACLY	0.43	-0.04	0.363233	0.999997	0.116625	0	0	0	0	0	not_enriched	not_competed	not_enriched_and_competed	not_selected
High	IsMasterProtein	P04406	FALSE	62	23	62	GAPDH	0.32	-0.04	0.940856	1	0.1067	0	0	0	0	0	not_enriched	not_competed	not_enriched_and_competed	not_selected
High	IsMasterProtein	P13797	FALSE	53	25	53	PLS3	0.35	-0.04	0.745461	0.999999	0.0397022	0	0	0	0	0	not_enriched	not_competed	not_enriched_and_competed	not_selected
High	IsMasterProtein	Q9NR30	FALSE	46	37	46	DDX21	0.51	-0.04	0.251717	0.999998	0.109181	0	0	0	0	0	not_enriched	not_competed	not_enriched_and_competed	not_selected
High	IsMasterProtein	Q96RQ3	FALSE	38	22	38	MCCC1	0.08	-0.04	0.639294	0.983566	0	0	0	0	0	0	not_enriched	not_competed	not_enriched_and_competed	not_selected
High	IsMasterProtein	P23396	FALSE	68	23	68	RPS3	0.41	-0.04	0.57252	0.999999	0.168734	0	0.0124069	0.0124069	0	0.0124069	not_enriched	not_competed	not_enriched_and_competed	not_selected
High	IsMasterProtein	P62829	FALSE	57	12	57	RPL23	0.41	-0.04	0.558345	0.999999	0.114144	0	0	0	0	0	not_enriched	not_competed	not_enriched_and_competed	not_selected
High	IsMasterProtein	P14866	FALSE	33	15	33	HNRNPL	0.69	-0.04	0.0644436	0.999995	0.156328	0	0	0	0	0	not_enriched	not_competed	not_enriched_and_competed	not_selected
High	IsMasterProtein	Q9NVP1	FALSE	30	18	30	DDX18	0.56	-0.04	0.192887	0.999997	0.111663	0	0	0	0	0	not_enriched	not_competed	not_enriched_and_competed	not_selected
High	IsMasterProtein	Q9Y5J9	FALSE	22	2	22	TIMM8B	1.19	-0.22	0.0479564	0.993039	0.233251	0	0.0942928	0.0942928	0	0.0942928	not_enriched	not_competed	not_enriched_and_competed	not_selected
High	IsMasterProtein	Q6NSI4	FALSE	27	22	27	RADX	0.43	-0.04	0.392969	0.999999	0.116625	0	0	0	0	0	not_enriched	not_competed	not_enriched_and_competed	not_selected
High	IsMasterProtein	P08865	FALSE	33	9	33	RPSA	0.55	-0.04	0.407097	0.999999	0.126551	0	0	0	0	0	not_enriched	not_competed	not_enriched_and_competed	not_selected
High	IsMasterProtein	P22392	FALSE	72	3	72	NME2	0.54	-0.04	0.543074	1	0.136476	0	0	0	0	0	not_enriched	not_competed	not_enriched_and_competed	not_selected
High	IsMasterProtein	O94776	FALSE	28	15	28	MTA2	0.5	-0.04	0.245902	0.999996	0.114144	0	0	0	0	0	not_enriched	not_competed	not_enriched_and_competed	not_selected
High	IsMasterProtein	Q86UP2	FALSE	16	18	16	KTN1	0.32	-0.04	0.589582	0.999998	0.168734	0	0.00248139	0	0	0	not_enriched	not_competed	not_enriched_and_competed	not_selected
High	IsMasterProtein	P35241	FALSE	31	8	31	RDX	0.61	-0.04	0.0562194	0.999986	0.146402	0	0.00496278	0.00248139	0	0.00248139	not_enriched	not_competed	not_enriched_and_competed	not_selected
High	IsMasterProtein	P09211	FALSE	56	9	56	GSTP1	0.27	-0.04	0.91535	0.999999	NA	NA	NA	NA	NA	0	not_enriched	not_competed	not_enriched_and_competed	selected
High	IsMasterProtein	O94906	FALSE	20	19	20	PRPF6	0.41	-0.04	0.235998	0.999994	0.104218	0	0	0	0	0	not_enriched	not_competed	not_enriched_and_competed	not_selected
High	IsMasterProtein	Q08380	FALSE	7	3	7	LGALS3BP	0.79	-0.45	0.118881	0.59996	0.260546	0.0198511	0.116625	0.0942928	0.0272953	0.0942928	not_enriched	not_competed	not_enriched_and_competed	not_selected
High	IsMasterProtein	Q9BW92	FALSE	20	15	20	TARS2	0.74	-0.04	0.0970851	1	0.205955	0	0.0198511	0.0198511	0	0.0198511	not_enriched	not_competed	not_enriched_and_competed	not_selected
High	IsMasterProtein	P35222	FALSE	20	12	20	CTNNB1	0.5	-0.04	0.196518	0.999998	0.16129	0	0	0	0	0	not_enriched	not_competed	not_enriched_and_competed	not_selected
High	IsMasterProtein	P31689	FALSE	43	12	43	DNAJA1	0.64	-0.04	0.321201	1	0.136476	0	0	0	0	0	not_enriched	not_competed	not_enriched_and_competed	not_selected
High	IsMasterProtein	Q9BY44	FALSE	27	11	27	EIF2A	0.5	-0.04	0.293396	0.999998	0.116625	0	0	0	0	0	not_enriched	not_competed	not_enriched_and_competed	not_selected
High	IsMasterProtein	O75396	FALSE	43	9	43	NA	0.69	-0.04	0.10187	0.999999	0.191067	0	0.0173697	0.0173697	0	0.0173697	not_enriched	not_competed	not_enriched_and_competed	not_selected
High	IsMasterProtein	O14744	FALSE	15	13	15	PRMT5	0.43	-0.04	0.451384	0.999998	0.143921	0	0	0	0	0	not_enriched	not_competed	not_enriched_and_competed	not_selected
High	IsMasterProtein	Q4G0J3	FALSE	17	9	17	LARP7	0.1	-0.04	0.999145	0.999999	0.0843672	0	0	0	0	0	not_enriched	not_competed	not_enriched_and_competed	not_selected
High	IsMasterProtein	P28340	FALSE	12	12	12	POLD1	0.45	-0.04	0.355043	0.999997	0.141439	0	0	0	0	0	not_enriched	not_competed	not_enriched_and_competed	not_selected
High	IsMasterProtein	Q7Z460	FALSE	7	7	7	CLASP1	0.47	-0.04	0.798925	1	0.114144	0	0	0	0	0	not_enriched	not_competed	not_enriched_and_competed	not_selected
High	IsMasterProtein	Q96TA2	FALSE	14	8	14	YME1L1	0.43	-0.04	0.482934	0.999997	0.191067	0	0.00496278	0.00248139	0	0.00248139	not_enriched	not_competed	not_enriched_and_competed	not_selected
High	IsMasterProtein	Q9NQW7	FALSE	17	7	17	XPNPEP1	0.36	-0.04	0.675861	0.999999	0.104218	0	0.0124069	0.00992556	0	0.00992556	not_enriched	not_competed	not_enriched_and_competed	not_selected
High	IsMasterProtein	P36871	FALSE	18	8	18	PGM1	0.2	-0.04	0.987777	0.999999	0.1067	0	0.00248139	0.00248139	0	0.00248139	not_enriched	not_competed	not_enriched_and_competed	not_selected
High	IsMasterProtein	O14579	FALSE	41	6	41	COPE	0.5	-0.04	0.648531	1	0.156328	0	0.0124069	0.0124069	0	0.0124069	not_enriched	not_competed	not_enriched_and_competed	not_selected
High	IsMasterProtein	O00422	FALSE	63	8	63	SAP18	0.3	-0.04	0.828328	0.999999	0.119107	0	0	0	0	0	not_enriched	not_competed	not_enriched_and_competed	not_selected
High	IsMasterProtein	Q13564	FALSE	13	4	13	NAE1	0.24	-0.04	0.962668	1	0.138958	0	0	0	0	0	not_enriched	not_competed	not_enriched_and_competed	not_selected
High	IsMasterProtein	Q9BV44	FALSE	15	6	15	THUMPD3	0.33	-0.04	0.881732	1	0.0843672	0	0	0	0	0	not_enriched	not_competed	not_enriched_and_competed	not_selected
High	IsMasterProtein	P23368	FALSE	12	4	12	ME2	0.3	-0.04	0.956391	1	0.141439	0	0.00248139	0.00248139	0	0.00248139	not_enriched	not_competed	not_enriched_and_competed	not_selected
High	IsMasterProtein	P13798	FALSE	6	5	6	APEH	0.35	-0.04	0.798804	1	0.146402	0	0.00248139	0.00248139	0	0.00248139	not_enriched	not_competed	not_enriched_and_competed	not_selected
High	IsMasterProtein	P62942	FALSE	26	2	26	FKBP1A	0.85	-0.66	0.536894	0.763223	0.210918	0.0148883	0.0992556	0.0942928	0.0148883	0.0942928	not_enriched	not_competed	not_enriched_and_competed	not_selected
High	IsMasterProtein	Q32P28	FALSE	4	3	4	P3H1	1.01	-0.66	0.0523006	0.286857	0.287841	0.0148883	0.129032	0.0942928	0.0148883	0.0942928	not_enriched	not_competed	not_enriched_and_competed	not_selected
High	IsMasterProtein	Q96A65	FALSE	5	4	5	EXOC4	0.67	-0.04	0.807557	1	0.0868486	0	0	0	0	0	not_enriched	not_competed	not_enriched_and_competed	not_selected
High	IsMasterProtein	O95251	FALSE	9	4	9	KAT7	0.24	-0.04	0.985267	1	0.133995	0	0	0	0	0	not_enriched	not_competed	not_enriched_and_competed	not_selected
High	IsMasterProtein	Q9Y6E2	FALSE	13	3	13	BZW2	0.42	-0.04	0.653789	1	0.0992556	0	0.00248139	0.00248139	0	0.00248139	not_enriched	not_competed	not_enriched_and_competed	not_selected
High	IsMasterProtein	Q9HAW4	FALSE	5	5	5	CLSPN	0.21	-0.04	0.998644	1	0.0372208	0	0	0	0	0	not_enriched	not_competed	not_enriched_and_competed	not_selected
High	IsMasterProtein	Q15102	FALSE	19	4	19	PAFAH1B3	0.41	-0.04	0.635019	0.999999	0.138958	0	0.0124069	0.0124069	0	0.0124069	not_enriched	not_competed	not_enriched_and_competed	not_selected
High	IsMasterProtein	Q9NV88	FALSE	11	5	11	INTS9	0.48	-0.04	0.723195	1	0.124069	0	0	0	0	0	not_enriched	not_competed	not_enriched_and_competed	not_selected
High	IsMasterProtein	P11234	FALSE	11	1	11	RALB	0.18	-0.04	0.997941	1	0.101737	0	0	0	0	0	not_enriched	not_competed	not_enriched_and_competed	not_selected
High	IsMasterProtein	Q5JTD0	FALSE	4	2	4	TJAP1	0.49	-0.04	0.18707	0.999997	NA	NA	NA	NA	NA	0	not_enriched	not_competed	not_enriched_and_competed	not_selected
High	IsMasterProtein	Q9GZZ9	FALSE	9	2	9	UBA5	0.61	-0.04	0.886877	1	0.0794045	0	0	0	0	0	not_enriched	not_competed	not_enriched_and_competed	not_selected
High	IsMasterProtein	P04350	FALSE	42	2	42	TUBB4A	0.74	-0.05	0.391578	1	0.220844	0.0124069	0.0372208	0.0347395	0.0124069	0.0347395	not_enriched	not_competed	not_enriched_and_competed	not_selected
High	IsMasterProtein	Q04637	FALSE	25	33	25	EIF4G1	0.37	-0.05	0.696232	0.999995	0.0942928	0	0.00248139	0.00248139	0	0.00248139	not_enriched	not_competed	not_enriched_and_competed	not_selected
High	IsMasterProtein	P50991	FALSE	51	22	51	CCT4	0.29	-0.05	0.881328	0.999995	0.131514	0	0.00496278	0.00248139	0	0.00248139	not_enriched	not_competed	not_enriched_and_competed	not_selected
High	IsMasterProtein	P37802	FALSE	66	13	66	TAGLN2	0.46	-0.05	0.585194	0.999998	0.0992556	0	0	0	0	0	not_enriched	not_competed	not_enriched_and_competed	not_selected
High	IsMasterProtein	P53618	FALSE	24	25	24	COPB1	0.38	-0.05	0.45143	0.999977	0.0942928	0	0	0	0	0	not_enriched	not_competed	not_enriched_and_competed	not_selected
High	IsMasterProtein	P49411	FALSE	44	17	44	NA	0.47	-0.05	0.410643	0.999993	0.126551	0	0.00496278	0.00248139	0	0.00248139	not_enriched	not_competed	not_enriched_and_competed	not_selected
High	IsMasterProtein	Q9Y265	FALSE	37	15	37	RUVBL1	0.48	-0.05	0.447833	0.999997	0.116625	0	0	0	0	0	not_enriched	not_competed	not_enriched_and_competed	not_selected
High	IsMasterProtein	P26358	FALSE	17	27	17	DNMT1	0.44	-0.05	0.218969	0.999949	0.0918114	0	0	0	0	0	not_enriched	not_competed	not_enriched_and_competed	not_selected
High	IsMasterProtein	O75691	FALSE	9	24	9	UTP20	0.66	-0.05	0.0810834	0.999984	0.0645161	0	0	0	0	0	not_enriched	not_competed	not_enriched_and_competed	not_selected
High	IsMasterProtein	O60749	FALSE	39	17	39	SNX2	0.77	-0.05	0.338039	1	0.19603	0	0.0173697	0.0173697	0	0.0173697	not_enriched	not_competed	not_enriched_and_competed	not_selected
High	IsMasterProtein	P14868	FALSE	40	19	40	DARS1	0.41	-0.05	0.275939	0.999966	0.1067	0	0	0	0	0	not_enriched	not_competed	not_enriched_and_competed	not_selected
High	IsMasterProtein	P18621	FALSE	44	10	44	RPL17	0.4	-0.05	0.527866	0.999987	0.119107	0	0	0	0	0	not_enriched	not_competed	not_enriched_and_competed	not_selected
High	IsMasterProtein	Q9BVJ6	FALSE	24	9	24	UTP14A	0.56	-0.05	0.284416	0.999996	0.114144	0	0	0	0	0	not_enriched	not_competed	not_enriched_and_competed	not_selected
High	IsMasterProtein	Q14498	FALSE	23	8	23	RBM39	0.34	-0.05	0.603377	0.999985	0.176179	0.00496278	0.0198511	0.0173697	0.00496278	0.0173697	not_enriched	not_competed	not_enriched_and_competed	not_selected
High	IsMasterProtein	Q7L1Q6	FALSE	31	14	31	BZW1	0.37	-0.05	0.72841	0.999996	0.0620347	0	0	0	0	0	not_enriched	not_competed	not_enriched_and_competed	not_selected
High	IsMasterProtein	O60716	FALSE	11	10	11	CTNND1	0.52	-0.05	0.438208	0.999998	0.171216	0	0	0	0	0	not_enriched	not_competed	not_enriched_and_competed	not_selected
High	IsMasterProtein	P61020	FALSE	48	5	48	RAB5B	0.64	-0.05	0.336419	0.999998	0.19603	0	0.0198511	0.0198511	0	0.0198511	not_enriched	not_competed	not_enriched_and_competed	not_selected
High	IsMasterProtein	Q99436	FALSE	30	7	30	PSMB7	0.53	-0.05	0.769465	1	0.203474	0	0.0223325	0.0173697	0	0.0173697	not_enriched	not_competed	not_enriched_and_competed	not_selected
High	IsMasterProtein	Q8WWY3	FALSE	25	8	25	PRPF31	0.35	-0.05	0.941272	1	0.181141	0	0.00248139	0.00248139	0	0.00248139	not_enriched	not_competed	not_enriched_and_competed	not_selected
High	IsMasterProtein	Q71RC2	FALSE	15	10	15	LARP4	0.49	-0.05	0.252689	0.999981	0.173697	0	0	0	0	0	not_enriched	not_competed	not_enriched_and_competed	not_selected
High	IsMasterProtein	Q8N8Q8	FALSE	13	3	13	COX18	2.26	-1.59	0.0107045	0.0714659	0.141439	0.0198511	0.0992556	0.0942928	0.0248139	0.0942928	not_enriched	not_competed	not_enriched_and_competed	not_selected
High	IsMasterProtein	O75592	FALSE	3	10	3	MYCBP2	0.6	-0.05	0.196564	0.999997	0.0595533	0	0	0	0	0	not_enriched	not_competed	not_enriched_and_competed	not_selected
High	IsMasterProtein	Q06787	FALSE	12	5	12	FMR1	0.88	-0.05	0.297727	1	0.186104	0	0.00744417	0.00744417	0	0.00744417	not_enriched	not_competed	not_enriched_and_competed	not_selected
High	IsMasterProtein	Q53GS9	FALSE	20	9	20	USP39	0.46	-0.05	0.533591	0.999998	0.104218	0	0	0	0	0	not_enriched	not_competed	not_enriched_and_competed	not_selected
High	IsMasterProtein	Q9UG63	FALSE	14	9	14	ABCF2	0.42	-0.05	0.74529	0.999999	0.111663	0	0	0	0	0	not_enriched	not_competed	not_enriched_and_competed	not_selected
High	IsMasterProtein	Q15397	FALSE	13	8	13	PUM3	0.7	-0.05	0.0896915	0.999987	0.0942928	0	0	0	0	0	not_enriched	not_competed	not_enriched_and_competed	not_selected
High	IsMasterProtein	Q9NQ55	FALSE	19	10	19	PPAN	0.67	-0.05	0.055705	0.999967	0.0992556	0	0	0	0	0	not_enriched	not_competed	not_enriched_and_competed	not_selected
High	IsMasterProtein	Q9Y496	FALSE	14	7	14	KIF3A	0.65	-0.05	0.24192	0.999997	0.109181	0	0.00496278	0.00496278	0	0.00496278	not_enriched	not_competed	not_enriched_and_competed	not_selected
High	IsMasterProtein	Q8IX12	FALSE	7	8	7	CCAR1	0.4	-0.05	0.936018	1	0.0918114	0	0	0	0	0	not_enriched	not_competed	not_enriched_and_competed	not_selected
High	IsMasterProtein	O00151	FALSE	26	5	26	PDLIM1	0.42	-0.05	0.779384	0.999999	0.121588	0	0	0	0	0	not_enriched	not_competed	not_enriched_and_competed	not_selected
High	IsMasterProtein	P09960	FALSE	29	19	29	LTA4H	0.02	0.65	1	0.14581	0.225806	0.0148883	0.0992556	0.0918114	0.0148883	0.0918114	not_enriched	not_competed	not_enriched_and_competed	not_selected
High	IsMasterProtein	Q99471	FALSE	26	3	26	PFDN5	0.67	-0.05	0.301794	0.999999	0.188586	0	0.00496278	0.00496278	0	0.00496278	not_enriched	not_competed	not_enriched_and_competed	not_selected
High	IsMasterProtein	Q7Z392	FALSE	6	6	6	TRAPPC11	0.39	-0.05	0.578596	0.999993	0.114144	0	0	0	0	0	not_enriched	not_competed	not_enriched_and_competed	not_selected
High	IsMasterProtein	Q9UGN5	FALSE	8	4	8	PARP2	0.59	-0.05	0.252012	0.999995	0.0719603	0.00744417	0.0173697	0.0148883	0.00744417	0.0148883	not_enriched	not_competed	not_enriched_and_competed	not_selected
High	IsMasterProtein	P62841	FALSE	52	7	52	RPS15	0.42	-0.05	0.531856	0.999994	0.116625	0	0.00248139	0.00248139	0	0.00248139	not_enriched	not_competed	not_enriched_and_competed	not_selected
High	IsMasterProtein	P31937	FALSE	11	3	11	HIBADH	0.65	-0.05	0.822308	1	0.0942928	0	0.00248139	0.00248139	0	0.00248139	not_enriched	not_competed	not_enriched_and_competed	not_selected
High	IsMasterProtein	Q99707	FALSE	3	3	3	MTR	0.48	-0.05	0.287936	0.999987	0.198511	0	0.00496278	0.00496278	0	0.00496278	not_enriched	not_competed	not_enriched_and_competed	not_selected
High	IsMasterProtein	Q969G3	FALSE	8	3	8	SMARCE1	0.38	-0.05	0.429282	0.999975	0.17866	0	0	0	0	0	not_enriched	not_competed	not_enriched_and_competed	not_selected
High	IsMasterProtein	P53985	FALSE	10	4	10	SLC16A1	0.45	0.4	0.668245	0.762625	0.26799	0.00248139	0.124069	0.0918114	0.00496278	0.0918114	not_enriched	not_competed	not_enriched_and_competed	not_selected
High	IsMasterProtein	Q9NX08	FALSE	18	2	18	COMMD8	0.72	-0.05	0.495853	1	0.0669975	0	0	0	0	0	not_enriched	not_competed	not_enriched_and_competed	not_selected
High	IsMasterProtein	Q9NX46	FALSE	7	2	7	ADPRS	0.16	-0.05	0.981909	0.999988	0.0794045	0	0	0	0	0	not_enriched	not_competed	not_enriched_and_competed	not_selected
High	IsMasterProtein	Q13415	FALSE	5	3	5	ORC1	0.37	-0.05	0.924069	1	0.00248139	0	0	0	0	0	not_enriched	not_competed	not_enriched_and_competed	not_selected
High	IsMasterProtein	Q7RTV0	FALSE	22	3	22	PHF5A	0.55	-0.05	0.18129	0.999986	0.16129	0.00496278	0.0198511	0.0198511	0.00496278	0.0198511	not_enriched	not_competed	not_enriched_and_competed	not_selected
High	IsMasterProtein	Q86TP1	FALSE	6	2	6	PRUNE1	0.32	-0.05	0.868763	0.999999	0.00248139	0	0	0	0	0	not_enriched	not_competed	not_enriched_and_competed	not_selected
High	IsMasterProtein	Q9Y6D5	FALSE	1	2	1	ARFGEF2	0.6	-0.05	0.849593	1	0.00496278	0	0	0	0	0	not_enriched	not_competed	not_enriched_and_competed	not_selected
High	IsMasterProtein	P21333	FALSE	28	46	28	FLNA	0.39	-0.06	0.339319	0.999915	0.0595533	0	0	0	0	0	not_enriched	not_competed	not_enriched_and_competed	not_selected
High	IsMasterProtein	P07195	FALSE	66	23	66	LDHB	0.34	-0.06	0.754035	0.999975	0.0843672	0	0	0	0	0	not_enriched	not_competed	not_enriched_and_competed	not_selected
High	IsMasterProtein	Q9H583	FALSE	19	39	19	HEATR1	0.6	-0.06	0.0686859	0.999931	0.104218	0.00248139	0.00496278	0.00496278	0.00248139	0.00496278	not_enriched	not_competed	not_enriched_and_competed	not_selected
High	IsMasterProtein	P22234	FALSE	47	29	47	PAICS	0.29	-0.06	0.897645	0.999991	0.0769231	0	0.00744417	0.00744417	0	0.00744417	not_enriched	not_competed	not_enriched_and_competed	not_selected
High	IsMasterProtein	P50395	FALSE	57	16	57	GDI2	0.4	-0.06	0.605524	0.999984	0.136476	0	0.00496278	0.00496278	0	0.00496278	not_enriched	not_competed	not_enriched_and_competed	not_selected
High	IsMasterProtein	Q7KZF4	FALSE	35	27	35	SND1	0.32	-0.06	0.502547	0.999786	0.1067	0.00248139	0.00248139	0.00248139	0.00248139	0.00248139	not_enriched	not_competed	not_enriched_and_competed	not_selected
High	IsMasterProtein	Q9ULT8	FALSE	14	29	14	NA	0.31	-0.06	0.644396	0.999923	0.111663	0	0.00248139	0.00248139	0	0.00248139	not_enriched	not_competed	not_enriched_and_competed	not_selected
High	IsMasterProtein	P27694	FALSE	44	20	44	RPA1	0.42	-0.06	0.574681	0.999978	0.0967742	0	0	0	0	0	not_enriched	not_competed	not_enriched_and_competed	not_selected
High	IsMasterProtein	Q6UB35	FALSE	25	22	25	MTHFD1L	0.7	-0.06	0.0475402	0.999955	0.129032	0	0	0	0	0	not_enriched	not_competed	not_enriched_and_competed	not_selected
High	IsMasterProtein	O75390	FALSE	34	16	34	CS	0.57	-0.06	0.223582	0.999984	0.0769231	0	0	0	0	0	not_enriched	not_competed	not_enriched_and_competed	not_selected
High	IsMasterProtein	P08708	FALSE	51	7	51	RPS17	0.4	-0.06	0.712979	0.999991	0.133995	0	0	0	0	0	not_enriched	not_competed	not_enriched_and_competed	not_selected
High	IsMasterProtein	Q9Y230	FALSE	28	13	28	RUVBL2	0.29	-0.06	0.757197	0.999949	0.141439	0	0	0	0	0	not_enriched	not_competed	not_enriched_and_competed	not_selected
High	IsMasterProtein	O94826	FALSE	28	18	28	TOMM70	0.57	-0.06	0.486299	0.999996	0.168734	0.00248139	0.00248139	0.00248139	0.00248139	0.00248139	not_enriched	not_competed	not_enriched_and_competed	not_selected
High	IsMasterProtein	P61011	FALSE	31	13	31	SRP54	0.38	-0.06	0.605113	0.999971	0.111663	0	0.00248139	0.00248139	0	0.00248139	not_enriched	not_competed	not_enriched_and_competed	not_selected
High	IsMasterProtein	P11216	FALSE	18	9	18	PYGB	0.5	-0.06	0.446465	0.999992	0.1067	0	0.00496278	0.00248139	0	0.00248139	not_enriched	not_competed	not_enriched_and_competed	not_selected
High	IsMasterProtein	O60566	FALSE	23	23	23	BUB1B	0.62	-0.06	0.0988961	0.999966	0.16129	0	0.0173697	0.0124069	0	0.0124069	not_enriched	not_competed	not_enriched_and_competed	not_selected
High	IsMasterProtein	A6NHR9	FALSE	11	19	11	SMCHD1	0.45	-0.06	0.308291	0.999923	0.0942928	0	0	0	0	0	not_enriched	not_competed	not_enriched_and_competed	not_selected
High	IsMasterProtein	Q9BUJ2	FALSE	15	13	15	HNRNPUL1	0.23	-0.06	0.994459	0.999999	0.186104	0	0.00744417	0.00496278	0	0.00496278	not_enriched	not_competed	not_enriched_and_competed	not_selected
High	IsMasterProtein	Q13823	FALSE	19	15	19	GNL2	0.54	-0.06	0.135215	0.999922	0.0992556	0	0	0	0	0	not_enriched	not_competed	not_enriched_and_competed	not_selected
High	IsMasterProtein	Q13347	FALSE	31	9	31	EIF3I	0.41	-0.06	0.599544	0.999986	0.121588	0	0.00992556	0.00744417	0	0.00744417	not_enriched	not_competed	not_enriched_and_competed	not_selected
High	IsMasterProtein	P13693	FALSE	49	4	49	TPT1	0.41	-0.06	0.728721	0.999996	0.143921	0	0	0	0	0	not_enriched	not_competed	not_enriched_and_competed	not_selected
High	IsMasterProtein	P48047	FALSE	43	8	43	ATP5PO	0.52	-0.06	0.468779	0.999996	0.0967742	0	0	0	0	0	not_enriched	not_competed	not_enriched_and_competed	not_selected
High	IsMasterProtein	O43684	FALSE	28	10	28	BUB3	0.4	-0.06	0.627557	0.999987	0.0942928	0	0	0	0	0	not_enriched	not_competed	not_enriched_and_competed	not_selected
High	IsMasterProtein	P06493	FALSE	50	9	50	CDK1	0.66	-0.06	0.143611	0.99997	0.191067	0	0.00744417	0.00744417	0	0.00744417	not_enriched	not_competed	not_enriched_and_competed	not_selected
High	IsMasterProtein	P36404	FALSE	43	7	43	ARL2	0.42	-0.06	0.670459	0.999993	0.16129	0.00496278	0.00744417	0.00496278	0.00496278	0.00496278	not_enriched	not_competed	not_enriched_and_competed	not_selected
High	IsMasterProtein	P28066	FALSE	32	5	32	PSMA5	0.54	-0.06	0.556489	0.999997	0.119107	0	0	0	0	0	not_enriched	not_competed	not_enriched_and_competed	not_selected
High	IsMasterProtein	P63151	FALSE	30	6	30	PPP2R2A	0.62	-0.06	0.24297	0.999994	0.176179	0	0	0	0	0	not_enriched	not_competed	not_enriched_and_competed	not_selected
High	IsMasterProtein	Q13868	FALSE	22	6	22	EXOSC2	0.58	-0.06	0.16809	0.999976	0.151365	0	0.00496278	0.00496278	0	0.00496278	not_enriched	not_competed	not_enriched_and_competed	not_selected
High	IsMasterProtein	P51452	FALSE	41	6	41	DUSP3	0.39	-0.06	0.740875	0.999995	0.0669975	0	0	0	0	0	not_enriched	not_competed	not_enriched_and_competed	not_selected
High	IsMasterProtein	Q9UHD8	FALSE	13	7	13	SEPTIN9	0.64	-0.06	0.204476	0.999994	0.111663	0	0	0	0	0	not_enriched	not_competed	not_enriched_and_competed	not_selected
High	IsMasterProtein	Q9HC35	FALSE	12	11	12	EML4	0.68	-0.06	0.471144	0.999999	0.0843672	0	0	0	0	0	not_enriched	not_competed	not_enriched_and_competed	not_selected
High	IsMasterProtein	P51530	FALSE	7	6	7	DNA2	0.65	-0.06	0.28667	0.999995	0.136476	0	0.00496278	0.00496278	0	0.00496278	not_enriched	not_competed	not_enriched_and_competed	not_selected
High	IsMasterProtein	Q96A49	FALSE	19	6	19	SYAP1	0.3	-0.06	0.933928	0.999997	0.168734	0	0.00248139	0.00248139	0	0.00248139	not_enriched	not_competed	not_enriched_and_competed	not_selected
High	IsMasterProtein	P18887	FALSE	12	7	12	NA	0.45	-0.06	0.464028	0.999988	0.133995	0	0.00992556	0.00744417	0	0.00744417	not_enriched	not_competed	not_enriched_and_competed	not_selected
High	IsMasterProtein	P16930	FALSE	15	5	15	FAH	0.64	-0.06	0.191057	0.99999	0.153846	0.00992556	0.0421836	0.0372208	0.00992556	0.0372208	not_enriched	not_competed	not_enriched_and_competed	not_selected
High	IsMasterProtein	Q8IXI2	FALSE	10	4	10	RHOT1	0.67	-0.06	0.361232	0.999996	0.163772	0	0	0	0	0	not_enriched	not_competed	not_enriched_and_competed	not_selected
High	IsMasterProtein	O95487	FALSE	4	5	4	SEC24B	1.01	-0.06	0.283378	1	0.126551	0	0	0	0	0	not_enriched	not_competed	not_enriched_and_competed	not_selected
High	IsMasterProtein	Q9NTZ6	FALSE	6	7	6	RBM12	0.42	-0.06	0.673117	0.99999	0.121588	0	0.00992556	0.00744417	0	0.00744417	not_enriched	not_competed	not_enriched_and_competed	not_selected
High	IsMasterProtein	Q96GW9	FALSE	9	4	9	MARS2	0.52	-0.06	0.72162	0.999998	0.0719603	0	0	0	0	0	not_enriched	not_competed	not_enriched_and_competed	not_selected
High	IsMasterProtein	Q9Y394	FALSE	10	4	10	DHRS7	0.87	-0.06	0.110638	0.999993	0.203474	0	0.0397022	0.0397022	0	0.0397022	not_enriched	not_competed	not_enriched_and_competed	not_selected
High	IsMasterProtein	Q5T447	FALSE	7	4	7	HECTD3	0.29	-0.06	0.961064	0.999998	0.044665	0	0	0	0	0	not_enriched	not_competed	not_enriched_and_competed	not_selected
High	IsMasterProtein	Q9Y305	FALSE	12	5	12	ACOT9	0.72	-0.06	0.106191	0.999977	0.17866	0	0	0	0	0	not_enriched	not_competed	not_enriched_and_competed	not_selected
High	IsMasterProtein	P62273	FALSE	45	3	45	RPS29	0.53	-0.06	0.406528	0.999995	0.0942928	0	0.00248139	0.00248139	0	0.00248139	not_enriched	not_competed	not_enriched_and_competed	not_selected
High	IsMasterProtein	Q13464	FALSE	4	3	4	ROCK1	0.2	-0.06	0.996016	0.999998	0.133995	0	0.00496278	0.00496278	0	0.00496278	not_enriched	not_competed	not_enriched_and_competed	not_selected
High	IsMasterProtein	Q8WXD5	FALSE	7	2	7	GEMIN6	0.16	-0.06	0.998232	0.999997	0.00496278	0	0	0	0	0	not_enriched	not_competed	not_enriched_and_competed	not_selected
High	IsMasterProtein	P05204	FALSE	41	2	41	HMGN2	0.48	-0.06	0.740722	0.999999	0.0719603	0	0	0	0	0	not_enriched	not_competed	not_enriched_and_competed	not_selected
High	IsMasterProtein	Q96EK6	FALSE	16	2	16	GNPNAT1	-0.02	-0.06	1	0.999977	0.0595533	0	0	0	0	0	not_enriched	not_competed	not_enriched_and_competed	not_selected
High	IsMasterProtein	Q8N5N7	FALSE	39	4	39	MRPL50	0.37	-0.06	0.984668	1	0.111663	0	0	0	0	0	not_enriched	not_competed	not_enriched_and_competed	not_selected
High	IsMasterProtein	Q68CQ4	FALSE	5	3	5	UTP25	1.45	-0.06	0.00934943	0.999997	0.133995	0	0.00248139	0.00248139	0	0.00248139	not_enriched	not_competed	not_enriched_and_competed	not_selected
High	IsMasterProtein	Q969X5	FALSE	11	3	11	ERGIC1	0.53	-0.06	0.785371	1	0.188586	0	0.0397022	0.0397022	0	0.0397022	not_enriched	not_competed	not_enriched_and_competed	not_selected
High	IsMasterProtein	P15374	FALSE	15	3	15	UCHL3	0.32	-0.06	0.796664	0.99998	0.0595533	0	0.00496278	0.00496278	0	0.00496278	not_enriched	not_competed	not_enriched_and_competed	not_selected
High	IsMasterProtein	Q9H6H4	FALSE	10	4	10	REEP4	0.77	-0.16	0.63691	0.999905	0.210918	0.00248139	0.0967742	0.0918114	0.00248139	0.0918114	not_enriched	not_competed	not_enriched_and_competed	not_selected
High	IsMasterProtein	P45983	FALSE	6	1	6	MAPK8	0.62	-0.06	0.922353	1	0.0148883	0	0	0	0	0	not_enriched	not_competed	not_enriched_and_competed	not_selected
High	IsMasterProtein	Q9NPQ8	FALSE	6	2	6	RIC8A	0.31	-0.06	0.869906	0.999993	0.0669975	0	0	0	0	0	not_enriched	not_competed	not_enriched_and_competed	not_selected
High	IsMasterProtein	Q08209	FALSE	4	2	4	PPP3CA	0.3	-0.06	0.993004	1	0.148883	0	0.0124069	0.00992556	0	0.00992556	not_enriched	not_competed	not_enriched_and_competed	not_selected
High	IsMasterProtein	P78527	FALSE	29	131	29	PRKDC	0.68	-0.07	0.0421278	0.999842	0.0918114	0	0.00248139	0.00248139	0	0.00248139	not_enriched	not_competed	not_enriched_and_competed	not_selected
High	IsMasterProtein	Q16531	FALSE	33	38	33	DDB1	0.46	-0.07	0.317296	0.999918	0.156328	0	0.00744417	0.00744417	0	0.00744417	not_enriched	not_competed	not_enriched_and_competed	not_selected
High	IsMasterProtein	Q12905	FALSE	56	21	56	ILF2	0.55	-0.07	0.201942	0.999882	0.109181	0	0.00248139	0.00248139	0	0.00248139	not_enriched	not_competed	not_enriched_and_competed	not_selected
High	IsMasterProtein	P12268	FALSE	39	19	39	IMPDH2	0.38	-0.07	0.565002	0.999903	0.129032	0	0	0	0	0	not_enriched	not_competed	not_enriched_and_competed	not_selected
High	IsMasterProtein	Q8WUM0	FALSE	31	22	31	NUP133	0.6	-0.07	0.10774	0.999809	0.153846	0	0	0	0	0	not_enriched	not_competed	not_enriched_and_competed	not_selected
High	IsMasterProtein	Q10567	FALSE	27	15	27	NA	0.38	-0.07	0.589102	0.999959	0.16129	0	0.00496278	0.00496278	0	0.00496278	not_enriched	not_competed	not_enriched_and_competed	not_selected
High	IsMasterProtein	A5YKK6	FALSE	13	26	13	CNOT1	0.41	-0.07	0.446203	0.999886	0.124069	0	0	0	0	0	not_enriched	not_competed	not_enriched_and_competed	not_selected
High	IsMasterProtein	P21912	FALSE	23	7	23	SDHB	0.63	-0.2	0.544297	0.997023	0.245658	0.00744417	0.0942928	0.0918114	0.00744417	0.0918114	not_enriched	not_competed	not_enriched_and_competed	not_selected
High	IsMasterProtein	O75367	FALSE	56	19	56	H2afy; H2AFY; LOC100466888; LOC101338325; LOC101381952; LOC101564704; LOC102987354; LOC103079324; LOC103663804; LOC105869993; LOC106989149; LOC109250833; LOC110591142; LOC111141291; LOC111182462; LOC112404331; LOC112625777; LOC112815157; LOC112861289; LOC112917035; LOC113261754; LOC113928700; LOC114891795; LOC115516119; LOC116529369; LOC116750637; MACROH2A1	0.5	-0.07	0.252985	0.999905	0.0719603	0	0	0	0	0	not_enriched	not_competed	not_enriched_and_competed	not_selected
High	IsMasterProtein	Q9UJS0	FALSE	40	16	40	SLC25A13	0.52	-0.07	0.198209	0.999909	0.233251	0	0.0471464	0.0397022	0	0.0397022	not_enriched	not_competed	not_enriched_and_competed	not_selected
High	IsMasterProtein	Q15233	FALSE	34	16	34	NONO	0.49	-0.07	0.443856	0.999973	0.215881	0	0.0173697	0.0148883	0	0.0148883	not_enriched	not_competed	not_enriched_and_competed	not_selected
High	IsMasterProtein	P57740	FALSE	31	20	31	NUP107	0.5	-0.07	0.464535	0.999982	0.19603	0	0.00744417	0.00496278	0	0.00496278	not_enriched	not_competed	not_enriched_and_competed	not_selected
High	IsMasterProtein	O95602	FALSE	15	19	15	POLR1A	0.49	-0.07	0.522364	0.999973	0.0992556	0	0	0	0	0	not_enriched	not_competed	not_enriched_and_competed	not_selected
High	IsMasterProtein	P10515	FALSE	25	16	25	DLAT	0.48	-0.07	0.333149	0.99992	0.0843672	0	0	0	0	0	not_enriched	not_competed	not_enriched_and_competed	not_selected
High	IsMasterProtein	Q92621	FALSE	13	20	13	NUP205	0.39	-0.07	0.247179	0.999314	0.158809	0	0	0	0	0	not_enriched	not_competed	not_enriched_and_competed	not_selected
High	IsMasterProtein	Q9Y3I0	FALSE	45	18	45	RTCB	0.46	-0.07	0.358346	0.999935	0.109181	0	0	0	0	0	not_enriched	not_competed	not_enriched_and_competed	not_selected
High	IsMasterProtein	P08195	FALSE	29	17	29	SLC3A2	0.43	-0.07	0.44148	0.999954	0.210918	0.00248139	0.0297767	0.0272953	0.00248139	0.0272953	not_enriched	not_competed	not_enriched_and_competed	not_selected
High	IsMasterProtein	P26373	FALSE	47	14	47	RPL13	0.43	-0.07	0.244641	0.999584	0.0942928	0	0	0	0	0	not_enriched	not_competed	not_enriched_and_competed	not_selected
High	IsMasterProtein	Q5SSJ5	FALSE	29	19	29	HP1BP3	0.54	-0.07	0.261717	0.999932	0.0868486	0	0.00248139	0	0	0	not_enriched	not_competed	not_enriched_and_competed	not_selected
High	IsMasterProtein	P28288	FALSE	31	19	31	ABCD3	0.88	-0.07	0.044186	0.999974	0.191067	0	0.0124069	0.0124069	0	0.0124069	not_enriched	not_competed	not_enriched_and_competed	not_selected
High	IsMasterProtein	Q8TCS8	FALSE	22	18	22	PNPT1	0.32	-0.07	0.703095	0.999883	0.111663	0	0.00248139	0.00248139	0	0.00248139	not_enriched	not_competed	not_enriched_and_competed	not_selected
High	IsMasterProtein	Q96P70	FALSE	17	13	17	IPO9	0.4	-0.07	0.633814	0.999975	0.186104	0	0.0322581	0.0297767	0	0.0297767	not_enriched	not_competed	not_enriched_and_competed	not_selected
High	IsMasterProtein	Q9UHI6	FALSE	20	13	20	DDX20	0.3	-0.07	0.727899	0.999849	0.188586	0	0.00248139	0	0	0	not_enriched	not_competed	not_enriched_and_competed	not_selected
High	IsMasterProtein	O00154	FALSE	26	8	26	ACOT7	0.57	-0.07	0.282284	0.999947	0.126551	0	0	0	0	0	not_enriched	not_competed	not_enriched_and_competed	not_selected
High	IsMasterProtein	Q9H2P0	FALSE	12	11	12	ADNP	0.51	-0.07	0.549298	0.999988	0.136476	0	0	0	0	0	not_enriched	not_competed	not_enriched_and_competed	not_selected
High	IsMasterProtein	Q9NQG5	FALSE	18	3	18	RPRD1B	0.47	-0.07	0.243913	0.999875	0.124069	0	0	0	0	0	not_enriched	not_competed	not_enriched_and_competed	not_selected
High	IsMasterProtein	Q14232	FALSE	33	9	33	EIF2B1	0.58	-0.07	0.264323	0.999953	0.129032	0	0	0	0	0	not_enriched	not_competed	not_enriched_and_competed	not_selected
High	IsMasterProtein	P08237	FALSE	11	7	11	PFKM	0.38	-0.07	0.567488	0.99995	0.126551	0.00248139	0.00496278	0.00248139	0.00248139	0.00248139	not_enriched	not_competed	not_enriched_and_competed	not_selected
High	IsMasterProtein	P61160	FALSE	20	6	20	ACTR2	0.23	-0.07	0.987932	0.999993	0.141439	0	0	0	0	0	not_enriched	not_competed	not_enriched_and_competed	not_selected
High	IsMasterProtein	Q16658	FALSE	22	9	22	FSCN1	0.35	-0.07	0.882439	0.999987	0.0967742	0	0	0	0	0	not_enriched	not_competed	not_enriched_and_competed	not_selected
High	IsMasterProtein	P56545	FALSE	17	6	17	CTBP2	0.75	-0.07	0.161571	0.999979	0.124069	0	0.00248139	0	0	0	not_enriched	not_competed	not_enriched_and_competed	not_selected
High	IsMasterProtein	P10155	FALSE	13	8	13	RO60	0.44	-0.07	0.783764	0.999995	0.0967742	0	0	0	0	0	not_enriched	not_competed	not_enriched_and_competed	not_selected
High	IsMasterProtein	Q06323	FALSE	31	7	31	PSME1	0.5	-0.07	0.428955	0.999972	0.166253	0	0.00744417	0.00744417	0	0.00744417	not_enriched	not_competed	not_enriched_and_competed	not_selected
High	IsMasterProtein	Q03001	FALSE	1	5	1	DST	0.71	-0.07	0.6474	0.999999	0.116625	0.00496278	0.00744417	0.00744417	0.00496278	0.00744417	not_enriched	not_competed	not_enriched_and_competed	not_selected
High	IsMasterProtein	Q15286	FALSE	28	2	28	RAB35	0.98	-0.07	0.0804784	0.999993	0.156328	0	0	0	0	0	not_enriched	not_competed	not_enriched_and_competed	not_selected
High	IsMasterProtein	P51608	FALSE	16	6	16	MECP2	0.71	-0.07	0.0856189	0.999904	0.0868486	0	0	0	0	0	not_enriched	not_competed	not_enriched_and_competed	not_selected
High	IsMasterProtein	Q9H6Z4	FALSE	12	5	12	RANBP3	0.79	-0.07	0.391085	0.999999	0.101737	0	0	0	0	0	not_enriched	not_competed	not_enriched_and_competed	not_selected
High	IsMasterProtein	Q9Y221	FALSE	30	3	30	NIP7	0.56	-0.07	0.360907	0.999987	0.158809	0	0.00744417	0.00744417	0	0.00744417	not_enriched	not_competed	not_enriched_and_competed	not_selected
High	IsMasterProtein	Q15014	FALSE	23	6	23	MORF4L2	0.6	-0.07	0.732166	0.999999	0.0818859	0	0	0	0	0	not_enriched	not_competed	not_enriched_and_competed	not_selected
High	IsMasterProtein	P61586	FALSE	15	1	15	RHOA	0.56	-0.07	0.397098	0.999989	0.101737	0	0.00496278	0	0	0	not_enriched	not_competed	not_enriched_and_competed	not_selected
High	IsMasterProtein	Q93074	FALSE	2	4	2	MED12	0.74	-0.07	0.246111	0.999987	0.0272953	0	0	0	0	0	not_enriched	not_competed	not_enriched_and_competed	not_selected
High	IsMasterProtein	A0AVF1	FALSE	11	4	11	TTC26	0.41	-0.07	0.932997	0.999998	0.240695	0.00248139	0.0347395	0.0297767	0.00248139	0.0297767	not_enriched	not_competed	not_enriched_and_competed	not_selected
High	IsMasterProtein	Q96JJ3	FALSE	7	3	7	ELMO2	0.14	-0.07	0.999669	0.999998	0.193548	0	0.0322581	0.0322581	0	0.0322581	not_enriched	not_competed	not_enriched_and_competed	not_selected
High	IsMasterProtein	Q8TEU7	FALSE	4	2	4	RAPGEF6	0.32	-0.07	0.974845	0.999998	0.0421836	0.00248139	0.0148883	0.0124069	0.00248139	0.0124069	not_enriched	not_competed	not_enriched_and_competed	not_selected
High	IsMasterProtein	P80404	FALSE	7	3	7	ABAT	0.25	-0.07	0.942553	0.999959	0.0148883	0	0	0	0	0	not_enriched	not_competed	not_enriched_and_competed	not_selected
High	IsMasterProtein	O15126	FALSE	12	2	12	SCAMP1	0.81	-0.07	0.737172	1	0.136476	0	0.00744417	0.00744417	0	0.00744417	not_enriched	not_competed	not_enriched_and_competed	not_selected
High	IsMasterProtein	P45954	FALSE	9	3	9	ACADSB	0.46	-0.07	0.687818	0.999989	0.08933	0	0	0	0	0	not_enriched	not_competed	not_enriched_and_competed	not_selected
High	IsMasterProtein	Q9BTD8	FALSE	4	2	4	RBM42	0.75	-0.07	0.0499636	0.999915	0.0794045	0	0	0	0	0	not_enriched	not_competed	not_enriched_and_competed	not_selected
High	IsMasterProtein	Q92543	FALSE	3	2	3	SNX19	0.67	-0.07	0.996964	1	0.0669975	0.00248139	0.0347395	0.0322581	0.00248139	0.0322581	not_enriched	not_competed	not_enriched_and_competed	not_selected
High	IsMasterProtein	Q9UKG9	FALSE	4	2	4	CROT	0.45	-0.07	0.926443	0.999999	0.0471464	0	0.00248139	0.00248139	0	0.00248139	not_enriched	not_competed	not_enriched_and_competed	not_selected
High	IsMasterProtein	O00483	FALSE	19	2	19	NDUFA4	0.81	-0.07	0.0652961	0.999965	0.166253	0	0.00248139	0.00248139	0	0.00248139	not_enriched	not_competed	not_enriched_and_competed	not_selected
High	IsMasterProtein	P14174	FALSE	29	2	29	MIF	0.47	0.21	0.848248	0.997502	0.255583	0.0198511	0.1067	0.08933	0.0223325	0.08933	not_enriched	not_competed	not_enriched_and_competed	not_selected
High	IsMasterProtein	Q9H9T3	FALSE	4	2	4	ELP3	0.47	-0.07	0.945274	1	0.0868486	0	0.00248139	0	0	0	not_enriched	not_competed	not_enriched_and_competed	not_selected
High	IsMasterProtein	Q96DG6	FALSE	7	2	7	CMBL	0.45	-0.07	0.335457	0.999879	0.0942928	0.00744417	0.0223325	0.0223325	0.00992556	0.0223325	not_enriched	not_competed	not_enriched_and_competed	not_selected
High	IsMasterProtein	Q96DV4	FALSE	4	2	4	MRPL38	0.51	-0.07	0.828822	0.999999	0.0868486	0	0	0	0	0	not_enriched	not_competed	not_enriched_and_competed	not_selected
High	IsMasterProtein	Q92616	FALSE	25	59	25	NA	0.45	-0.08	0.302258	0.999663	0.08933	0	0	0	0	0	not_enriched	not_competed	not_enriched_and_competed	not_selected
High	IsMasterProtein	P11586	FALSE	41	38	41	NA	0.46	-0.08	0.45875	0.99985	0.0967742	0	0	0	0	0	not_enriched	not_competed	not_enriched_and_competed	not_selected
High	IsMasterProtein	P43246	FALSE	32	26	32	MSH2	0.6	-0.08	0.252705	0.999945	0.151365	0	0	0	0	0	not_enriched	not_competed	not_enriched_and_competed	not_selected
High	IsMasterProtein	P38919	FALSE	48	19	48	EIF4A3	0.46	-0.08	0.383093	0.999807	0.131514	0	0	0	0	0	not_enriched	not_competed	not_enriched_and_competed	not_selected
High	IsMasterProtein	P45974	FALSE	31	18	31	USP5	0.29	-0.08	0.872576	0.999898	0.129032	0	0.00248139	0	0	0	not_enriched	not_competed	not_enriched_and_competed	not_selected
High	IsMasterProtein	P35232	FALSE	68	15	68	PHB1	0.57	-0.08	0.373233	0.999962	0.181141	0	0.00992556	0.00992556	0	0.00992556	not_enriched	not_competed	not_enriched_and_competed	not_selected
High	IsMasterProtein	P49588	FALSE	30	24	30	AARS1	0.23	-0.08	0.893162	0.999675	0.0942928	0	0	0	0	0	not_enriched	not_competed	not_enriched_and_competed	not_selected
High	IsMasterProtein	Q01581	FALSE	36	13	36	HMGCS1	0.26	-0.08	0.851287	0.999786	0.0769231	0	0.00248139	0.00248139	0	0.00248139	not_enriched	not_competed	not_enriched_and_competed	not_selected
High	IsMasterProtein	Q9NSD9	FALSE	30	19	30	FARSB	0.3	-0.08	0.792728	0.999854	0.205955	0.0148883	0.0545906	0.0496278	0.0148883	0.0496278	not_enriched	not_competed	not_enriched_and_competed	not_selected
High	IsMasterProtein	Q14203	FALSE	11	11	11	DCTN1	0.32	-0.08	0.809278	0.999927	0.166253	0	0	0	0	0	not_enriched	not_competed	not_enriched_and_competed	not_selected
High	IsMasterProtein	P30044	FALSE	37	8	37	PRDX5	0.48	-0.08	0.276294	0.999686	0.0942928	0	0	0	0	0	not_enriched	not_competed	not_enriched_and_competed	not_selected
High	IsMasterProtein	Q9UKM9	FALSE	47	15	47	RALY	0.64	-0.08	0.236338	0.999921	0.163772	0	0.00992556	0.00496278	0	0.00496278	not_enriched	not_competed	not_enriched_and_competed	not_selected
High	IsMasterProtein	Q9BY77	FALSE	37	12	37	POLDIP3	0.65	-0.08	0.116753	0.999832	0.141439	0	0.00248139	0	0	0	not_enriched	not_competed	not_enriched_and_competed	not_selected
High	IsMasterProtein	Q92552	FALSE	36	13	36	MRPS27	0.73	-0.08	0.0619939	0.999835	0.143921	0	0	0	0	0	not_enriched	not_competed	not_enriched_and_competed	not_selected
High	IsMasterProtein	Q04760	FALSE	42	9	42	GLO1	0.62	-0.08	0.460637	0.999983	0.0967742	0	0.00248139	0.00248139	0	0.00248139	not_enriched	not_competed	not_enriched_and_competed	not_selected
High	IsMasterProtein	O00299	FALSE	39	7	39	CLIC1	0.21	-0.08	0.985001	0.999945	0.111663	0	0	0	0	0	not_enriched	not_competed	not_enriched_and_competed	not_selected
High	IsMasterProtein	Q13620	FALSE	11	7	11	CUL4B	0.56	-0.08	0.335977	0.999951	0.1067	0	0	0	0	0	not_enriched	not_competed	not_enriched_and_competed	not_selected
High	IsMasterProtein	Q3ZCQ8	FALSE	27	8	27	TIMM50	0.57	-0.08	0.40464	0.99996	0.215881	0	0.0347395	0.0297767	0	0.0297767	not_enriched	not_competed	not_enriched_and_competed	not_selected
High	IsMasterProtein	Q96FW1	FALSE	29	7	29	OTUB1	0.45	-0.08	0.751983	0.999989	0.181141	0.00248139	0.0521092	0.0347395	0.00248139	0.0347395	not_enriched	not_competed	not_enriched_and_competed	not_selected
High	IsMasterProtein	Q9NVT9	FALSE	39	9	39	ARMC1	0.99	-0.08	0.141645	0.999994	0.116625	0	0.00496278	0.00496278	0	0.00496278	not_enriched	not_competed	not_enriched_and_competed	not_selected
High	IsMasterProtein	O43488	FALSE	15	2	15	AKR7A2	0.44	-0.08	0.700598	0.999964	0.0992556	0	0	0	0	0	not_enriched	not_competed	not_enriched_and_competed	not_selected
High	IsMasterProtein	Q9Y4P1	FALSE	23	6	23	ATG4B	0.8	-0.08	0.581678	0.999999	0.116625	0	0.0124069	0.0124069	0	0.0124069	not_enriched	not_competed	not_enriched_and_competed	not_selected
High	IsMasterProtein	P53602	FALSE	16	6	16	MVD	0.49	-0.08	0.345831	0.999865	0.0223325	0	0	0	0	0	not_enriched	not_competed	not_enriched_and_competed	not_selected
High	IsMasterProtein	Q9H0U9	FALSE	15	4	15	TSPYL1	0.15	-0.08	0.999935	0.999999	0.0918114	0	0	0	0	0	not_enriched	not_competed	not_enriched_and_competed	not_selected
High	IsMasterProtein	Q9H1B7	FALSE	8	4	8	IRF2BPL	0.22	-0.08	0.99715	0.999997	0.0645161	0	0	0	0	0	not_enriched	not_competed	not_enriched_and_competed	not_selected
High	IsMasterProtein	Q8WVY7	FALSE	17	4	17	UBLCP1	0.8	-0.08	0.847083	1	0.0918114	0	0	0	0	0	not_enriched	not_competed	not_enriched_and_competed	not_selected
High	IsMasterProtein	Q9Y4B4	FALSE	2	3	2	RAD54L2	0.46	-0.08	0.664414	0.999961	0.0198511	0	0	0	0	0	not_enriched	not_competed	not_enriched_and_competed	not_selected
High	IsMasterProtein	Q96EY1	FALSE	7	4	7	DNAJA3	0.26	-0.08	0.976568	0.999982	0.166253	0	0	0	0	0	not_enriched	not_competed	not_enriched_and_competed	not_selected
High	IsMasterProtein	Q9NWY4	FALSE	16	3	16	HPF1	0.82	-0.08	0.202034	0.999988	0.0868486	0.00248139	0.00496278	0.00496278	0	0.00496278	not_enriched	not_competed	not_enriched_and_competed	not_selected
High	IsMasterProtein	Q13404	FALSE	29	1	29	UBE2V1	-0.13	-0.08	1	1	0.0942928	0	0	0	0	0	not_enriched	not_competed	not_enriched_and_competed	not_selected
High	IsMasterProtein	Q8IZH2	FALSE	3	4	3	XRN1	0.49	-0.08	0.54297	0.999951	0.0272953	0	0	0	0	0	not_enriched	not_competed	not_enriched_and_competed	not_selected
High	IsMasterProtein	Q8N8S7	FALSE	7	4	7	ENAH	0.7	-0.08	0.728228	0.999999	0.131514	0	0.00744417	0.00744417	0	0.00744417	not_enriched	not_competed	not_enriched_and_competed	not_selected
High	IsMasterProtein	Q96FC9	FALSE	4	1	4	DDX11	0.36	-0.08	0.963046	0.999997	0.0372208	0	0	0	0	0	not_enriched	not_competed	not_enriched_and_competed	not_selected
High	IsMasterProtein	Q9P1Y6	FALSE	2	3	2	PHRF1	0.12	-0.08	0.999815	0.999988	0.0347395	0	0	0	0	0	not_enriched	not_competed	not_enriched_and_competed	not_selected
High	IsMasterProtein	Q9Y296	FALSE	16	3	16	TRAPPC4	0.47	-0.08	0.969815	1	0.121588	0	0.00496278	0.00496278	0	0.00496278	not_enriched	not_competed	not_enriched_and_competed	not_selected
High	IsMasterProtein	Q92613	FALSE	2	2	2	JADE3	1.42	-0.08	0.0154894	0.999982	NA	NA	NA	NA	NA	0	not_enriched	not_competed	not_enriched_and_competed	not_selected
High	IsMasterProtein	Q96EV2	FALSE	2	2	2	RBM33	0.53	-0.08	0.382673	0.999943	0.00248139	0	0	0	0	0	not_enriched	not_competed	not_enriched_and_competed	not_selected
High	IsMasterProtein	Q6P0N0	FALSE	2	2	2	MIS18BP1	0.22	-0.08	0.999979	1	0.00744417	0	0	0	0	0	not_enriched	not_competed	not_enriched_and_competed	not_selected
High	IsMasterProtein	O15063	FALSE	3	2	3	GARRE1	1.14	-0.08	0.304083	0.999999	NA	NA	NA	NA	NA	0	not_enriched	not_competed	not_enriched_and_competed	not_selected
High	IsMasterProtein	O00330	FALSE	3	2	3	PDHX	0.65	-0.08	0.685332	0.999998	0.0942928	0	0	0	0	0	not_enriched	not_competed	not_enriched_and_competed	not_selected
High	IsMasterProtein	Q14974	FALSE	35	24	35	KPNB1	0.43	-0.09	0.481803	0.99978	0.121588	0	0	0	0	0	not_enriched	not_competed	not_enriched_and_competed	not_selected
High	IsMasterProtein	Q7Z6Z7	FALSE	10	32	10	HUWE1	0.54	-0.09	0.170421	0.999515	0.0967742	0	0	0	0	0	not_enriched	not_competed	not_enriched_and_competed	not_selected
High	IsMasterProtein	Q29RF7	FALSE	25	25	25	PDS5A	0.67	-0.09	0.0300871	0.99774	0.176179	0	0.00744417	0.00496278	0	0.00496278	not_enriched	not_competed	not_enriched_and_competed	not_selected
High	IsMasterProtein	Q9P258	FALSE	34	19	34	RCC2	0.61	-0.09	0.198236	0.999816	0.124069	0	0	0	0	0	not_enriched	not_competed	not_enriched_and_competed	not_selected
High	IsMasterProtein	P21266	FALSE	44	9	44	GSTM3	0.25	-0.09	0.97633	0.999962	0.0868486	0	0.00992556	0.00744417	0	0.00744417	not_enriched	not_competed	not_enriched_and_competed	not_selected
High	IsMasterProtein	Q9GZZ1	FALSE	40	11	40	NAA50	0.7	-0.09	0.166024	0.999882	0.109181	0	0	0	0	0	not_enriched	not_competed	not_enriched_and_competed	not_selected
High	IsMasterProtein	Q13561	FALSE	28	10	28	DCTN2	0.47	-0.09	0.540355	0.999859	0.225806	0	0.0372208	0.0322581	0	0.0322581	not_enriched	not_competed	not_enriched_and_competed	not_selected
High	IsMasterProtein	P33981	FALSE	12	10	12	TTK	0.78	-0.09	0.175547	0.999955	0.0942928	0	0	0	0	0	not_enriched	not_competed	not_enriched_and_competed	not_selected
High	IsMasterProtein	Q5H9R7	FALSE	13	9	13	PPP6R3	0.64	-0.09	0.522988	0.999985	0.114144	0	0	0	0	0	not_enriched	not_competed	not_enriched_and_competed	not_selected
High	IsMasterProtein	Q9Y4R8	FALSE	16	12	16	TELO2	0.6	-0.09	0.338882	0.999874	0.153846	0	0.00248139	0.00248139	0	0.00248139	not_enriched	not_competed	not_enriched_and_competed	not_selected
High	IsMasterProtein	P30050	FALSE	42	8	42	RPL12	0.43	-0.09	0.561763	0.999877	0.0967742	0	0	0	0	0	not_enriched	not_competed	not_enriched_and_competed	not_selected
High	IsMasterProtein	O95071	FALSE	4	8	4	UBR5	0.54	-0.09	0.509785	0.999943	0.1067	0	0	0	0	0	not_enriched	not_competed	not_enriched_and_competed	not_selected
High	IsMasterProtein	Q9NVV4	FALSE	20	9	20	MTPAP	0.6	-0.09	0.117631	0.999445	0.156328	0	0	0	0	0	not_enriched	not_competed	not_enriched_and_competed	not_selected
High	IsMasterProtein	Q99848	FALSE	30	8	30	EBNA1BP2	0.59	-0.09	0.237121	0.999779	0.131514	0	0	0	0	0	not_enriched	not_competed	not_enriched_and_competed	not_selected
High	IsMasterProtein	P00491	FALSE	27	7	27	PNP	0.23	-0.09	0.979566	0.999917	0.0967742	0	0	0	0	0	not_enriched	not_competed	not_enriched_and_competed	not_selected
High	IsMasterProtein	P04179	FALSE	29	5	29	SOD2	0.58	-0.09	0.195228	0.999587	0.0769231	0	0	0	0	0	not_enriched	not_competed	not_enriched_and_competed	not_selected
High	IsMasterProtein	P07741	FALSE	46	7	46	APRT	0.63	-0.09	0.417275	0.999963	0.126551	0	0.00248139	0.00248139	0	0.00248139	not_enriched	not_competed	not_enriched_and_competed	not_selected
High	IsMasterProtein	P12236	FALSE	45	3	45	SLC25A6	0.57	0.15	0.170589	0.989312	0.240695	0.00496278	0.0992556	0.08933	0.00496278	0.08933	not_enriched	not_competed	not_enriched_and_competed	not_selected
High	IsMasterProtein	Q9P2R7	FALSE	13	7	13	SUCLA2	0.74	-0.09	0.159821	0.999871	0.109181	0	0	0	0	0	not_enriched	not_competed	not_enriched_and_competed	not_selected
High	IsMasterProtein	P52756	FALSE	13	7	13	RBM5	0.69	-0.09	0.502511	0.999985	0.181141	0.00248139	0.0148883	0.0148883	0.00248139	0.0148883	not_enriched	not_competed	not_enriched_and_competed	not_selected
High	IsMasterProtein	Q7Z4H7	FALSE	9	8	9	HAUS6	0.95	-0.09	0.77354	1	0.124069	0	0	0	0	0	not_enriched	not_competed	not_enriched_and_competed	not_selected
High	IsMasterProtein	Q9Y5K6	FALSE	14	6	14	CD2AP	0.67	-0.09	0.421707	0.999982	0.111663	0	0	0	0	0	not_enriched	not_competed	not_enriched_and_competed	not_selected
High	IsMasterProtein	Q9Y3E5	FALSE	31	4	31	PTRH2	0.97	-0.09	0.0777649	0.999965	0.166253	0	0.00248139	0.00248139	0	0.00248139	not_enriched	not_competed	not_enriched_and_competed	not_selected
High	IsMasterProtein	P49750	FALSE	5	6	5	YLPM1	0.3	-0.09	0.830497	0.999837	0.166253	0	0.00496278	0.00496278	0	0.00496278	not_enriched	not_competed	not_enriched_and_competed	not_selected
High	IsMasterProtein	Q13601	FALSE	20	8	20	KRR1	0.41	-0.09	0.259597	0.998603	0.101737	0	0	0	0	0	not_enriched	not_competed	not_enriched_and_competed	not_selected
High	IsMasterProtein	Q9BTV4	FALSE	13	4	13	TMEM43	0.77	-0.09	0.152288	0.999928	0.193548	0	0.00992556	0.00992556	0	0.00992556	not_enriched	not_competed	not_enriched_and_competed	not_selected
High	IsMasterProtein	Q5T5X7	FALSE	6	5	6	BEND3	0.9	-0.09	0.040131	0.99977	0.0223325	0	0	0	0	0	not_enriched	not_competed	not_enriched_and_competed	not_selected
High	IsMasterProtein	Q13685	FALSE	15	5	15	AAMP	0.1	-0.09	0.999938	0.999979	0.119107	0	0.00744417	0.00496278	0	0.00496278	not_enriched	not_competed	not_enriched_and_competed	not_selected
High	IsMasterProtein	Q13610	FALSE	7	2	7	PWP1	0.65	-0.09	0.198554	0.999887	0.129032	0	0.00744417	0.00248139	0	0.00248139	not_enriched	not_competed	not_enriched_and_competed	not_selected
High	IsMasterProtein	Q8WYA6	FALSE	12	7	12	CTNNBL1	0.76	-0.09	0.0974289	0.999814	0.168734	0	0.00248139	0.00248139	0	0.00248139	not_enriched	not_competed	not_enriched_and_competed	not_selected
High	IsMasterProtein	Q5VT66	FALSE	13	3	13	MTARC1	0.13	-0.09	0.990007	0.999291	0.138958	0	0	0	0	0	not_enriched	not_competed	not_enriched_and_competed	not_selected
High	IsMasterProtein	O94903	FALSE	11	3	11	PLPBP	0.55	-0.09	0.293082	0.999832	0.0397022	0	0	0	0	0	not_enriched	not_competed	not_enriched_and_competed	not_selected
High	IsMasterProtein	Q9Y679	FALSE	14	5	14	AUP1	0.76	-0.09	0.0492006	0.999354	0.186104	0	0.0148883	0.0148883	0	0.0148883	not_enriched	not_competed	not_enriched_and_competed	not_selected
High	IsMasterProtein	P61962	FALSE	16	4	16	DCAF7	0.62	-0.09	0.352094	0.999939	0.176179	0	0.0148883	0.0148883	0	0.0148883	not_enriched	not_competed	not_enriched_and_competed	not_selected
High	IsMasterProtein	Q9BV57	FALSE	12	3	12	ADI1	0.93	-0.09	0.160841	0.99998	0.188586	0	0.0272953	0.0272953	0	0.0272953	not_enriched	not_competed	not_enriched_and_competed	not_selected
High	IsMasterProtein	Q7LG56	FALSE	11	1	11	RRM2B	0.03	-0.09	1	0.99992	0.133995	0	0.0223325	0.0198511	0	0.0198511	not_enriched	not_competed	not_enriched_and_competed	not_selected
High	IsMasterProtein	Q8TDY2	FALSE	2	2	2	RB1CC1	0.19	-0.09	0.999527	0.999996	0.00496278	0	0	0	0	0	not_enriched	not_competed	not_enriched_and_competed	not_selected
High	IsMasterProtein	Q9NUW8	FALSE	5	2	5	TDP1	0.95	-0.09	0.135568	0.999975	0.00496278	0	0	0	0	0	not_enriched	not_competed	not_enriched_and_competed	not_selected
High	IsMasterProtein	P04075	FALSE	68	6	68	ALDOA	0.4	-0.1	0.776941	0.999833	0.057072	0	0.00496278	0.00248139	0	0.00248139	not_enriched	not_competed	not_enriched_and_competed	not_selected
High	IsMasterProtein	O43390	FALSE	46	22	46	HNRNPR	0.6	-0.1	0.141714	0.999301	0.25062	0	0.0297767	0.0248139	0	0.0248139	not_enriched	not_competed	not_enriched_and_competed	not_selected
High	IsMasterProtein	Q14690	FALSE	23	39	23	PDCD11	0.55	-0.1	0.229044	0.999223	0.08933	0	0	0	0	0	not_enriched	not_competed	not_enriched_and_competed	not_selected
High	IsMasterProtein	Q9H3U1	FALSE	31	25	31	UNC45A	0.36	-0.1	0.779445	0.99977	0.124069	0	0	0	0	0	not_enriched	not_competed	not_enriched_and_competed	not_selected
High	IsMasterProtein	P19367	FALSE	24	18	24	HK1	0.45	-0.1	0.270839	0.998216	0.131514	0	0	0	0	0	not_enriched	not_competed	not_enriched_and_competed	not_selected
High	IsMasterProtein	Q8NI36	FALSE	23	19	23	WDR36	0.66	-0.1	0.108316	0.999336	0.08933	0	0	0	0	0	not_enriched	not_competed	not_enriched_and_competed	not_selected
High	IsMasterProtein	O75400	FALSE	16	15	16	PRPF40A	0.73	-0.1	0.177635	0.999789	0.136476	0.00248139	0.00496278	0.00248139	0.00248139	0.00248139	not_enriched	not_competed	not_enriched_and_competed	not_selected
High	IsMasterProtein	Q9H078	FALSE	22	13	22	CLPB	0.59	-0.1	0.201924	0.999585	0.186104	0	0.00744417	0.00744417	0	0.00744417	not_enriched	not_competed	not_enriched_and_competed	not_selected
High	IsMasterProtein	P24752	FALSE	39	14	39	ACAT1	0.56	-0.1	0.118679	0.998185	0.0794045	0	0	0	0	0	not_enriched	not_competed	not_enriched_and_competed	not_selected
High	IsMasterProtein	Q9BYG3	FALSE	38	13	38	NIFK	0.7	-0.1	0.0653427	0.998951	0.111663	0	0	0	0	0	not_enriched	not_competed	not_enriched_and_competed	not_selected
High	IsMasterProtein	P61201	FALSE	33	14	33	COPS2	0.63	-0.1	0.353577	0.999851	0.17866	0	0	0	0	0	not_enriched	not_competed	not_enriched_and_competed	not_selected
High	IsMasterProtein	Q96T76	FALSE	17	15	17	MMS19	0.86	-0.1	0.555076	0.999997	0.111663	0	0	0	0	0	not_enriched	not_competed	not_enriched_and_competed	not_selected
High	IsMasterProtein	P61758	FALSE	45	10	45	VBP1	0.49	-0.1	0.591456	0.999846	0.188586	0	0	0	0	0	not_enriched	not_competed	not_enriched_and_competed	not_selected
High	IsMasterProtein	O75718	FALSE	12	6	12	CRTAP	0.5	0.06	0.438809	0.999991	0.270471	0.00496278	0.104218	0.08933	0.00496278	0.08933	not_enriched	not_competed	not_enriched_and_competed	not_selected
High	IsMasterProtein	Q8IWA0	FALSE	13	12	13	WDR75	0.49	-0.1	0.224943	0.998913	0.119107	0	0.00248139	0	0	0	not_enriched	not_competed	not_enriched_and_competed	not_selected
High	IsMasterProtein	Q49A26	FALSE	18	8	18	GLYR1	0.55	-0.1	0.233063	0.999473	0.0868486	0	0	0	0	0	not_enriched	not_competed	not_enriched_and_competed	not_selected
High	IsMasterProtein	P30086	FALSE	39	7	39	PEBP1	0.31	-0.1	0.84325	0.999681	0.188586	0.0173697	0.057072	0.0471464	0.0223325	0.0471464	not_enriched	not_competed	not_enriched_and_competed	not_selected
High	IsMasterProtein	P36542	FALSE	31	8	31	ATP5F1C	0.67	-0.1	0.223884	0.999729	0.193548	0	0.0124069	0.0124069	0	0.0124069	not_enriched	not_competed	not_enriched_and_competed	not_selected
High	IsMasterProtein	P49756	FALSE	12	12	12	RBM25	0.62	-0.1	0.130339	0.999088	0.101737	0	0	0	0	0	not_enriched	not_competed	not_enriched_and_competed	not_selected
High	IsMasterProtein	P62136	FALSE	31	3	31	PPP1CA	0.48	-0.1	0.410539	0.999666	0.0794045	0	0	0	0	0	not_enriched	not_competed	not_enriched_and_competed	not_selected
High	IsMasterProtein	Q9UJZ1	FALSE	41	7	41	STOML2	0.82	-0.1	0.0635822	0.999446	0.19603	0	0.00496278	0.00496278	0	0.00496278	not_enriched	not_competed	not_enriched_and_competed	not_selected
High	IsMasterProtein	Q9BVQ7	FALSE	15	7	15	SPATA5L1	0.74	-0.1	0.210763	0.999853	0.126551	0	0	0	0	0	not_enriched	not_competed	not_enriched_and_competed	not_selected
High	IsMasterProtein	Q9UMY1	FALSE	23	10	23	NOL7	0.59	-0.1	0.107029	0.998066	0.101737	0	0.00248139	0.00248139	0	0.00248139	not_enriched	not_competed	not_enriched_and_competed	not_selected
High	IsMasterProtein	Q9Y606	FALSE	19	7	19	PUS1	0.77	-0.1	0.243289	0.999949	0.119107	0	0	0	0	0	not_enriched	not_competed	not_enriched_and_competed	not_selected
High	IsMasterProtein	Q9Y3P9	FALSE	9	7	9	RABGAP1	0.42	-0.1	0.818735	0.999924	0.133995	0	0.00248139	0.00248139	0	0.00248139	not_enriched	not_competed	not_enriched_and_competed	not_selected
High	IsMasterProtein	Q8IWJ2	FALSE	6	6	6	GCC2	0.51	-0.1	0.441839	0.99968	0.124069	0	0	0	0	0	not_enriched	not_competed	not_enriched_and_competed	not_selected
High	IsMasterProtein	Q14155	FALSE	11	5	11	ARHGEF7	0.8	-0.1	0.0214013	0.998403	0.0769231	0	0.00496278	0.00248139	0	0.00248139	not_enriched	not_competed	not_enriched_and_competed	not_selected
High	IsMasterProtein	Q9NSK0	FALSE	11	4	11	KLC4	0.5	-0.1	0.996773	1	0.16129	0	0.0297767	0.0248139	0	0.0248139	not_enriched	not_competed	not_enriched_and_competed	not_selected
High	IsMasterProtein	Q06330	FALSE	12	6	12	RBPJ	0.67	-0.1	0.119761	0.999461	0.0595533	0	0.00992556	0.00992556	0	0.00992556	not_enriched	not_competed	not_enriched_and_competed	not_selected
High	IsMasterProtein	Q96H55	FALSE	7	5	7	MYO19	0.26	-0.1	0.949759	0.999819	0.00744417	0	0	0	0	0	not_enriched	not_competed	not_enriched_and_competed	not_selected
High	IsMasterProtein	O60231	FALSE	4	4	4	DHX16	0.58	-0.1	0.103539	0.99853	0.1067	0	0	0	0	0	not_enriched	not_competed	not_enriched_and_competed	not_selected
High	IsMasterProtein	Q8WW12	FALSE	16	3	16	PCNP	0.75	-0.1	0.495292	0.999982	0.0967742	0	0	0	0	0	not_enriched	not_competed	not_enriched_and_competed	not_selected
High	IsMasterProtein	Q9BYD3	FALSE	13	3	13	MRPL4	0.78	-0.1	0.146536	0.999844	0.0521092	0	0	0	0	0	not_enriched	not_competed	not_enriched_and_competed	not_selected
High	IsMasterProtein	P19387	FALSE	9	2	9	POLR2C	0.59	-0.1	0.485461	0.999898	0.116625	0	0	0	0	0	not_enriched	not_competed	not_enriched_and_competed	not_selected
High	IsMasterProtein	Q9Y4W6	FALSE	4	3	4	AFG3L2	0.4	-0.1	0.941914	0.99999	0.203474	0	0.0124069	0.00992556	0	0.00992556	not_enriched	not_competed	not_enriched_and_competed	not_selected
High	IsMasterProtein	Q9HAU5	FALSE	2	3	2	UPF2	0.76	-0.1	0.104005	0.999657	0.0719603	0	0	0	0	0	not_enriched	not_competed	not_enriched_and_competed	not_selected
High	IsMasterProtein	P62330	FALSE	15	1	15	ARF6	0.42	-0.1	0.48678	0.999248	0.0322581	0	0	0	0	0	not_enriched	not_competed	not_enriched_and_competed	not_selected
High	IsMasterProtein	Q9NPD8	FALSE	14	2	14	UBE2T	0.47	-0.1	0.860494	0.999979	0.0173697	0	0	0	0	0	not_enriched	not_competed	not_enriched_and_competed	not_selected
High	IsMasterProtein	O75643	FALSE	35	67	35	SNRNP200	0.48	-0.11	0.161904	0.994347	0.101737	0	0	0	0	0	not_enriched	not_competed	not_enriched_and_competed	not_selected
High	IsMasterProtein	Q14008	FALSE	24	50	24	CKAP5	0.52	-0.11	0.136981	0.995502	0.0769231	0	0	0	0	0	not_enriched	not_competed	not_enriched_and_competed	not_selected
High	IsMasterProtein	P12956	FALSE	57	40	57	XRCC6	0.36	-0.11	0.636319	0.998958	0.188586	0.00248139	0.0322581	0.0297767	0.00248139	0.0297767	not_enriched	not_competed	not_enriched_and_competed	not_selected
High	IsMasterProtein	P00505	FALSE	40	21	40	GOT2	0.54	-0.11	0.354201	0.999512	0.0843672	0	0	0	0	0	not_enriched	not_competed	not_enriched_and_competed	not_selected
High	IsMasterProtein	Q15813	FALSE	41	18	41	TBCE	0.63	-0.11	0.560768	0.999934	0.104218	0	0.00248139	0.00248139	0	0.00248139	not_enriched	not_competed	not_enriched_and_competed	not_selected
High	IsMasterProtein	P61247	FALSE	45	16	45	RPS3A	0.41	-0.11	0.6198	0.999374	0.101737	0	0.00496278	0.00248139	0	0.00248139	not_enriched	not_competed	not_enriched_and_competed	not_selected
High	IsMasterProtein	O43847	FALSE	19	21	19	NRDC	0.43	-0.11	0.613575	0.999383	0.200993	0	0.0421836	0.0322581	0	0.0322581	not_enriched	not_competed	not_enriched_and_competed	not_selected
High	IsMasterProtein	Q6P2E9	FALSE	14	14	14	EDC4	0.5	-0.11	0.239167	0.997659	0.111663	0	0	0	0	0	not_enriched	not_competed	not_enriched_and_competed	not_selected
High	IsMasterProtein	P30084	FALSE	38	13	38	ECHS1	0.41	-0.11	0.388653	0.997406	0.0992556	0.00248139	0.00744417	0.00744417	0.00248139	0.00744417	not_enriched	not_competed	not_enriched_and_competed	not_selected
High	IsMasterProtein	Q13185	FALSE	32	6	32	CBX3	0.99	-0.11	0.00951173	0.998236	0.166253	0	0.00248139	0.00248139	0	0.00248139	not_enriched	not_competed	not_enriched_and_competed	not_selected
High	IsMasterProtein	Q8WWK9	FALSE	22	17	22	CKAP2	0.62	-0.11	0.199892	0.998957	0.104218	0	0	0	0	0	not_enriched	not_competed	not_enriched_and_competed	not_selected
High	IsMasterProtein	Q9BQ52	FALSE	17	10	17	ELAC2	0.65	-0.11	0.117344	0.998404	0.08933	0	0	0	0	0	not_enriched	not_competed	not_enriched_and_competed	not_selected
High	IsMasterProtein	Q8NCW5	FALSE	32	8	32	NAXE	0.39	-0.11	0.458403	0.997471	0.0620347	0.00248139	0.0124069	0.0124069	0.00248139	0.0124069	not_enriched	not_competed	not_enriched_and_competed	not_selected
High	IsMasterProtein	Q9Y6G9	FALSE	22	13	22	DYNC1LI1	0.52	-0.11	0.457294	0.999579	0.146402	0.00496278	0.00744417	0.00744417	0.00496278	0.00744417	not_enriched	not_competed	not_enriched_and_competed	not_selected
High	IsMasterProtein	P05556	FALSE	14	10	14	ITGB1	0.61	-0.11	0.0978089	0.996804	0.168734	0	0.00496278	0.00496278	0	0.00496278	not_enriched	not_competed	not_enriched_and_competed	not_selected
High	IsMasterProtein	Q9NYK5	FALSE	25	9	25	MRPL39	0.89	-0.11	0.0366417	0.999207	0.176179	0	0.00248139	0	0	0	not_enriched	not_competed	not_enriched_and_competed	not_selected
High	IsMasterProtein	P51570	FALSE	26	8	26	GALK1	0.44	-0.11	0.461849	0.99851	0.101737	0	0	0	0	0	not_enriched	not_competed	not_enriched_and_competed	not_selected
High	IsMasterProtein	Q12849	FALSE	16	6	16	GRSF1	0.61	-0.11	0.239546	0.999361	0.17866	0	0.00496278	0.00248139	0	0.00248139	not_enriched	not_competed	not_enriched_and_competed	not_selected
High	IsMasterProtein	Q9Y2T2	FALSE	30	6	30	AP3M1	0.61	-0.11	0.279783	0.999604	0.19603	0	0.0198511	0.0124069	0	0.0124069	not_enriched	not_competed	not_enriched_and_competed	not_selected
High	IsMasterProtein	P60953	FALSE	23	4	23	CDC42	0.47	-0.11	0.472973	0.999257	0.116625	0	0	0	0	0	not_enriched	not_competed	not_enriched_and_competed	not_selected
High	IsMasterProtein	Q9NY61	FALSE	10	4	10	AATF	0.06	-0.11	0.999989	0.998877	0.141439	0	0	0	0	0	not_enriched	not_competed	not_enriched_and_competed	not_selected
High	IsMasterProtein	Q9Y4C8	FALSE	7	7	7	RBM19	0.59	-0.11	0.357819	0.999749	0.0992556	0	0	0	0	0	not_enriched	not_competed	not_enriched_and_competed	not_selected
High	IsMasterProtein	Q969T9	FALSE	21	6	21	WBP2	-0.31	-0.11	0.998911	0.999999	0.168734	0	0.00992556	0.00992556	0	0.00992556	not_enriched	not_competed	not_enriched_and_competed	not_selected
High	IsMasterProtein	O43252	FALSE	18	8	18	PAPSS1	0.23	-0.11	0.927902	0.999175	0.166253	0	0.00992556	0.00992556	0	0.00992556	not_enriched	not_competed	not_enriched_and_competed	not_selected
High	IsMasterProtein	Q9UNS2	FALSE	12	3	12	COPS3	0.6	-0.11	0.370451	0.999664	0.166253	0	0.0198511	0.0198511	0	0.0198511	not_enriched	not_competed	not_enriched_and_competed	not_selected
High	IsMasterProtein	O60313	FALSE	14	12	14	OPA1	0.58	-0.4	0.203577	0.537874	0.243176	0	0.0967742	0.08933	0	0.08933	not_enriched	not_competed	not_enriched_and_competed	not_selected
High	IsMasterProtein	Q9H9E3	FALSE	6	3	6	COG4	0.69	-0.11	0.185842	0.999439	0.0942928	0	0.00744417	0.00496278	0	0.00496278	not_enriched	not_competed	not_enriched_and_competed	not_selected
High	IsMasterProtein	P62318	FALSE	15	2	15	SNRPD3	0.48	-0.11	0.563945	0.999727	0.0769231	0	0	0	0	0	not_enriched	not_competed	not_enriched_and_competed	not_selected
High	IsMasterProtein	P13051	FALSE	16	4	16	UNG	0.51	-0.11	0.591247	0.999862	0.0942928	0.00248139	0.00992556	0.00992556	0.00248139	0.00992556	not_enriched	not_competed	not_enriched_and_competed	not_selected
High	IsMasterProtein	Q27J81	FALSE	4	3	4	INF2	0.37	-0.11	0.943368	0.999955	0.0744417	0	0	0	0	0	not_enriched	not_competed	not_enriched_and_competed	not_selected
High	IsMasterProtein	Q9BSC4	FALSE	9	5	9	NOL10	0.38	-0.11	0.814172	0.999708	0.121588	0	0	0	0	0	not_enriched	not_competed	not_enriched_and_competed	not_selected
High	IsMasterProtein	Q8NEC7	FALSE	6	4	6	GSTCD	0.43	-0.11	0.75148	0.999772	0.0148883	0	0	0	0	0	not_enriched	not_competed	not_enriched_and_competed	not_selected
High	IsMasterProtein	Q96HS1	FALSE	23	6	23	PGAM5	0.8	-0.11	0.134269	0.999766	0.16129	0	0.00248139	0.00248139	0	0.00248139	not_enriched	not_competed	not_enriched_and_competed	not_selected
High	IsMasterProtein	Q9NXR7	FALSE	7	2	7	BABAM2	0.45	-0.11	0.96041	0.999995	0.143921	0	0.00744417	0.00744417	0	0.00744417	not_enriched	not_competed	not_enriched_and_competed	not_selected
High	IsMasterProtein	Q9Y6X3	FALSE	8	4	8	MAU2	0.51	-0.11	0.684598	0.999894	0.116625	0	0.0173697	0.0124069	0	0.0124069	not_enriched	not_competed	not_enriched_and_competed	not_selected
High	IsMasterProtein	Q9Y697	FALSE	10	4	10	NFS1	-0.05	-0.11	0.999989	0.998965	0.0620347	0	0.00248139	0.00248139	0	0.00248139	not_enriched	not_competed	not_enriched_and_competed	not_selected
High	IsMasterProtein	Q9H900	FALSE	6	3	6	ZWILCH	0.35	-0.11	0.804138	0.999489	0.0496278	0	0	0	0	0	not_enriched	not_competed	not_enriched_and_competed	not_selected
High	IsMasterProtein	O95865	FALSE	10	1	10	DDAH2	0.7	-0.11	0.476161	0.999942	0.0397022	0	0	0	0	0	not_enriched	not_competed	not_enriched_and_competed	not_selected
High	IsMasterProtein	Q16625	FALSE	7	3	7	OCLN	0.95	-0.11	0.815629	0.999999	0.151365	0	0.0397022	0.0322581	0	0.0322581	not_enriched	not_competed	not_enriched_and_competed	not_selected
High	IsMasterProtein	Q96BN8	FALSE	7	2	7	OTULIN	0.82	-0.11	0.344687	0.999947	0.0421836	0	0	0	0	0	not_enriched	not_competed	not_enriched_and_competed	not_selected
High	IsMasterProtein	P38646	FALSE	53	36	53	HSPA9	0.47	-0.12	0.199053	0.992606	0.111663	0	0	0	0	0	not_enriched	not_competed	not_enriched_and_competed	not_selected
High	IsMasterProtein	P11388	FALSE	34	44	34	TOP2A	0.62	-0.12	0.187703	0.998604	0.0818859	0	0	0	0	0	not_enriched	not_competed	not_enriched_and_competed	not_selected
High	IsMasterProtein	P07237	FALSE	68	36	68	P4HB	0.82	-0.12	0.043202	0.997545	0.223325	0	0.0297767	0.0272953	0	0.0272953	not_enriched	not_competed	not_enriched_and_competed	not_selected
High	IsMasterProtein	Q9NU22	FALSE	10	52	10	MDN1	0.65	-0.12	0.0549251	0.992929	0.101737	0	0	0	0	0	not_enriched	not_competed	not_enriched_and_competed	not_selected
High	IsMasterProtein	P07737	FALSE	69	9	69	PFN1	0.43	-0.12	0.628626	0.999337	0.109181	0	0	0	0	0	not_enriched	not_competed	not_enriched_and_competed	not_selected
High	IsMasterProtein	P35221	FALSE	27	17	27	CTNNA1	0.5	-0.12	0.369305	0.998282	0.129032	0	0	0	0	0	not_enriched	not_competed	not_enriched_and_competed	not_selected
High	IsMasterProtein	Q9Y2X3	FALSE	39	18	39	NOP58	0.67	-0.12	0.148867	0.998694	0.109181	0	0	0	0	0	not_enriched	not_competed	not_enriched_and_competed	not_selected
High	IsMasterProtein	P23284	FALSE	51	12	51	PPIB	0.6	-0.12	0.319062	0.999444	0.101737	0	0	0	0	0	not_enriched	not_competed	not_enriched_and_competed	not_selected
High	IsMasterProtein	P35658	FALSE	12	20	12	NUP214	0.69	-0.12	0.24097	0.999552	0.151365	0	0.00248139	0	0	0	not_enriched	not_competed	not_enriched_and_competed	not_selected
High	IsMasterProtein	P48634	FALSE	14	19	14	PRRC2A	0.51	-0.12	0.470057	0.999288	0.119107	0	0	0	0	0	not_enriched	not_competed	not_enriched_and_competed	not_selected
High	IsMasterProtein	Q7Z7L1	FALSE	24	15	24	SLFN11	0.69	-0.12	0.0600176	0.995841	0.116625	0	0.00248139	0.00248139	0	0.00248139	not_enriched	not_competed	not_enriched_and_competed	not_selected
High	IsMasterProtein	Q96PK6	FALSE	27	16	27	RBM14	0.81	-0.12	0.145571	0.999622	0.208437	0	0.0223325	0.0198511	0	0.0198511	not_enriched	not_competed	not_enriched_and_competed	not_selected
High	IsMasterProtein	O14497	FALSE	8	9	8	ARID1A	0.59	-0.12	0.172709	0.997905	0.124069	0	0	0	0	0	not_enriched	not_competed	not_enriched_and_competed	not_selected
High	IsMasterProtein	O00541	FALSE	24	14	24	PES1	0.64	-0.12	0.0562546	0.993697	0.116625	0	0	0	0	0	not_enriched	not_competed	not_enriched_and_competed	not_selected
[truncated: 1,462 more rows]
