# Supplementary material for: Selective TRPV2 Antagonists Derived from the Natural Product Piperlongumine Inhibit Cancer Cell Migration and Metastasis
Source: ACS Chem Biol. 2026 Mar 25;21(4):674–88. doi: 10.1021/acschembio.5c00935 (PMC13097083; doi:10.1021/acschembio.5c00935)
Supplement: Supplementary file 3 [file cb5c00935_si_003.xlsx]

## Sheet: competition_scatter_215-20x-PL_
Protein_FDR_Confidence_Combined	Master	Accession	Contaminant	Coverage_in_Percent	Number_of_Protein_Unique_Peptides	Coverage_in_Percent_by_Search_Engine_Sequest_HT	Gene_Symbol	Abundance_Ratio_log2_PhotoPL-20x-PL__PhotoPL	Abundance_Ratio_log2_PhotoPL__CRF	Abundance_Ratio_P-Value_PhotoPL-20x-PL__PhotoPL	Abundance_Ratio_P-Value_PhotoPL__CRF	lc_enr_freq	hc_enr_freq	lc_hit_frequency	mc_hit_frequency	hc_hit_frequency	bin_hit_frequency	enriched	competed	enriched_and_competed	selected
High	IsMasterProtein	O43169	FALSE	61	8	61	CYB5B	-6.64	6.64	0.000802928	8.12285e-05	0.486352	0.258065	0.488834	0.449132	0.265509	0.449132	enriched	competed	enriched_and_competed	not_selected
High	IsMasterProtein	P04080	FALSE	61	6	61	CSTB	-4.88	5.45	0.00021213	9.39023e-05	0.138958	0	0.00248139	0.00248139	0	0.00248139	enriched	competed	enriched_and_competed	not_selected
High	IsMasterProtein	Q6P1S2	FALSE	28	6	28	C3orf33	-4.85	5.77	0.000883242	0.000257284	0.00992556	0.00496278	0.00992556	0.00992556	0.00496278	0.00992556	enriched	competed	enriched_and_competed	not_selected
High	IsMasterProtein	Q13796	FALSE	3	2	3	SHROOM2	-4.77	5.31	2.19251e-05	1.03492e-05	NA	NA	NA	NA	NA	0	enriched	competed	enriched_and_competed	not_selected
High	IsMasterProtein	Q9H0G5	FALSE	8	4	8	NSRP1	-4.76	5.97	0.00389132	0.000847935	0.0843672	0	0.00992556	0.00496278	0	0.00496278	enriched	competed	enriched_and_competed	not_selected
High	IsMasterProtein	O95197	FALSE	3	4	3	RTN3	-4.46	6.64	0.000167868	4.23833e-06	0.397022	0.181141	0.384615	0.35732	0.181141	0.35732	enriched	competed	enriched_and_competed	not_selected
High	IsMasterProtein	Q8N8N7	FALSE	30	10	30	PTGR2	-4.39	3.93	1.08004e-05	2.48625e-05	0.131514	0.00496278	0.0719603	0.0496278	0.00496278	0.0496278	enriched	competed	enriched_and_competed	not_selected
High	IsMasterProtein	P16455	FALSE	20	3	20	MGMT	-4.33	5.45	0.00163677	0.00045251	0.0148883	0	0	0	0	0	enriched	competed	enriched_and_competed	not_selected
High	IsMasterProtein	P18846	FALSE	16	2	16	ATF1	-4.31	6.6	0.00140997	6.63459e-05	0.0372208	0	0	0	0	0	enriched	competed	enriched_and_competed	not_selected
High	IsMasterProtein	Q92564	FALSE	21	5	21	DCUN1D4	-4.3	6.03	0.00456126	0.000458806	0.203474	0.0397022	0.124069	0.119107	0.0372208	0.119107	enriched	competed	enriched_and_competed	not_selected
High	IsMasterProtein	Q99816	FALSE	29	11	29	TSG101	-4.29	5.56	2.98492e-05	4.33495e-06	0.156328	0	0.00496278	0.00496278	0	0.00496278	enriched	competed	enriched_and_competed	not_selected
High	IsMasterProtein	Q9C0F1	FALSE	27	10	27	CEP44	-4.27	6.64	0.00441608	7.49494e-05	0.121588	0	0.00248139	0.00248139	0	0.00248139	enriched	competed	enriched_and_competed	not_selected
High	IsMasterProtein	O43175	FALSE	43	24	43	PHGDH	-4.24	6.05	1.02173e-05	5.58076e-07	0.200993	0.00248139	0.0272953	0.0272953	0.00248139	0.0272953	enriched	competed	enriched_and_competed	not_selected
High	IsMasterProtein	Q9BPY3	FALSE	7	3	7	FAM118B	-4.13	6.64	0.0283286	0.000734996	0.0272953	0	0.00248139	0.00248139	0	0.00248139	enriched	competed	enriched_and_competed	not_selected
High	IsMasterProtein	P51812	FALSE	21	8	21	RPS6KA3	-4.05	5.04	2.25049e-05	4.40314e-06	0.198511	0.00248139	0.0694789	0.0595533	0.00248139	0.0595533	enriched	competed	enriched_and_competed	not_selected
High	IsMasterProtein	Q6NZY4	FALSE	26	12	26	ZCCHC8	-4.02	6.18	9.96708e-07	3.53661e-08	0.119107	0	0.00496278	0.00496278	0	0.00496278	enriched	competed	enriched_and_competed	not_selected
High	IsMasterProtein	Q5MNZ6	FALSE	23	10	23	WDR45B	-3.99	6.64	0.000463987	1.0012e-05	0.0545906	0	0.00248139	0.00248139	0	0.00248139	enriched	competed	enriched_and_competed	not_selected
High	IsMasterProtein	Q96FF9	FALSE	24	5	24	CDCA5	-3.98	5.71	0.000889356	6.53415e-05	0.0272953	0	0.00496278	0.00496278	0	0.00496278	enriched	competed	enriched_and_competed	not_selected
High	IsMasterProtein	O00203	FALSE	40	36	40	AP3B1	-3.97	6.25	0.000272071	9.29247e-06	0.121588	0	0.00248139	0.00248139	0	0.00248139	enriched	competed	enriched_and_competed	not_selected
High	IsMasterProtein	Q96CV9	FALSE	4	2	4	OPTN	-3.97	6.38	6.02341e-05	1.65444e-06	NA	NA	NA	NA	NA	0	enriched	competed	enriched_and_competed	not_selected
High	IsMasterProtein	Q96CP2	FALSE	23	3	23	FLYWCH2	-3.95	4.43	0.000345746	0.00015069	0.00248139	0	0	0	0	0	enriched	competed	enriched_and_competed	not_selected
High	IsMasterProtein	Q15154	FALSE	12	22	12	PCM1	-3.94	5.38	1.5265e-05	1.40547e-06	0.208437	0	0.00744417	0.00744417	0	0.00744417	enriched	competed	enriched_and_competed	not_selected
High	IsMasterProtein	Q96DE5	FALSE	34	4	34	ANAPC16	-3.93	5.02	0.000102739	1.65416e-05	0.193548	0	0.0223325	0.0198511	0	0.0198511	enriched	competed	enriched_and_competed	not_selected
High	IsMasterProtein	Q99439	FALSE	25	6	25	CNN2	-3.92	5.79	0.000116585	6.2814e-06	0.133995	0	0.00248139	0.00248139	0	0.00248139	enriched	competed	enriched_and_competed	not_selected
High	IsMasterProtein	Q5TGY3	FALSE	2	2	2	AHDC1	-3.9	4.19	2.30724e-05	1.36346e-05	NA	NA	NA	NA	NA	0	enriched	competed	enriched_and_competed	not_selected
High	IsMasterProtein	Q96BK5	FALSE	15	5	15	PINX1	-3.86	5.04	6.61127e-05	8.89184e-06	0.08933	0	0	0	0	0	enriched	competed	enriched_and_competed	not_selected
High	IsMasterProtein	Q9UPM8	FALSE	3	3	3	AP4E1	-3.86	5.38	0.000154129	1.27385e-05	0.00248139	0	0	0	0	0	enriched	competed	enriched_and_competed	not_selected
High	IsMasterProtein	Q69YH5	FALSE	17	11	17	CDCA2	-3.84	5.25	3.04645e-07	3.47707e-08	0.08933	0	0.00992556	0.00744417	0	0.00744417	enriched	competed	enriched_and_competed	not_selected
High	IsMasterProtein	Q9P206	FALSE	3	2	3	KIAA1522	-3.84	5.63	0.013262	0.0011242	0.0124069	0	0	0	0	0	enriched	competed	enriched_and_competed	not_selected
High	IsMasterProtein	Q9NRG0	FALSE	45	5	45	CHRAC1	-3.83	6.49	1.98662e-05	2.4747e-07	0.166253	0.00248139	0.0223325	0.0198511	0.00248139	0.0198511	enriched	competed	enriched_and_competed	not_selected
High	IsMasterProtein	Q15418	FALSE	27	10	27	RPS6KA1	-3.82	4.86	6.12427e-07	6.76256e-08	0.186104	0	0.0694789	0.0645161	0	0.0645161	enriched	competed	enriched_and_competed	not_selected
High	IsMasterProtein	P17482	FALSE	19	3	19	HOXB9	-3.82	5.31	8.3423e-06	5.55908e-07	0.0322581	0	0	0	0	0	enriched	competed	enriched_and_competed	not_selected
High	IsMasterProtein	Q9ULW0	FALSE	21	14	21	TPX2	-3.76	5.56	9.10243e-05	4.89346e-06	0.0868486	0	0	0	0	0	enriched	competed	enriched_and_competed	not_selected
High	IsMasterProtein	Q9HC21	FALSE	31	10	31	SLC25A19	-3.75	6.64	0.00117507	1.3407e-05	0.205955	0	0.104218	0.0967742	0	0.0967742	enriched	competed	enriched_and_competed	not_selected
High	IsMasterProtein	P53367	FALSE	31	11	31	ARFIP1	-3.74	5.04	0.00542773	0.000734763	0.16129	0	0.0297767	0.0223325	0	0.0223325	enriched	competed	enriched_and_competed	not_selected
High	IsMasterProtein	Q9Y2F5	FALSE	3	4	3	ICE1	-3.74	5.68	0.00107576	5.24256e-05	0.0198511	0	0	0	0	0	enriched	competed	enriched_and_competed	not_selected
High	IsMasterProtein	Q96N21	FALSE	10	4	10	TEPSIN	-3.74	4.63	0.000353127	7.45096e-05	NA	NA	NA	NA	NA	0	enriched	competed	enriched_and_competed	not_selected
High	IsMasterProtein	Q8WVY7	FALSE	17	4	17	UBLCP1	-3.73	5.36	0.00305669	0.000245779	0.0918114	0	0	0	0	0	enriched	competed	enriched_and_competed	not_selected
High	IsMasterProtein	Q9NQC3	FALSE	13	10	13	RTN4	-3.7	6.08	2.23121e-05	3.91598e-07	0.359801	0.101737	0.317618	0.300248	0.101737	0.300248	enriched	competed	enriched_and_competed	not_selected
High	IsMasterProtein	Q15004	FALSE	33	2	33	PCLAF	-3.7	4.76	0.000490259	9.32051e-05	0.0545906	0	0	0	0	0	enriched	competed	enriched_and_competed	not_selected
High	IsMasterProtein	P38432	FALSE	31	19	31	COIL	-3.69	5.21	4.50396e-06	2.05511e-07	0.0918114	0	0	0	0	0	enriched	competed	enriched_and_competed	not_selected
High	IsMasterProtein	P31277	FALSE	13	3	13	HOXD11	-3.69	5.83	0.000176357	5.82687e-06	0.0421836	0	0	0	0	0	enriched	competed	enriched_and_competed	not_selected
High	IsMasterProtein	P47755	FALSE	41	6	41	CAPZA2	-3.67	6.62	9.03965e-05	9.59993e-07	0.0918114	0	0	0	0	0	enriched	competed	enriched_and_competed	not_selected
High	IsMasterProtein	Q9BVV7	FALSE	22	6	22	TIMM21	-3.66	6.64	0.00354194	5.12552e-05	NA	NA	NA	NA	NA	0	enriched	competed	enriched_and_competed	not_selected
High	IsMasterProtein	Q69YQ0	FALSE	3	4	3	NA	-3.66	5.08	3.82299e-05	3.33827e-06	0.104218	0	0.00248139	0.00248139	0	0.00248139	enriched	competed	enriched_and_competed	not_selected
High	IsMasterProtein	Q5H9F3	FALSE	5	6	5	NA	-3.66	5.28	5.46609e-06	3.88974e-07	NA	NA	NA	NA	NA	0	enriched	competed	enriched_and_competed	not_selected
High	IsMasterProtein	Q9UIU6	FALSE	3	2	3	SIX4	-3.66	5.66	0.000165834	9.13746e-06	0.00496278	0	0.00248139	0.00248139	0	0.00248139	enriched	competed	enriched_and_competed	not_selected
High	IsMasterProtein	Q6WKZ4	FALSE	7	5	7	RAB11FIP1	-3.56	4.82	0.000101098	1.0358e-05	0.0372208	0	0	0	0	0	enriched	competed	enriched_and_competed	not_selected
High	IsMasterProtein	Q5JSZ5	FALSE	6	8	6	PRRC2B	-3.55	5.48	0.00343994	0.000169015	0.0769231	0	0	0	0	0	enriched	competed	enriched_and_competed	not_selected
High	IsMasterProtein	Q9H814	FALSE	8	4	8	PHAX	-3.55	6.49	0.00899601	0.000146483	0.141439	0	0.00248139	0.00248139	0	0.00248139	enriched	competed	enriched_and_competed	not_selected
High	IsMasterProtein	Q8WXX5	FALSE	40	10	40	DNAJC9	-3.54	6.15	0.0356254	0.00117892	0.146402	0	0.00248139	0.00248139	0	0.00248139	enriched	competed	enriched_and_competed	not_selected
High	IsMasterProtein	Q9H9H4	FALSE	24	4	24	VPS37B	-3.53	4.72	0.00640676	0.000921743	0.16129	0	0	0	0	0	enriched	competed	enriched_and_competed	not_selected
High	IsMasterProtein	Q9H3R5	FALSE	18	5	18	CENPH	-3.52	6.57	4.82415e-05	3.03424e-07	0.0297767	0	0.00496278	0.00496278	0	0.00496278	enriched	competed	enriched_and_competed	not_selected
High	IsMasterProtein	Q7Z6I8	FALSE	30	5	30	C5orf24	-3.51	5.14	0.00273163	0.000191031	0.0496278	0	0	0	0	0	enriched	competed	enriched_and_competed	not_selected
High	IsMasterProtein	Q9NUQ2	FALSE	16	5	16	AGPAT5	-3.49	6.14	0.00657993	0.000134692	0.168734	0.00248139	0.0769231	0.0769231	0.00496278	0.0769231	enriched	competed	enriched_and_competed	not_selected
High	IsMasterProtein	P22830	FALSE	27	10	27	FECH	-3.49	5.92	3.92527e-05	6.02109e-07	0.305211	0.0521092	0.171216	0.163772	0.0545906	0.163772	enriched	competed	enriched_and_competed	not_selected
High	IsMasterProtein	Q66K64	FALSE	4	2	4	DCAF15	-3.49	5.03	0.0554678	0.00709007	0.00992556	0	0	0	0	0	enriched	not_competed	not_enriched_and_competed	not_selected
High	IsMasterProtein	P54277	FALSE	9	8	9	PMS1	-3.48	6.06	0.0354447	0.00115152	0.0397022	0	0	0	0	0	enriched	competed	enriched_and_competed	not_selected
High	IsMasterProtein	Q66PJ3	FALSE	8	2	8	NA	-3.48	5.24	4.91377e-05	2.26425e-06	0.0248139	0	0	0	0	0	enriched	competed	enriched_and_competed	not_selected
High	IsMasterProtein	Q15417	FALSE	47	12	47	CNN3	-3.47	5.34	5.00155e-05	1.93838e-06	0.148883	0	0.00992556	0.00744417	0	0.00744417	enriched	competed	enriched_and_competed	not_selected
High	IsMasterProtein	Q9GZP4	FALSE	34	6	34	PITHD1	-3.47	4.83	0.000365691	3.1484e-05	0.101737	0	0	0	0	0	enriched	competed	enriched_and_competed	not_selected
High	IsMasterProtein	Q96M89	FALSE	11	5	11	CCDC138	-3.47	4.59	0.00533183	0.000831335	0.114144	0	0	0	0	0	enriched	competed	enriched_and_competed	not_selected
High	IsMasterProtein	Q9GZR1	FALSE	5	6	5	SENP6	-3.46	6	0.000354518	5.9856e-06	0.00248139	0	0	0	0	0	enriched	competed	enriched_and_competed	not_selected
High	IsMasterProtein	Q9BQ61	FALSE	26	7	26	TRIR	-3.44	5.48	0.000121826	3.73427e-06	0.129032	0	0.0124069	0.00992556	0	0.00992556	enriched	competed	enriched_and_competed	not_selected
High	IsMasterProtein	P46109	FALSE	41	13	41	CRKL	-3.43	4.63	5.61095e-05	5.91477e-06	0.0769231	0	0.00248139	0.00248139	0	0.00248139	enriched	competed	enriched_and_competed	not_selected
High	IsMasterProtein	Q8IX90	FALSE	17	5	17	SKA3	-3.43	5.35	7.58568e-05	2.7488e-06	0.0694789	0	0	0	0	0	enriched	competed	enriched_and_competed	not_selected
High	IsMasterProtein	Q8N0U8	FALSE	12	3	12	VKORC1L1	-3.43	6.64	0.0314165	0.000467579	0.315136	0.119107	0.28536	0.270471	0.126551	0.270471	enriched	competed	enriched_and_competed	not_selected
High	IsMasterProtein	Q9UNI6	FALSE	12	4	12	DUSP12	-3.42	4.91	0.000652614	4.57302e-05	0.08933	0	0.00248139	0.00248139	0	0.00248139	enriched	competed	enriched_and_competed	not_selected
High	IsMasterProtein	Q5TFE4	FALSE	25	12	25	NT5DC1	-3.41	5.47	0.000359973	1.0769e-05	0.17866	0.00992556	0.0347395	0.0272953	0.00992556	0.0272953	enriched	competed	enriched_and_competed	not_selected
High	IsMasterProtein	P54646	FALSE	5	3	5	PRKAA2	-3.41	4.28	0.000559104	0.000108144	0.141439	0	0.00992556	0.00992556	0	0.00992556	enriched	competed	enriched_and_competed	not_selected
High	IsMasterProtein	Q9BU76	FALSE	26	7	26	MMTAG2	-3.4	5.1	2.39186e-06	6.2715e-08	0.129032	0	0	0	0	0	enriched	competed	enriched_and_competed	not_selected
High	IsMasterProtein	P78417	FALSE	47	19	47	GSTO1	-3.39	6.26	0.00121926	1.3711e-05	0.228288	0.00496278	0.0868486	0.0719603	0.00744417	0.0719603	enriched	competed	enriched_and_competed	selected
High	IsMasterProtein	P38398	FALSE	5	6	5	BRCA1	-3.39	5.05	7.55735e-08	1.04181e-08	0.0744417	0	0.00248139	0.00248139	0	0.00248139	enriched	competed	enriched_and_competed	not_selected
High	IsMasterProtein	Q99590	FALSE	4	4	4	SCAF11	-3.39	5.81	0.000852769	1.63439e-05	0.0744417	0	0	0	0	0	enriched	competed	enriched_and_competed	not_selected
High	IsMasterProtein	Q96IK1	FALSE	21	2	21	BOD1	-3.38	5.77	0.000197337	3.72272e-06	0.0248139	0	0	0	0	0	enriched	competed	enriched_and_competed	not_selected
High	IsMasterProtein	O60281	FALSE	1	2	1	ZNF292	-3.38	5.06	0.00235946	0.000137024	0.00496278	0	0	0	0	0	enriched	competed	enriched_and_competed	not_selected
High	IsMasterProtein	Q9UNF1	FALSE	40	23	40	MAGED2	-3.36	5.13	7.78012e-06	1.96126e-07	0.104218	0	0.00744417	0.00496278	0	0.00496278	enriched	competed	enriched_and_competed	not_selected
High	IsMasterProtein	Q8N8Q8	FALSE	13	3	13	COX18	-3.36	5.7	0.000809116	1.65302e-05	0.141439	0.0198511	0.0992556	0.0942928	0.0248139	0.0942928	enriched	competed	enriched_and_competed	not_selected
High	IsMasterProtein	Q9P0U3	FALSE	7	3	7	SENP1	-3.35	4.9	0.000319378	1.89894e-05	0.0148883	0	0	0	0	0	enriched	competed	enriched_and_competed	not_selected
High	IsMasterProtein	Q9BUN8	FALSE	27	5	27	DERL1	-3.34	6.15	6.68061e-05	5.45727e-07	0.290323	0.0347395	0.220844	0.208437	0.0347395	0.208437	enriched	competed	enriched_and_competed	not_selected
High	IsMasterProtein	Q9H425	FALSE	7	2	7	C1orf198	-3.34	4.09	2.45838e-05	5.41462e-06	0.00744417	0	0	0	0	0	enriched	competed	enriched_and_competed	not_selected
High	IsMasterProtein	Q96HE7	FALSE	27	11	27	ERO1A	-3.33	5.29	0.00274472	0.000104884	0.17866	0	0.00248139	0.00248139	0	0.00248139	enriched	competed	enriched_and_competed	not_selected
High	IsMasterProtein	Q00577	FALSE	42	9	42	PURA	-3.33	4.87	0.000185357	1.09479e-05	0.156328	0	0	0	0	0	enriched	competed	enriched_and_competed	not_selected
High	IsMasterProtein	O60443	FALSE	13	4	13	GSDME	-3.32	4.74	0.00253621	0.000269166	0.0694789	0.00248139	0.0421836	0.0421836	0.00248139	0.0421836	enriched	competed	enriched_and_competed	not_selected
High	IsMasterProtein	Q96SW2	FALSE	13	4	13	CRBN	-3.31	4.56	0.000209331	1.92265e-05	NA	NA	NA	NA	NA	0	enriched	competed	enriched_and_competed	not_selected
High	IsMasterProtein	Q9BVC5	FALSE	14	2	14	C2orf49	-3.31	4.43	6.67779e-05	7.50858e-06	0.0918114	0.00248139	0.00248139	0.00248139	0.00248139	0.00248139	enriched	competed	enriched_and_competed	not_selected
High	IsMasterProtein	Q8NG31	FALSE	5	9	5	KNL1	-3.3	4.06	3.43231e-05	7.24147e-06	0.00992556	0	0	0	0	0	enriched	competed	enriched_and_competed	not_selected
High	IsMasterProtein	P42575	FALSE	7	3	7	CASP2	-3.3	6.38	0.0893753	0.00205412	0.0595533	0	0.00248139	0.00248139	0	0.00248139	enriched	not_competed	not_enriched_and_competed	not_selected
High	IsMasterProtein	Q86YB8	FALSE	21	6	21	ERO1B	-3.29	5.75	0.00220821	4.07539e-05	0.0818859	0.00248139	0.00248139	0.00248139	0	0.00248139	enriched	competed	enriched_and_competed	not_selected
High	IsMasterProtein	O95785	FALSE	7	8	7	WIZ	-3.29	5.46	4.93618e-05	9.83226e-07	0.166253	0	0.00496278	0.00496278	0	0.00496278	enriched	competed	enriched_and_competed	not_selected
High	IsMasterProtein	Q86UK7	FALSE	7	7	7	ZNF598	-3.29	5.18	5.77891e-07	2.55216e-08	0.0868486	0	0	0	0	0	enriched	competed	enriched_and_competed	not_selected
High	IsMasterProtein	Q68DK7	FALSE	6	2	6	MSL1	-3.28	5.81	0.00199745	3.21944e-05	0	0	0	0	0	0	enriched	competed	enriched_and_competed	not_selected
High	IsMasterProtein	P85037	FALSE	15	5	15	FOXK1	-3.27	5.35	0.270184	0.0332302	0.057072	0	0.00248139	0.00248139	0	0.00248139	enriched	not_competed	not_enriched_and_competed	not_selected
High	IsMasterProtein	Q5T6F2	FALSE	7	6	7	UBAP2	-3.27	4.61	2.0754e-05	1.49657e-06	0.0942928	0	0.0173697	0.0148883	0	0.0148883	enriched	competed	enriched_and_competed	not_selected
High	IsMasterProtein	Q8TED1	FALSE	19	5	19	GPX8	-3.27	6.64	0.0104616	8.0497e-05	0.17866	0	0.057072	0.057072	0	0.057072	enriched	competed	enriched_and_competed	selected
High	IsMasterProtein	Q9BY89	FALSE	3	4	3	KIAA1671	-3.27	4.97	4.39283e-05	1.87194e-06	0.0173697	0	0	0	0	0	enriched	competed	enriched_and_competed	not_selected
High	IsMasterProtein	Q15058	FALSE	6	8	6	KIF14	-3.26	5.78	0.00355484	6.1967e-05	0.133995	0	0.00992556	0.00744417	0	0.00744417	enriched	competed	enriched_and_competed	not_selected
High	IsMasterProtein	Q96PY6	FALSE	5	5	5	NEK1	-3.26	5.3	5.121e-05	1.23486e-06	0.00992556	0	0	0	0	0	enriched	competed	enriched_and_competed	not_selected
High	IsMasterProtein	Q5W0B1	FALSE	17	10	17	OBI1	-3.25	5.24	3.39727e-05	8.21353e-07	0.0545906	0	0	0	0	0	enriched	competed	enriched_and_competed	not_selected
High	IsMasterProtein	Q9H910	FALSE	43	7	43	JPT2	-3.24	4.99	0.000314075	1.248e-05	0.143921	0.00496278	0.00744417	0.00744417	0.00248139	0.00744417	enriched	competed	enriched_and_competed	not_selected
High	IsMasterProtein	Q8NFC6	FALSE	2	4	2	BOD1L1	-3.23	5.61	0.000436035	7.20785e-06	0.0620347	0	0	0	0	0	enriched	competed	enriched_and_competed	not_selected
High	IsMasterProtein	Q9Y478	FALSE	16	3	16	PRKAB1	-3.23	5.03	0.00252472	0.000110824	0.0496278	0	0	0	0	0	enriched	competed	enriched_and_competed	not_selected
High	IsMasterProtein	Q86UD0	FALSE	6	2	6	SAPCD2	-3.23	4.74	0.00453006	0.000426165	NA	NA	NA	NA	NA	0	enriched	competed	enriched_and_competed	not_selected
High	IsMasterProtein	Q14247	FALSE	29	17	29	CTTN	-3.22	5.19	2.40448e-06	4.42725e-08	0.141439	0	0.00992556	0.00744417	0	0.00744417	enriched	competed	enriched_and_competed	not_selected
High	IsMasterProtein	P04183	FALSE	34	8	34	TK1	-3.22	5.42	0.00076316	1.63982e-05	0.104218	0	0	0	0	0	enriched	competed	enriched_and_competed	not_selected
High	IsMasterProtein	O43823	FALSE	16	10	16	AKAP8	-3.22	5.37	8.11636e-05	1.68873e-06	0.188586	0	0.0148883	0.0124069	0	0.0124069	enriched	competed	enriched_and_competed	not_selected
High	IsMasterProtein	Q96C92	FALSE	6	2	6	ENTR1	-3.22	4.07	0.0150602	0.00403365	0.0669975	0	0	0	0	0	enriched	competed	enriched_and_competed	not_selected
High	IsMasterProtein	P46939	FALSE	14	41	14	UTRN	-3.21	5.15	1.26551e-05	2.25596e-07	0.143921	0	0	0	0	0	enriched	competed	enriched_and_competed	not_selected
High	IsMasterProtein	Q9Y5X2	FALSE	15	4	15	SNX8	-3.21	5.46	0.000132068	2.4553e-06	0.0272953	0	0.00248139	0	0	0	enriched	competed	enriched_and_competed	not_selected
High	IsMasterProtein	O95613	FALSE	2	5	2	PCNT	-3.21	4.05	3.25514e-05	5.80572e-06	0.0148883	0	0	0	0	0	enriched	competed	enriched_and_competed	not_selected
High	IsMasterProtein	Q9NQS1	FALSE	10	2	10	AVEN	-3.19	4.44	0.00335184	0.000536692	0	0	0	0	0	0	enriched	competed	enriched_and_competed	not_selected
High	IsMasterProtein	Q9Y4W2	FALSE	33	18	33	LAS1L	-3.18	5.56	8.14909e-05	1.12003e-06	0.151365	0	0.00248139	0.00248139	0	0.00248139	enriched	competed	enriched_and_competed	not_selected
High	IsMasterProtein	Q9H7S9	FALSE	8	2	8	ZNF703	-3.16	6	0.0113222	0.000222112	0.0198511	0	0	0	0	0	enriched	competed	enriched_and_competed	not_selected
High	IsMasterProtein	Q02224	FALSE	1	2	1	CENPE	-3.16	5.49	0.000733578	1.23972e-05	0.0272953	0	0	0	0	0	enriched	competed	enriched_and_competed	not_selected
High	IsMasterProtein	Q9UL46	FALSE	35	7	35	PSME2	-3.15	4.94	0.0003873	1.38002e-05	0.25062	0	0.0421836	0.0421836	0	0.0421836	enriched	competed	enriched_and_competed	not_selected
High	IsMasterProtein	Q9Y4C1	FALSE	3	4	3	KDM3A	-3.14	4.74	0.000257422	1.19927e-05	0	0	0	0	0	0	enriched	competed	enriched_and_competed	not_selected
High	IsMasterProtein	Q9BRT6	FALSE	29	3	29	LLPH	-3.13	6.2	0.030235	0.000373766	0.0645161	0	0.00248139	0.00248139	0	0.00248139	enriched	competed	enriched_and_competed	not_selected
High	IsMasterProtein	O75150	FALSE	26	20	26	RNF40	-3.12	5.47	1.15424e-05	9.10665e-08	0.186104	0	0.00744417	0.00744417	0	0.00744417	enriched	competed	enriched_and_competed	selected
High	IsMasterProtein	Q96IZ0	FALSE	9	2	9	PAWR	-3.12	4.18	0.00113547	0.00014298	0.0918114	0	0	0	0	0	enriched	competed	enriched_and_competed	not_selected
High	IsMasterProtein	Q9NXF7	FALSE	25	4	25	DCAF16	-3.12	6.59	0.022739	0.00016365	0.0372208	0	0	0	0	0	enriched	competed	enriched_and_competed	selected
High	IsMasterProtein	Q92667	FALSE	20	15	20	AKAP1	-3.11	5.34	5.96114e-06	5.80143e-08	0.148883	0	0.00248139	0.00248139	0	0.00248139	enriched	competed	enriched_and_competed	not_selected
High	IsMasterProtein	Q01664	FALSE	7	2	7	TFAP4	-3.11	4.72	0.00173482	8.87521e-05	0.0248139	0	0.00496278	0.00496278	0	0.00496278	enriched	competed	enriched_and_competed	not_selected
High	IsMasterProtein	Q96JN0	FALSE	12	3	12	LCOR	-3.1	5.6	0.494286	0.0899598	0.00496278	0	0	0	0	0	not_enriched	not_competed	not_enriched_and_competed	not_selected
High	IsMasterProtein	Q15398	FALSE	21	19	21	DLGAP5	-3.09	5.33	2.6125e-05	2.94729e-07	0.0719603	0	0	0	0	0	enriched	competed	enriched_and_competed	not_selected
High	IsMasterProtein	Q9UM19	FALSE	22	2	22	HPCAL4	-3.09	3.27	0.00174521	0.00119671	0.057072	0	0.00496278	0.00496278	0	0.00496278	enriched	competed	enriched_and_competed	not_selected
High	IsMasterProtein	Q9P275	FALSE	7	7	7	USP36	-3.09	5.75	0.000850568	1.47379e-05	0.0421836	0	0.00248139	0.00248139	0	0.00248139	enriched	competed	enriched_and_competed	not_selected
High	IsMasterProtein	Q7LBC6	FALSE	15	17	15	KDM3B	-3.08	5.08	1.47293e-05	2.11011e-07	0.0967742	0	0	0	0	0	enriched	competed	enriched_and_competed	not_selected
High	IsMasterProtein	Q5SQN1	FALSE	9	2	9	SNAP47	-3.08	5.88	0.005344	5.65351e-05	0.057072	0	0.00744417	0.00744417	0	0.00744417	enriched	competed	enriched_and_competed	not_selected
High	IsMasterProtein	P51114	FALSE	28	14	28	FXR1	-3.07	5.3	1.65511e-05	1.62337e-07	0.225806	0	0.0347395	0.0297767	0	0.0297767	enriched	competed	enriched_and_competed	not_selected
High	IsMasterProtein	Q9C0C2	FALSE	10	11	10	TNKS1BP1	-3.06	4.64	9.62254e-07	3.68697e-08	0.0769231	0	0.00248139	0	0	0	enriched	competed	enriched_and_competed	not_selected
High	IsMasterProtein	Q9Y2D5	FALSE	3	2	3	AKAP2	-3.06	5.13	0.00454701	0.000123022	0.00248139	0	0	0	0	0	enriched	competed	enriched_and_competed	not_selected
High	IsMasterProtein	Q8ND83	FALSE	14	7	14	SLAIN1	-3.05	5.65	0.00933095	0.00014071	0.00248139	0	0	0	0	0	enriched	competed	enriched_and_competed	not_selected
High	IsMasterProtein	Q76FK4	FALSE	19	17	19	NOL8	-3.04	5.5	1.54181e-05	9.797e-08	0.126551	0	0	0	0	0	enriched	competed	enriched_and_competed	not_selected
High	IsMasterProtein	Q9HD26	FALSE	10	6	10	GOPC	-3.04	5.42	0.000980771	1.41603e-05	0.126551	0	0	0	0	0	enriched	competed	enriched_and_competed	not_selected
High	IsMasterProtein	Q68CZ2	FALSE	2	2	2	TNS3	-3.04	4.55	0.0354456	0.00318398	NA	NA	NA	NA	NA	0	enriched	competed	enriched_and_competed	not_selected
High	IsMasterProtein	Q8IYA6	FALSE	3	2	3	CKAP2L	-3.04	4.95	2.47993e-05	4.89277e-07	0	0	0	0	0	0	enriched	competed	enriched_and_competed	not_selected
High	IsMasterProtein	Q9NYL9	FALSE	37	9	37	TMOD3	-3.02	5.39	0.000287386	3.90796e-06	0.215881	0	0.00496278	0.00496278	0	0.00496278	enriched	competed	enriched_and_competed	not_selected
High	IsMasterProtein	Q9BTY7	FALSE	49	15	49	HGH1	-3	5.38	0.000417975	5.43959e-06	0.116625	0	0.00248139	0.00248139	0	0.00248139	enriched	competed	enriched_and_competed	not_selected
High	IsMasterProtein	Q9Y266	FALSE	49	19	49	NUDC	-3	4.52	0.000225865	1.06504e-05	0.156328	0	0.00992556	0.00992556	0	0.00992556	enriched	competed	enriched_and_competed	not_selected
High	IsMasterProtein	Q70CQ2	FALSE	2	6	2	USP34	-3	5.38	0.00143405	2.01361e-05	0.0297767	0	0	0	0	0	enriched	competed	enriched_and_competed	not_selected
High	IsMasterProtein	Q9NZZ3	FALSE	17	4	17	CHMP5	-3	5.19	0.00301836	0.000141851	0.148883	0	0.00496278	0.00496278	0	0.00496278	enriched	competed	enriched_and_competed	not_selected
High	IsMasterProtein	Q00653	FALSE	5	3	5	NFKB2	-3	4.13	0.00138413	0.000228298	0	0	0	0	0	0	enriched	competed	enriched_and_competed	not_selected
High	IsMasterProtein	Q92766	FALSE	5	7	5	RREB1	-2.99	5.11	0.000113477	2.01106e-06	0.0471464	0	0	0	0	0	enriched	competed	enriched_and_competed	not_selected
High	IsMasterProtein	Q969E8	FALSE	10	2	10	TSR2	-2.98	5.48	0.00799915	0.000121585	0.0669975	0	0.00248139	0.00248139	0	0.00248139	enriched	competed	enriched_and_competed	not_selected
High	IsMasterProtein	Q96SI9	FALSE	30	21	30	STRBP	-2.97	5.48	5.07735e-05	3.6223e-07	0.143921	0	0.00248139	0	0	0	enriched	competed	enriched_and_competed	not_selected
High	IsMasterProtein	Q6ZSJ8	FALSE	34	2	34	C1orf122	-2.97	5.85	0.0131671	0.00013373	0.0645161	0	0.00496278	0.00496278	0	0.00496278	enriched	competed	enriched_and_competed	not_selected
High	IsMasterProtein	Q9BWC9	FALSE	14	2	14	CCDC106	-2.97	5.75	0.00596048	9.5814e-05	NA	NA	NA	NA	NA	0	enriched	competed	enriched_and_competed	not_selected
High	IsMasterProtein	Q9HAW4	FALSE	5	5	5	CLSPN	-2.96	4.34	0.000766278	4.72765e-05	0.0372208	0	0	0	0	0	enriched	competed	enriched_and_competed	not_selected
High	IsMasterProtein	Q86W92	FALSE	4	2	4	PPFIBP1	-2.96	5.18	0.000116892	2.13917e-06	0.0248139	0	0	0	0	0	enriched	competed	enriched_and_competed	not_selected
High	IsMasterProtein	Q5VWN6	FALSE	7	13	7	TASOR2	-2.95	5.08	6.98917e-06	6.43563e-08	0.0223325	0	0	0	0	0	enriched	competed	enriched_and_competed	not_selected
High	IsMasterProtein	Q14145	FALSE	17	10	17	KEAP1	-2.95	5.22	0.000774068	1.14148e-05	0.0669975	0	0.0124069	0.00744417	0	0.00744417	enriched	competed	enriched_and_competed	selected
High	IsMasterProtein	Q8WWI1	FALSE	2	2	2	LMO7	-2.95	4.74	0.000415621	1.84256e-05	0.00744417	0	0	0	0	0	enriched	competed	enriched_and_competed	not_selected
High	IsMasterProtein	Q9Y3V2	FALSE	8	2	8	RWDD3	-2.95	4.69	0.0891606	0.00728006	NA	NA	NA	NA	NA	0	enriched	not_competed	not_enriched_and_competed	not_selected
High	IsMasterProtein	Q9NP61	FALSE	14	7	14	ARFGAP3	-2.94	4.52	0.000938091	5.65203e-05	0.00496278	0	0	0	0	0	enriched	competed	enriched_and_competed	not_selected
High	IsMasterProtein	O94761	FALSE	3	2	3	RECQL4	-2.93	5.82	0.0160881	0.000160632	0.0223325	0	0	0	0	0	enriched	competed	enriched_and_competed	not_selected
High	IsMasterProtein	Q9Y520	FALSE	11	26	11	PRRC2C	-2.92	4.22	8.09583e-06	3.63194e-07	0.121588	0	0.00248139	0.00248139	0	0.00248139	enriched	competed	enriched_and_competed	not_selected
High	IsMasterProtein	Q9NZL4	FALSE	28	8	28	HSPBP1	-2.92	6.28	0.0156886	8.85642e-05	0.0645161	0	0	0	0	0	enriched	competed	enriched_and_competed	not_selected
High	IsMasterProtein	Q8IZ73	FALSE	8	3	8	RPUSD2	-2.92	5.31	0.00170593	2.20329e-05	0.0372208	0.00496278	0.0148883	0.0148883	0.00496278	0.0148883	enriched	competed	enriched_and_competed	not_selected
High	IsMasterProtein	O95429	FALSE	7	4	7	BAG4	-2.91	5.57	0.000302174	2.36684e-06	0.186104	0	0.0173697	0.0148883	0	0.0148883	enriched	competed	enriched_and_competed	not_selected
High	IsMasterProtein	Q9NZJ0	FALSE	8	4	8	DTL	-2.91	5.2	0.00482835	8.25955e-05	0.00992556	0	0	0	0	0	enriched	competed	enriched_and_competed	not_selected
High	IsMasterProtein	P60468	FALSE	39	3	39	SEC61B	-2.9	4.18	1.61482e-06	5.99355e-08	0.1067	0	0	0	0	0	enriched	competed	enriched_and_competed	not_selected
High	IsMasterProtein	Q86V48	FALSE	6	5	6	LUZP1	-2.9	4.94	0.000641619	1.2369e-05	0.0272953	0	0.00248139	0	0	0	enriched	competed	enriched_and_competed	not_selected
High	IsMasterProtein	P20810	FALSE	16	7	16	CAST	-2.89	3.82	4.97888e-06	4.52771e-07	0.0620347	0	0	0	0	0	enriched	competed	enriched_and_competed	not_selected
High	IsMasterProtein	A1X283	FALSE	6	5	6	SH3PXD2B	-2.89	4.43	3.95083e-05	1.62374e-06	0.0421836	0	0	0	0	0	enriched	competed	enriched_and_competed	not_selected
High	IsMasterProtein	Q9Y3T6	FALSE	5	2	5	R3HCC1	-2.89	4.39	0.00101374	4.84694e-05	0.0223325	0	0	0	0	0	enriched	competed	enriched_and_competed	not_selected
High	IsMasterProtein	Q9HC52	FALSE	23	6	23	CBX8	-2.88	4.41	5.40237e-05	2.14641e-06	0.0545906	0	0	0	0	0	enriched	competed	enriched_and_competed	not_selected
High	IsMasterProtein	O14686	FALSE	1	5	1	KMT2D	-2.88	4.61	0.00189943	9.24596e-05	NA	NA	NA	NA	NA	0	enriched	competed	enriched_and_competed	not_selected
High	IsMasterProtein	Q8N5F7	FALSE	9	1	9	NKAP	-2.88	4.95	0.016785	0.000491099	0.0272953	0	0	0	0	0	enriched	competed	enriched_and_competed	not_selected
High	IsMasterProtein	Q9BT22	FALSE	6	2	6	ALG1	-2.87	5.85	0.000175348	7.04373e-07	0.277916	0.0124069	0.156328	0.146402	0.0124069	0.146402	enriched	competed	enriched_and_competed	not_selected
High	IsMasterProtein	P23508	FALSE	3	2	3	MCC	-2.87	5.33	0.0108406	0.000163267	0.0148883	0	0	0	0	0	enriched	competed	enriched_and_competed	not_selected
High	IsMasterProtein	P33981	FALSE	12	10	12	TTK	-2.86	4.71	6.50855e-05	1.46468e-06	0.0942928	0	0	0	0	0	enriched	competed	enriched_and_competed	not_selected
High	IsMasterProtein	Q6IQ49	FALSE	12	7	12	SDE2	-2.86	5.31	0.000456877	4.71437e-06	0.0297767	0	0	0	0	0	enriched	competed	enriched_and_competed	not_selected
High	IsMasterProtein	Q6UWP8	FALSE	17	3	17	SBSN	-2.86	0.35	0.809478	0.999999	0	0	0	0	0	0	not_enriched	not_competed	not_enriched_and_competed	not_selected
High	IsMasterProtein	Q14207	FALSE	2	2	2	NPAT	-2.86	5.32	0.0419674	0.000919388	0.00248139	0	0	0	0	0	enriched	competed	enriched_and_competed	not_selected
High	IsMasterProtein	P52952	FALSE	13	1	13	NKX2-5	-2.85	5.66	0.0321089	0.00040388	0.00248139	0	0	0	0	0	enriched	competed	enriched_and_competed	not_selected
High	IsMasterProtein	P29372	FALSE	8	2	8	MPG	-2.85	5.08	1.29665e-05	2.73928e-07	0.101737	0	0.00744417	0.00744417	0	0.00744417	enriched	competed	enriched_and_competed	not_selected
High	IsMasterProtein	Q6GQQ9	FALSE	4	3	4	OTUD7B	-2.85	4.49	0.0156479	0.00082796	0.0620347	0	0	0	0	0	enriched	competed	enriched_and_competed	not_selected
High	IsMasterProtein	Q63ZY3	FALSE	4	3	4	KANK2	-2.85	5.31	0.00238668	2.66266e-05	0.00248139	0	0	0	0	0	enriched	competed	enriched_and_competed	not_selected
High	IsMasterProtein	Q9BRF8	FALSE	11	3	11	CPPED1	-2.85	3.85	0.000389073	4.23482e-05	0.0496278	0	0.0148883	0.00992556	0	0.00992556	enriched	competed	enriched_and_competed	not_selected
High	IsMasterProtein	O14929	FALSE	40	11	40	HAT1	-2.84	4.91	0.000651185	1.14171e-05	0.17866	0	0.00248139	0.00248139	0	0.00248139	enriched	competed	enriched_and_competed	not_selected
High	IsMasterProtein	P53365	FALSE	28	8	28	ARFIP2	-2.84	5.18	0.000307242	3.54097e-06	0.114144	0.00248139	0.0223325	0.0198511	0.00248139	0.0198511	enriched	competed	enriched_and_competed	not_selected
High	IsMasterProtein	P55199	FALSE	16	8	16	ELL	-2.84	5.14	0.000462502	5.72213e-06	0.0297767	0	0.00248139	0.00248139	0	0.00248139	enriched	competed	enriched_and_competed	not_selected
High	IsMasterProtein	Q9Y496	FALSE	14	7	14	KIF3A	-2.84	4.92	3.77783e-05	4.61336e-07	0.109181	0	0.00496278	0.00496278	0	0.00496278	enriched	competed	enriched_and_competed	not_selected
High	IsMasterProtein	P35611	FALSE	10	6	10	ADD1	-2.84	5.03	0.000942069	1.42679e-05	0.188586	0	0	0	0	0	enriched	competed	enriched_and_competed	not_selected
High	IsMasterProtein	Q92576	FALSE	7	10	7	PHF3	-2.83	4.63	6.59874e-07	2.28248e-08	0.0818859	0	0	0	0	0	enriched	competed	enriched_and_competed	not_selected
High	IsMasterProtein	Q96KB5	FALSE	22	10	22	PBK	-2.83	4.91	0.000108234	1.69223e-06	0.16129	0	0	0	0	0	enriched	competed	enriched_and_competed	not_selected
High	IsMasterProtein	Q5VUA4	FALSE	7	11	7	ZNF318	-2.83	5.3	0.000492992	4.81587e-06	0.0694789	0	0	0	0	0	enriched	competed	enriched_and_competed	not_selected
High	IsMasterProtein	Q05682	FALSE	9	5	9	CALD1	-2.83	4.54	0.000123445	3.57228e-06	0.133995	0	0	0	0	0	enriched	competed	enriched_and_competed	not_selected
High	IsMasterProtein	P18615	FALSE	14	4	14	NELFE	-2.83	4.94	0.000232253	3.70837e-06	0.151365	0	0.0124069	0.00992556	0	0.00992556	enriched	competed	enriched_and_competed	not_selected
High	IsMasterProtein	Q9UJ14	FALSE	11	4	11	GGT7	-2.83	6.26	0.000669577	2.83286e-06	0.0719603	0	0.0545906	0.0471464	0	0.0471464	enriched	competed	enriched_and_competed	not_selected
High	IsMasterProtein	Q99626	FALSE	13	2	13	CDX2	-2.83	5.14	0.000248388	2.93634e-06	0.0868486	0	0	0	0	0	enriched	competed	enriched_and_competed	not_selected
High	IsMasterProtein	P49790	FALSE	34	39	34	NUP153	-2.82	4.81	2.29736e-05	2.76285e-07	0.08933	0	0	0	0	0	enriched	competed	enriched_and_competed	not_selected
High	IsMasterProtein	P27816	FALSE	22	24	22	MAP4	-2.82	4.04	5.68232e-06	2.46136e-07	0.0645161	0	0.00744417	0.00496278	0	0.00496278	enriched	competed	enriched_and_competed	not_selected
High	IsMasterProtein	Q5VT52	FALSE	6	6	6	RPRD2	-2.82	4.83	7.11707e-06	6.8099e-08	0.08933	0	0	0	0	0	enriched	competed	enriched_and_competed	not_selected
High	IsMasterProtein	Q2NKX8	FALSE	19	19	19	ERCC6L	-2.81	4.24	4.03569e-05	1.78026e-06	0.138958	0	0.00248139	0	0	0	enriched	competed	enriched_and_competed	not_selected
High	IsMasterProtein	Q9UL15	FALSE	24	7	24	BAG5	-2.81	5.83	0.0229217	0.000186615	0.200993	0	0.0124069	0.0124069	0	0.0124069	enriched	competed	enriched_and_competed	not_selected
High	IsMasterProtein	Q8IYL3	FALSE	15	4	15	C1orf174	-2.81	4.77	0.000352239	6.83661e-06	0	0	0	0	0	0	enriched	competed	enriched_and_competed	not_selected
High	IsMasterProtein	Q8TBE0	FALSE	4	3	4	BAHD1	-2.81	3.68	3.44311e-06	3.10756e-07	0.00248139	0	0	0	0	0	enriched	competed	enriched_and_competed	not_selected
High	IsMasterProtein	Q9BYP7	FALSE	2	2	2	WNK3	-2.81	5.12	0.00858229	0.000327736	0.00744417	0	0	0	0	0	enriched	competed	enriched_and_competed	not_selected
High	IsMasterProtein	Q9UJW0	FALSE	30	12	30	DCTN4	-2.8	5.51	0.00523685	4.50979e-05	0.235732	0.00496278	0.0521092	0.0372208	0.00496278	0.0372208	enriched	competed	enriched_and_competed	not_selected
High	IsMasterProtein	Q5T3I0	FALSE	21	8	21	GPATCH4	-2.8	5.24	0.000250226	2.28589e-06	0.163772	0	0.00248139	0.00248139	0	0.00248139	enriched	competed	enriched_and_competed	not_selected
High	IsMasterProtein	Q16637	FALSE	19	5	19	SMN1; SMN2	-2.8	5.15	0.000122801	1.17641e-06	0.208437	0	0.0322581	0.0272953	0	0.0272953	enriched	competed	enriched_and_competed	not_selected
High	IsMasterProtein	P48506	FALSE	21	10	21	GCLC	-2.8	4.6	0.00012002	2.90615e-06	0.109181	0	0.00496278	0.00496278	0	0.00496278	enriched	competed	enriched_and_competed	selected
High	IsMasterProtein	Q9NR48	FALSE	1	3	1	ASH1L	-2.8	5.28	0.00146501	1.42246e-05	NA	NA	NA	NA	NA	0	enriched	competed	enriched_and_competed	not_selected
High	IsMasterProtein	Q13428	FALSE	35	54	35	TCOF1	-2.79	4.19	2.08343e-06	5.73481e-08	0.0769231	0	0.00992556	0.00992556	0	0.00992556	enriched	competed	enriched_and_competed	not_selected
High	IsMasterProtein	Q15365	FALSE	40	7	40	PCBP1	-2.79	5.61	0.00083544	4.92601e-06	0.126551	0	0	0	0	0	enriched	competed	enriched_and_competed	not_selected
High	IsMasterProtein	O14976	FALSE	20	20	20	GAK	-2.79	4.72	0.000888906	1.90885e-05	0.176179	0	0.0124069	0.0124069	0	0.0124069	enriched	competed	enriched_and_competed	not_selected
High	IsMasterProtein	Q53EZ4	FALSE	30	13	30	CEP55	-2.79	5.14	3.80252e-05	2.50898e-07	0.0918114	0	0.00248139	0.00248139	0	0.00248139	enriched	competed	enriched_and_competed	not_selected
High	IsMasterProtein	Q9BTA9	FALSE	6	3	6	WAC	-2.79	3.39	0.000624088	0.000155994	0.00248139	0.00248139	0.00248139	0.00248139	0.00248139	0.00248139	enriched	competed	enriched_and_competed	not_selected
High	IsMasterProtein	P38117	FALSE	51	18	51	ETFB	-2.78	5.51	0.00101998	6.72865e-06	0.101737	0.00248139	0.00496278	0.00496278	0.00248139	0.00496278	enriched	competed	enriched_and_competed	not_selected
High	IsMasterProtein	Q7Z5J4	FALSE	6	7	6	RAI1	-2.78	4.89	3.14716e-06	3.5685e-08	0.0198511	0	0	0	0	0	enriched	competed	enriched_and_competed	not_selected
High	IsMasterProtein	Q8ND56	FALSE	15	6	15	LSM14A	-2.78	5.18	0.017597	0.000290573	0.0297767	0	0	0	0	0	enriched	competed	enriched_and_competed	not_selected
High	IsMasterProtein	Q9NXR1	FALSE	14	2	14	NDE1	-2.78	4.06	0.000639856	3.95728e-05	0.0496278	0	0	0	0	0	enriched	competed	enriched_and_competed	not_selected
High	IsMasterProtein	Q86Y37	FALSE	20	4	20	CACUL1	-2.78	5.48	0.18609	0.00586958	0.0372208	0	0	0	0	0	enriched	not_competed	not_enriched_and_competed	not_selected
High	IsMasterProtein	P35453	FALSE	15	2	15	HOXD13	-2.78	5.11	0.0137606	0.000527155	0.0223325	0	0	0	0	0	enriched	competed	enriched_and_competed	not_selected
High	IsMasterProtein	Q9Y3C1	FALSE	25	4	25	NOP16	-2.78	4.56	0.000818968	2.16797e-05	0.138958	0	0.00248139	0.00248139	0	0.00248139	enriched	competed	enriched_and_competed	not_selected
High	IsMasterProtein	Q99728	FALSE	3	2	3	BARD1	-2.78	5.09	0.00958478	0.000155976	0.0124069	0	0.00248139	0	0	0	enriched	competed	enriched_and_competed	not_selected
High	IsMasterProtein	Q8TEK3	FALSE	2	2	2	DOT1L	-2.78	5.07	0.000519378	6.10384e-06	0	0	0	0	0	0	enriched	competed	enriched_and_competed	not_selected
High	IsMasterProtein	P52597	FALSE	50	11	50	HNRNPF	-2.77	5.42	8.55709e-06	3.95012e-08	0.280397	0	0.0719603	0.0669975	0	0.0669975	enriched	competed	enriched_and_competed	not_selected
High	IsMasterProtein	O43524	FALSE	4	1	4	FOXO3	-2.77	5.43	0.000374707	2.49521e-06	0.0124069	0	0.00248139	0.00248139	0	0.00248139	enriched	competed	enriched_and_competed	not_selected
High	IsMasterProtein	Q8IWC1	FALSE	5	5	5	MAP7D3	-2.77	5.44	0.296396	0.0187419	0.0148883	0	0	0	0	0	enriched	not_competed	not_enriched_and_competed	not_selected
High	IsMasterProtein	Q8NI35	FALSE	2	2	2	PATJ	-2.77	4.57	0.00015068	3.56889e-06	0.0173697	0	0	0	0	0	enriched	competed	enriched_and_competed	not_selected
High	IsMasterProtein	Q5UIP0	FALSE	17	40	17	RIF1	-2.76	4.89	4.64132e-06	4.28325e-08	0.0694789	0	0	0	0	0	enriched	competed	enriched_and_competed	not_selected
High	IsMasterProtein	P18583	FALSE	9	16	9	SON	-2.76	4.69	0.000101171	1.87759e-06	0.1067	0	0	0	0	0	enriched	competed	enriched_and_competed	not_selected
High	IsMasterProtein	Q14241	FALSE	16	9	16	ELOA	-2.76	4.75	0.0016251	3.14485e-05	0.124069	0	0	0	0	0	enriched	competed	enriched_and_competed	not_selected
High	IsMasterProtein	P55210	FALSE	19	5	19	CASP7	-2.76	6.33	0.0124237	4.01997e-05	0.0669975	0	0	0	0	0	enriched	competed	enriched_and_competed	not_selected
High	IsMasterProtein	Q9NSK0	FALSE	11	4	11	KLC4	-2.76	5.15	0.089083	0.00257976	0.16129	0	0.0297767	0.0248139	0	0.0248139	enriched	not_competed	not_enriched_and_competed	not_selected
High	IsMasterProtein	Q13111	FALSE	11	11	11	CHAF1A	-2.75	5	1.86082e-05	1.13433e-07	0.0967742	0	0.00496278	0.00248139	0	0.00248139	enriched	competed	enriched_and_competed	not_selected
High	IsMasterProtein	Q9ULX6	FALSE	10	7	10	AKAP8L	-2.75	4.74	8.77655e-05	1.39326e-06	0.218362	0	0.00496278	0.00496278	0	0.00496278	enriched	competed	enriched_and_competed	not_selected
High	IsMasterProtein	O95295	FALSE	19	3	19	SNAPIN	-2.75	3.57	0.00386566	0.000771896	0.0471464	0	0	0	0	0	enriched	competed	enriched_and_competed	not_selected
High	IsMasterProtein	O60664	FALSE	28	9	28	PLIN3	-2.74	5.13	0.00592845	7.42591e-05	0.136476	0	0	0	0	0	enriched	competed	enriched_and_competed	not_selected
High	IsMasterProtein	Q96Q89	FALSE	5	6	5	KIF20B	-2.74	4.58	4.22537e-05	7.57337e-07	0.0521092	0	0	0	0	0	enriched	competed	enriched_and_competed	not_selected
High	IsMasterProtein	Q9UBF8	FALSE	10	7	10	PI4KB	-2.74	5.4	2.10416e-05	7.02518e-08	0.109181	0	0.00496278	0.00248139	0.00248139	0.00248139	enriched	competed	enriched_and_competed	not_selected
High	IsMasterProtein	O95677	FALSE	8	2	8	EYA4	-2.74	4.64	0.00133163	2.89792e-05	0.0694789	0	0	0	0	0	enriched	competed	enriched_and_competed	not_selected
High	IsMasterProtein	Q5VV42	FALSE	24	12	24	CDKAL1	-2.73	5.5	1.95045e-05	5.82221e-08	0.220844	0	0.057072	0.057072	0	0.057072	enriched	competed	enriched_and_competed	not_selected
High	IsMasterProtein	Q8N806	FALSE	12	6	12	UBR7	-2.73	6.11	0.0016196	4.4819e-06	0.057072	0	0.00248139	0.00248139	0.00248139	0.00248139	enriched	competed	enriched_and_competed	selected
High	IsMasterProtein	Q96GA3	FALSE	11	4	11	LTV1	-2.73	4.55	7.9617e-06	9.13227e-08	0.151365	0	0	0	0	0	enriched	competed	enriched_and_competed	not_selected
High	IsMasterProtein	Q8N3C0	FALSE	11	22	11	ASCC3	-2.72	4.82	0.000131327	1.77882e-06	0.111663	0	0	0	0	0	enriched	competed	enriched_and_competed	not_selected
High	IsMasterProtein	O14757	FALSE	20	9	20	CHEK1	-2.72	5.57	0.00335058	1.96067e-05	0.0372208	0	0.00248139	0.00248139	0	0.00248139	enriched	competed	enriched_and_competed	not_selected
High	IsMasterProtein	Q8NBX0	FALSE	23	8	23	SCCPDH	-2.71	5.95	0.0070354	2.73807e-05	0.397022	0.0397022	0.28536	0.243176	0.044665	0.243176	enriched	competed	enriched_and_competed	not_selected
High	IsMasterProtein	Q99741	FALSE	19	11	19	CDC6	-2.71	5.97	0.00527028	1.91966e-05	0.0124069	0	0	0	0	0	enriched	competed	enriched_and_competed	not_selected
High	IsMasterProtein	O43318	FALSE	11	5	11	MAP3K7	-2.71	4.24	0.0105993	0.000553003	0.0322581	0	0	0	0	0	enriched	competed	enriched_and_competed	not_selected
High	IsMasterProtein	P28289	FALSE	24	5	24	TMOD1	-2.71	4.7	0.000266786	4.55111e-06	0.119107	0	0.00248139	0.00248139	0	0.00248139	enriched	competed	enriched_and_competed	not_selected
High	IsMasterProtein	O94903	FALSE	11	3	11	PLPBP	-2.71	4.3	2.38583e-05	6.00231e-07	0.0397022	0	0	0	0	0	enriched	competed	enriched_and_competed	not_selected
High	IsMasterProtein	Q9NQW6	FALSE	17	15	17	ANLN	-2.7	4.99	0.000274968	2.7966e-06	0.0818859	0	0	0	0	0	enriched	competed	enriched_and_competed	not_selected
High	IsMasterProtein	Q8N0X7	FALSE	16	10	16	SPART	-2.7	4.91	0.000169841	1.88394e-06	0.198511	0	0.0173697	0.0124069	0	0.0124069	enriched	competed	enriched_and_competed	not_selected
High	IsMasterProtein	Q9NRW3	FALSE	16	2	16	APOBEC3C	-2.7	4.09	5.57005e-06	1.34678e-07	0.146402	0	0.00248139	0.00248139	0	0.00248139	enriched	competed	enriched_and_competed	not_selected
High	IsMasterProtein	Q15003	FALSE	27	18	27	NCAPH	-2.68	4.6	0.000109342	1.87908e-06	0.171216	0	0.0124069	0.00992556	0	0.00992556	enriched	competed	enriched_and_competed	not_selected
High	IsMasterProtein	Q8WWM7	FALSE	19	17	19	ATXN2L	-2.68	4.35	1.17866e-05	1.85341e-07	0.111663	0	0.00744417	0.00496278	0	0.00496278	enriched	competed	enriched_and_competed	not_selected
High	IsMasterProtein	Q9NQ88	FALSE	30	6	30	TIGAR	-2.68	5.05	0.00276968	2.95536e-05	0.148883	0	0.00248139	0.00248139	0	0.00248139	enriched	competed	enriched_and_competed	not_selected
High	IsMasterProtein	Q7L590	FALSE	13	12	13	MCM10	-2.68	4.89	1.55152e-05	9.17143e-08	0.057072	0	0	0	0	0	enriched	competed	enriched_and_competed	not_selected
High	IsMasterProtein	Q00013	FALSE	23	9	23	MPP1	-2.68	5.45	0.00198777	1.1604e-05	0.188586	0.00248139	0.00744417	0.00744417	0.00496278	0.00744417	enriched	competed	enriched_and_competed	not_selected
High	IsMasterProtein	Q12872	FALSE	7	7	7	SFSWAP	-2.68	4.2	2.40313e-07	1.69308e-08	0.0719603	0	0.00248139	0.00248139	0	0.00248139	enriched	competed	enriched_and_competed	not_selected
High	IsMasterProtein	O76075	FALSE	20	4	20	DFFB	-2.68	5.01	0.0692877	0.00176976	0.00496278	0	0	0	0	0	enriched	not_competed	not_enriched_and_competed	not_selected
High	IsMasterProtein	Q5THK1	FALSE	2	3	2	PRR14L	-2.68	4.69	0.000112461	1.6408e-06	NA	NA	NA	NA	NA	0	enriched	competed	enriched_and_competed	not_selected
High	IsMasterProtein	Q9H9A7	FALSE	6	2	6	RMI1	-2.68	4.73	0.0184514	0.000457578	0.00496278	0	0	0	0	0	enriched	competed	enriched_and_competed	not_selected
High	IsMasterProtein	Q14684	FALSE	30	25	30	RRP1B	-2.67	4.48	8.09074e-06	8.75182e-08	0.101737	0	0	0	0	0	enriched	competed	enriched_and_competed	not_selected
High	IsMasterProtein	Q9P0K7	FALSE	18	15	18	RAI14	-2.67	4.98	4.48678e-05	2.71861e-07	0.153846	0	0	0	0	0	enriched	competed	enriched_and_competed	not_selected
High	IsMasterProtein	Q9Y2X9	FALSE	18	9	18	ZNF281	-2.67	4.58	2.67762e-05	3.26447e-07	0.133995	0	0.00496278	0.00496278	0	0.00496278	enriched	competed	enriched_and_competed	not_selected
High	IsMasterProtein	O75582	FALSE	6	3	6	RPS6KA5	-2.67	4.77	9.09707e-05	1.07498e-06	0.00248139	0	0	0	0	0	enriched	competed	enriched_and_competed	not_selected
High	IsMasterProtein	Q9NZ09	FALSE	7	2	7	UBAP1	-2.67	4.33	0.000118728	3.18275e-06	0.0124069	0	0	0	0	0	enriched	competed	enriched_and_competed	not_selected
High	IsMasterProtein	Q9HAU0	FALSE	7	6	7	PLEKHA5	-2.66	4.91	1.60183e-05	8.44353e-08	0.0347395	0	0	0	0	0	enriched	competed	enriched_and_competed	selected
High	IsMasterProtein	Q14781	FALSE	11	6	11	CBX2	-2.66	4.85	9.01845e-05	8.71775e-07	0.044665	0	0	0	0	0	enriched	competed	enriched_and_competed	not_selected
High	IsMasterProtein	Q765P7	FALSE	4	2	4	MTSS2	-2.66	4	0.00262593	0.000149287	0.0397022	0	0.0173697	0.0173697	0	0.0173697	enriched	competed	enriched_and_competed	not_selected
High	IsMasterProtein	P42166	FALSE	48	13	48	TMPO	-2.65	5.4	4.32498e-05	1.1329e-07	0.218362	0	0.0148883	0.0148883	0	0.0148883	enriched	competed	enriched_and_competed	not_selected
High	IsMasterProtein	P10589	FALSE	18	3	18	NR2F1	-2.65	6.28	0.016963	4.65475e-05	0.116625	0	0	0	0	0	enriched	competed	enriched_and_competed	not_selected
High	IsMasterProtein	Q9NVT9	FALSE	39	9	39	ARMC1	-2.65	5.86	0.000452264	1.11913e-06	0.116625	0	0.00496278	0.00496278	0	0.00496278	enriched	competed	enriched_and_competed	not_selected
High	IsMasterProtein	Q9HBM0	FALSE	8	6	8	VEZT	-2.65	6.46	0.00251035	3.84912e-06	0.133995	0	0.0421836	0.0421836	0	0.0421836	enriched	competed	enriched_and_competed	not_selected
High	IsMasterProtein	Q9UKA4	FALSE	3	4	3	AKAP11	-2.65	4.13	0.00235737	0.000100227	NA	NA	NA	NA	NA	0	enriched	competed	enriched_and_competed	not_selected
High	IsMasterProtein	Q9Y244	FALSE	18	2	18	POMP	-2.65	5.65	0.0305337	0.000223857	0.0322581	0	0.00248139	0.00248139	0	0.00248139	enriched	competed	enriched_and_competed	not_selected
High	IsMasterProtein	Q9BTE7	FALSE	46	8	46	DCUN1D5	-2.64	4.92	0.000598918	6.1537e-06	0.233251	0.00992556	0.0868486	0.0719603	0.00992556	0.0719603	enriched	competed	enriched_and_competed	not_selected
High	IsMasterProtein	P48681	FALSE	4	7	4	NES	-2.64	5.16	0.00872612	8.62671e-05	0.200993	0	0.0173697	0.0173697	0	0.0173697	enriched	competed	enriched_and_competed	not_selected
High	IsMasterProtein	Q9NWL6	FALSE	6	2	6	ASNSD1	-2.64	5.29	0.00278447	1.87822e-05	0.00744417	0	0	0	0	0	enriched	competed	enriched_and_competed	not_selected
High	IsMasterProtein	Q9HCD6	FALSE	2	2	2	TANC2	-2.64	4.63	0.00525049	0.000154742	NA	NA	NA	NA	NA	0	enriched	competed	enriched_and_competed	not_selected
High	IsMasterProtein	O75376	FALSE	6	11	6	NCOR1	-2.63	4.77	0.0249126	0.000546366	0.0496278	0	0.00496278	0.00496278	0	0.00496278	enriched	competed	enriched_and_competed	not_selected
High	IsMasterProtein	O75663	FALSE	28	6	28	TIPRL	-2.63	4.8	4.10522e-05	3.06288e-07	0.101737	0	0.00744417	0.00496278	0	0.00496278	enriched	competed	enriched_and_competed	not_selected
High	IsMasterProtein	P42224	FALSE	33	22	33	STAT1	-2.62	5.03	0.000372118	2.95837e-06	0.136476	0	0	0	0	0	enriched	competed	enriched_and_competed	not_selected
High	IsMasterProtein	P28702	FALSE	11	3	11	RXRB	-2.62	5.81	0.00540882	1.84667e-05	0.0124069	0	0	0	0	0	enriched	competed	enriched_and_competed	not_selected
High	IsMasterProtein	Q9H2Y7	FALSE	3	4	3	ZNF106	-2.62	4.17	0.00251015	9.37934e-05	0.00744417	0	0	0	0	0	enriched	competed	enriched_and_competed	not_selected
High	IsMasterProtein	Q9Y2H0	FALSE	2	2	2	DLGAP4	-2.62	5.45	0.00565155	3.18926e-05	0.00496278	0	0	0	0	0	enriched	competed	enriched_and_competed	not_selected
High	IsMasterProtein	Q9NUQ3	FALSE	23	11	23	TXLNG	-2.61	4.42	0.00023385	4.57371e-06	0.124069	0	0	0	0	0	enriched	competed	enriched_and_competed	not_selected
High	IsMasterProtein	Q7Z4H7	FALSE	9	8	9	HAUS6	-2.61	5.6	0.0360634	0.000267691	0.124069	0	0	0	0	0	enriched	competed	enriched_and_competed	not_selected
High	IsMasterProtein	P51608	FALSE	16	6	16	MECP2	-2.61	4.41	1.84838e-05	2.28533e-07	0.0868486	0	0	0	0	0	enriched	competed	enriched_and_competed	not_selected
High	IsMasterProtein	P50225	FALSE	28	1	28	SULT1A1	-2.61	5.12	0.00779988	7.24912e-05	0.0918114	0.00496278	0	0	0	0	enriched	competed	enriched_and_competed	not_selected
High	IsMasterProtein	Q2TBE0	FALSE	3	2	3	CWF19L2	-2.61	4.83	0.0475096	0.00109785	NA	NA	NA	NA	NA	0	enriched	competed	enriched_and_competed	not_selected
High	IsMasterProtein	Q9BTE3	FALSE	31	21	31	MCMBP	-2.6	5.4	0.000850572	3.85993e-06	0.151365	0	0	0	0	0	enriched	competed	enriched_and_competed	not_selected
High	IsMasterProtein	Q16352	FALSE	26	10	26	INA	-2.6	4.7	5.46765e-05	4.98204e-07	0.228288	0	0.0521092	0.0521092	0	0.0521092	enriched	competed	enriched_and_competed	not_selected
High	IsMasterProtein	Q6Y7W6	FALSE	8	7	8	GIGYF2	-2.6	4.21	0.0162409	0.000716929	0.148883	0	0	0	0	0	enriched	competed	enriched_and_competed	not_selected
High	IsMasterProtein	Q8NFG4	FALSE	6	3	6	FLCN	-2.6	4.73	0.000372722	4.43702e-06	0.0322581	0	0.00248139	0.00248139	0	0.00248139	enriched	competed	enriched_and_competed	not_selected
High	IsMasterProtein	Q6UVJ0	FALSE	7	4	7	SASS6	-2.6	3.96	0.00146938	7.29711e-05	0.0148883	0	0	0	0	0	enriched	competed	enriched_and_competed	not_selected
High	IsMasterProtein	Q93052	FALSE	4	3	4	LPP	-2.6	4.53	0.00110018	1.90288e-05	0.00496278	0	0	0	0	0	enriched	competed	enriched_and_competed	not_selected
High	IsMasterProtein	Q07866	FALSE	37	16	37	KLC1	-2.59	4.85	0.000196468	1.75956e-06	0.193548	0	0.00744417	0.00744417	0	0.00744417	enriched	competed	enriched_and_competed	not_selected
High	IsMasterProtein	Q9Y5Q9	FALSE	22	16	22	GTF3C3	-2.59	5.08	0.000549355	3.78276e-06	0.171216	0	0	0	0	0	enriched	competed	enriched_and_competed	not_selected
High	IsMasterProtein	Q96L73	FALSE	5	9	5	NSD1	-2.59	4.58	3.99566e-06	3.9989e-08	0.057072	0	0	0	0	0	enriched	competed	enriched_and_competed	not_selected
High	IsMasterProtein	Q9NYZ3	FALSE	15	9	15	GTSE1	-2.59	4.97	0.0396269	0.000678587	0.0272953	0	0	0	0	0	enriched	competed	enriched_and_competed	not_selected
High	IsMasterProtein	P53611	FALSE	16	4	16	RABGGTB	-2.59	5.93	0.0511027	0.000275072	0.109181	0.00496278	0.0322581	0.0297767	0.00496278	0.0297767	enriched	not_competed	not_enriched_and_competed	not_selected
High	IsMasterProtein	Q9BXS6	FALSE	11	4	11	NUSAP1	-2.59	4.49	0.0461656	0.00306718	0.0322581	0	0	0	0	0	enriched	competed	enriched_and_competed	not_selected
High	IsMasterProtein	P12757	FALSE	3	2	3	SKIL	-2.58	5.41	0.00823493	4.70091e-05	NA	NA	NA	NA	NA	0	enriched	competed	enriched_and_competed	not_selected
High	IsMasterProtein	Q92615	FALSE	18	12	18	LARP4B	-2.57	4.4	1.01609e-05	9.56454e-08	0.119107	0	0	0	0	0	enriched	competed	enriched_and_competed	not_selected
High	IsMasterProtein	P53701	FALSE	50	11	50	HCCS	-2.57	6.37	0.0144615	2.7189e-05	0.297767	0.0173697	0.19603	0.191067	0.0198511	0.191067	enriched	competed	enriched_and_competed	not_selected
High	IsMasterProtein	Q8WXI9	FALSE	14	6	14	GATAD2B	-2.57	4.93	0.00826876	9.38039e-05	0.119107	0	0.00248139	0	0	0	enriched	competed	enriched_and_competed	not_selected
High	IsMasterProtein	Q02952	FALSE	3	4	3	AKAP12	-2.57	3.76	0.000192392	1.10645e-05	0.0545906	0	0	0	0	0	enriched	competed	enriched_and_competed	not_selected
High	IsMasterProtein	Q9P1Y6	FALSE	2	3	2	PHRF1	-2.57	4.12	0.000271861	8.17876e-06	0.0347395	0	0	0	0	0	enriched	competed	enriched_and_competed	not_selected
High	IsMasterProtein	Q9H8M7	FALSE	3	2	3	MINDY3	-2.57	5.08	0.0125776	0.000125033	0.168734	0	0.0148883	0.0124069	0	0.0124069	enriched	competed	enriched_and_competed	not_selected
High	IsMasterProtein	P17028	FALSE	5	2	5	ZNF24	-2.57	4.6	7.7773e-05	1.05621e-06	0.0372208	0	0.00248139	0.00248139	0	0.00248139	enriched	competed	enriched_and_competed	not_selected
High	IsMasterProtein	O60749	FALSE	39	17	39	SNX2	-2.56	5.06	0.000621412	4.02258e-06	0.19603	0	0.0173697	0.0173697	0	0.0173697	enriched	competed	enriched_and_competed	not_selected
High	IsMasterProtein	Q7Z569	FALSE	5	2	5	BRAP	-2.56	4.58	0.682533	0.185239	0.0794045	0	0.00744417	0.00744417	0	0.00744417	not_enriched	not_competed	not_enriched_and_competed	not_selected
High	IsMasterProtein	O14770	FALSE	6	1	6	MEIS2	-2.56	5.72	0.0144254	0.000101877	0.0173697	0.00248139	0	0	0	0	enriched	competed	enriched_and_competed	not_selected
High	IsMasterProtein	P48634	FALSE	14	19	14	PRRC2A	-2.55	4.21	8.44083e-05	1.93191e-06	0.119107	0	0	0	0	0	enriched	competed	enriched_and_competed	not_selected
High	IsMasterProtein	Q9BZI7	FALSE	9	5	9	UPF3B	-2.55	4.34	9.14442e-06	8.94279e-08	0.116625	0	0	0	0	0	enriched	competed	enriched_and_competed	not_selected
High	IsMasterProtein	P82094	FALSE	6	5	6	TMF1	-2.55	3.92	3.32134e-05	1.22311e-06	0.0694789	0	0	0	0	0	enriched	competed	enriched_and_competed	not_selected
High	IsMasterProtein	Q5MIZ7	FALSE	4	1	4	PPP4R3B	-2.55	4.17	0.0490442	0.00267885	0.00744417	0	0	0	0	0	enriched	competed	enriched_and_competed	not_selected
High	IsMasterProtein	Q9ULV3	FALSE	5	3	5	CIZ1	-2.55	5.11	0.264697	0.00994923	0.104218	0	0.00248139	0	0	0	enriched	not_competed	not_enriched_and_competed	not_selected
High	IsMasterProtein	Q8WWK9	FALSE	22	17	22	CKAP2	-2.54	4.89	3.72463e-05	1.56606e-07	0.104218	0	0	0	0	0	enriched	competed	enriched_and_competed	not_selected
High	IsMasterProtein	Q3KQU3	FALSE	7	6	7	MAP7D1	-2.54	4.73	0.000320886	3.16763e-06	0.0719603	0	0.00248139	0	0	0	enriched	competed	enriched_and_competed	not_selected
High	IsMasterProtein	Q9BSK2	FALSE	14	3	14	SLC25A33	-2.54	6.64	0.105054	0.000186501	0.364764	0.0918114	0.300248	0.277916	0.0843672	0.277916	enriched	not_competed	not_enriched_and_competed	not_selected
High	IsMasterProtein	Q96ST2	FALSE	5	5	5	IWS1	-2.54	4.35	0.00148473	2.95279e-05	0.0942928	0	0.00248139	0.00248139	0	0.00248139	enriched	competed	enriched_and_competed	not_selected
High	IsMasterProtein	Q8IXW5	FALSE	11	5	11	RPAP2	-2.54	4.91	0.00177333	2.51384e-05	0.00248139	0	0	0	0	0	enriched	competed	enriched_and_competed	not_selected
High	IsMasterProtein	P29590	FALSE	8	5	8	PML	-2.54	4.17	0.00504343	0.000327849	0.00248139	0	0	0	0	0	enriched	competed	enriched_and_competed	selected
High	IsMasterProtein	Q9H147	FALSE	8	2	8	DNTTIP1	-2.54	4.53	0.000111015	1.70218e-06	0	0	0	0	0	0	enriched	competed	enriched_and_competed	not_selected
High	IsMasterProtein	Q9BUP0	FALSE	13	2	13	EFHD1	-2.54	4.78	0.00759705	9.82604e-05	0.0645161	0	0	0	0	0	enriched	competed	enriched_and_competed	not_selected
High	IsMasterProtein	O00459	FALSE	4	2	4	PIK3R2	-2.54	4.81	0.00150991	1.44263e-05	0.119107	0	0.00248139	0.00248139	0	0.00248139	enriched	competed	enriched_and_competed	not_selected
High	IsMasterProtein	Q9NS73	FALSE	9	2	9	MBIP	-2.54	4.13	0.000877279	2.49699e-05	0.00248139	0	0	0	0	0	enriched	competed	enriched_and_competed	not_selected
High	IsMasterProtein	P46013	FALSE	35	93	35	MKI67	-2.53	4.49	2.49942e-05	2.05051e-07	0.057072	0	0	0	0	0	enriched	competed	enriched_and_competed	not_selected
High	IsMasterProtein	Q14966	FALSE	13	23	13	ZNF638	-2.53	4.19	3.35582e-06	4.70174e-08	0.0868486	0	0	0	0	0	enriched	competed	enriched_and_competed	not_selected
High	IsMasterProtein	Q14694	FALSE	27	19	27	USP10	-2.53	4.36	3.05299e-05	3.68912e-07	0.104218	0	0	0	0	0	enriched	competed	enriched_and_competed	not_selected
High	IsMasterProtein	Q9NQS7	FALSE	9	7	9	INCENP	-2.53	4.62	0.00103997	1.24574e-05	0.0769231	0	0	0	0	0	enriched	competed	enriched_and_competed	not_selected
High	IsMasterProtein	Q969T7	FALSE	19	5	19	NT5C3B	-2.53	4.87	0.00119165	9.7625e-06	0.399504	0.0595533	0.310174	0.258065	0.0595533	0.258065	enriched	competed	enriched_and_competed	not_selected
High	IsMasterProtein	Q9Y483	FALSE	4	3	4	MTF2	-2.53	4.46	0.00226102	3.9164e-05	0.0248139	0	0	0	0	0	enriched	competed	enriched_and_competed	not_selected
High	IsMasterProtein	P14635	FALSE	27	9	27	CCNB1	-2.52	4.92	8.65702e-06	4.04135e-08	0.131514	0	0	0	0	0	enriched	competed	enriched_and_competed	not_selected
High	IsMasterProtein	Q14195	FALSE	18	4	18	DPYSL3	-2.52	4.44	0.000697056	1.07755e-05	0.0794045	0	0.00248139	0.00248139	0	0.00248139	enriched	competed	enriched_and_competed	not_selected
High	IsMasterProtein	Q96EU6	FALSE	15	3	15	RRP36	-2.52	4.74	0.0282297	0.00049529	0.0942928	0	0.00248139	0.00248139	0	0.00248139	enriched	competed	enriched_and_competed	not_selected
High	IsMasterProtein	Q9UQ35	FALSE	13	23	13	SRRM2	-2.51	3.95	1.48914e-05	3.42381e-07	0.044665	0	0	0	0	0	enriched	competed	enriched_and_competed	not_selected
High	IsMasterProtein	O14965	FALSE	18	5	18	AURKA	-2.51	4.62	0.000727344	8.10278e-06	0.0992556	0	0	0	0	0	enriched	competed	enriched_and_competed	not_selected
High	IsMasterProtein	Q9NUL3	FALSE	11	5	11	STAU2	-2.51	4.07	0.00160763	4.9336e-05	0.109181	0	0	0	0	0	enriched	competed	enriched_and_competed	not_selected
High	IsMasterProtein	Q86UE8	FALSE	8	4	8	TLK2	-2.51	4.52	0.000147137	1.75278e-06	0.0818859	0.00248139	0.00496278	0.00496278	0.00248139	0.00496278	enriched	competed	enriched_and_competed	not_selected
High	IsMasterProtein	Q9BYK8	FALSE	1	2	1	HELZ2	-2.51	4.67	0.000820055	1.39185e-05	NA	NA	NA	NA	NA	0	enriched	competed	enriched_and_competed	not_selected
High	IsMasterProtein	P51858	FALSE	35	7	35	HDGF	-2.5	4.28	0.00141223	2.7949e-05	0.138958	0.00248139	0.0148883	0.0124069	0.00248139	0.0124069	enriched	competed	enriched_and_competed	not_selected
High	IsMasterProtein	O95400	FALSE	33	9	33	CD2BP2	-2.5	4.84	3.70558e-05	1.49685e-07	0.163772	0	0.00496278	0.00496278	0	0.00496278	enriched	competed	enriched_and_competed	not_selected
High	IsMasterProtein	P25054	FALSE	4	8	4	APC	-2.5	4.31	0.000452162	7.94164e-06	0.0595533	0	0.0124069	0.0124069	0	0.0124069	enriched	competed	enriched_and_competed	not_selected
High	IsMasterProtein	Q9H7N4	FALSE	6	7	6	SCAF1	-2.5	4.12	0.00010056	2.39449e-06	0.0818859	0	0	0	0	0	enriched	competed	enriched_and_competed	not_selected
High	IsMasterProtein	Q8WYP5	FALSE	4	6	4	AHCTF1	-2.5	4.7	4.81354e-06	3.40701e-08	0.0769231	0	0	0	0	0	enriched	competed	enriched_and_competed	not_selected
High	IsMasterProtein	Q96S59	FALSE	9	4	9	RANBP9	-2.5	5.08	1.66731e-05	4.97103e-08	0.136476	0	0.00248139	0	0	0	enriched	competed	enriched_and_competed	not_selected
High	IsMasterProtein	O75182	FALSE	7	6	7	SIN3B	-2.5	4.93	0.0180659	0.000202579	0.0421836	0	0	0	0	0	enriched	competed	enriched_and_competed	not_selected
High	IsMasterProtein	Q8NCN4	FALSE	11	5	11	RNF169	-2.5	4.39	0.00897069	0.000196923	0.00248139	0	0	0	0	0	enriched	competed	enriched_and_competed	selected
High	IsMasterProtein	P56962	FALSE	12	3	12	STX17	-2.5	4.89	0.00020362	1.25471e-06	0.057072	0	0.00744417	0.00744417	0	0.00744417	enriched	competed	enriched_and_competed	not_selected
High	IsMasterProtein	O00716	FALSE	7	2	7	E2F3	-2.5	4.66	0.013709	0.000212722	0	0	0	0	0	0	enriched	competed	enriched_and_competed	not_selected
High	IsMasterProtein	P55265	FALSE	27	36	27	ADAR	-2.49	4.9	2.53165e-05	8.37258e-08	0.146402	0	0	0	0	0	enriched	competed	enriched_and_competed	not_selected
High	IsMasterProtein	Q9UGP8	FALSE	38	27	38	SEC63	-2.49	4.98	3.73906e-05	1.09819e-07	0.225806	0	0.0124069	0.0124069	0	0.0124069	enriched	competed	enriched_and_competed	not_selected
High	IsMasterProtein	Q8WY36	FALSE	10	7	10	BBX	-2.49	3.64	0.000120479	7.11684e-06	0.00248139	0	0	0	0	0	enriched	competed	enriched_and_competed	not_selected
High	IsMasterProtein	Q6PKG0	FALSE	27	23	27	LARP1	-2.48	4.32	4.76514e-05	6.01414e-07	0.141439	0	0.00248139	0.00248139	0	0.00248139	enriched	competed	enriched_and_competed	not_selected
High	IsMasterProtein	Q13546	FALSE	12	6	12	RIPK1	-2.48	4.59	2.31444e-05	1.26246e-07	0.119107	0.00248139	0.00992556	0.00992556	0.00248139	0.00992556	enriched	competed	enriched_and_competed	not_selected
High	IsMasterProtein	Q9UPR3	FALSE	6	4	6	SMG5	-2.48	5.17	0.0105551	6.78786e-05	0.0719603	0	0.00248139	0.00248139	0	0.00248139	enriched	competed	enriched_and_competed	not_selected
High	IsMasterProtein	Q9Y2W6	FALSE	12	4	12	TDRKH	-2.48	6.03	0.00043135	4.23202e-07	0.245658	0.00248139	0.0942928	0.0843672	0.00248139	0.0843672	enriched	competed	enriched_and_competed	not_selected
High	IsMasterProtein	Q8N1G0	FALSE	5	4	5	ZNF687	-2.48	4.68	0.0353312	0.000658901	0.0645161	0	0	0	0	0	enriched	competed	enriched_and_competed	not_selected
High	IsMasterProtein	Q8WXE1	FALSE	5	3	5	ATRIP	-2.48	4.88	0.0043767	3.59276e-05	0.0198511	0	0	0	0	0	enriched	competed	enriched_and_competed	not_selected
High	IsMasterProtein	O43303	FALSE	2	2	2	CCP110	-2.47	4.15	0.00244569	5.91027e-05	NA	NA	NA	NA	NA	0	enriched	competed	enriched_and_competed	not_selected
High	IsMasterProtein	O14920	FALSE	9	7	9	IKBKB	-2.46	4.2	0.000153783	2.81694e-06	0.0545906	0	0	0	0	0	enriched	competed	enriched_and_competed	not_selected
High	IsMasterProtein	Q0IIM8	FALSE	4	3	4	TBC1D8B	-2.46	4.55	0.00045176	4.70428e-06	0.0397022	0	0	0	0	0	enriched	competed	enriched_and_competed	not_selected
High	IsMasterProtein	Q07065	FALSE	45	25	45	CKAP4	-2.45	4.99	0.000176617	7.28297e-07	0.327543	0.0248139	0.243176	0.223325	0.0272953	0.223325	enriched	competed	enriched_and_competed	not_selected
High	IsMasterProtein	P51116	FALSE	19	8	19	FXR2	-2.45	4.75	0.00326891	2.91016e-05	0.193548	0	0.0173697	0.0148883	0	0.0148883	enriched	competed	enriched_and_competed	not_selected
High	IsMasterProtein	Q14151	FALSE	16	10	16	SAFB2	-2.45	4.59	0.000223308	2.0058e-06	0.109181	0	0.00248139	0	0	0	enriched	competed	enriched_and_competed	not_selected
High	IsMasterProtein	Q68CZ6	FALSE	15	6	15	HAUS3	-2.45	4.8	0.00168792	1.24687e-05	0.181141	0	0.0198511	0.0173697	0	0.0173697	enriched	competed	enriched_and_competed	not_selected
High	IsMasterProtein	P22681	FALSE	8	5	8	CBL	-2.45	4.8	0.056228	0.000953167	0.0471464	0	0	0	0	0	enriched	not_competed	not_enriched_and_competed	selected
High	IsMasterProtein	Q7Z6J0	FALSE	3	2	3	SH3RF1	-2.45	4.89	0.00062998	3.80152e-06	0	0	0	0	0	0	enriched	competed	enriched_and_competed	not_selected
High	IsMasterProtein	P61289	FALSE	48	11	48	PSME3	-2.44	4.53	7.53405e-05	5.71714e-07	0.223325	0	0.0421836	0.0372208	0	0.0372208	enriched	competed	enriched_and_competed	not_selected
High	IsMasterProtein	Q8N954	FALSE	8	2	8	GPATCH11	-2.44	4.96	0.0141783	0.000116641	0.00744417	0	0.00248139	0.00248139	0	0.00248139	enriched	competed	enriched_and_competed	not_selected
High	IsMasterProtein	Q14807	FALSE	32	18	32	KIF22	-2.43	4.85	0.000695265	4.25232e-06	0.109181	0	0	0	0	0	enriched	competed	enriched_and_competed	not_selected
High	IsMasterProtein	O60566	FALSE	23	23	23	BUB1B	-2.43	4.53	1.4312e-05	7.2172e-08	0.16129	0	0.0173697	0.0124069	0	0.0124069	enriched	competed	enriched_and_competed	not_selected
High	IsMasterProtein	Q6W2J9	FALSE	10	15	10	BCOR	-2.43	5.28	0.000787964	2.51806e-06	0.0248139	0	0	0	0	0	enriched	competed	enriched_and_competed	not_selected
High	IsMasterProtein	O95336	FALSE	36	7	36	PGLS	-2.43	5.45	0.00102182	2.66435e-06	0.138958	0	0.00248139	0.00248139	0	0.00248139	enriched	competed	enriched_and_competed	not_selected
High	IsMasterProtein	Q7Z2T5	FALSE	20	10	20	TRMT1L	-2.43	4.98	0.000524972	2.56264e-06	0.116625	0	0	0	0	0	enriched	competed	enriched_and_competed	not_selected
High	IsMasterProtein	Q96PE3	FALSE	8	6	8	INPP4A	-2.43	4.11	0.00175726	3.93375e-05	0.0769231	0	0.00992556	0.00744417	0	0.00744417	enriched	competed	enriched_and_competed	not_selected
High	IsMasterProtein	Q9UPT9	FALSE	14	4	14	USP22	-2.43	5	0.0072012	4.67209e-05	0.0545906	0	0	0	0	0	enriched	competed	enriched_and_competed	not_selected
High	IsMasterProtein	O95352	FALSE	13	7	13	ATG7	-2.43	5.41	0.0141131	5.86473e-05	0.0322581	0	0	0	0	0	enriched	competed	enriched_and_competed	not_selected
High	IsMasterProtein	O75151	FALSE	6	3	6	PHF2	-2.43	4.18	0.00252839	5.25158e-05	0.0496278	0	0	0	0	0	enriched	competed	enriched_and_competed	not_selected
High	IsMasterProtein	Q9ULJ3	FALSE	4	3	4	ZBTB21	-2.43	4.92	0.0413445	0.000482504	NA	NA	NA	NA	NA	0	enriched	competed	enriched_and_competed	not_selected
High	IsMasterProtein	Q7Z2K8	FALSE	4	4	4	GPRIN1	-2.43	4.56	0.0279112	0.00050289	0	0	0	0	0	0	enriched	competed	enriched_and_competed	not_selected
High	IsMasterProtein	Q99504	FALSE	5	2	5	EYA3	-2.43	4.11	0.000222576	4.51124e-06	0.0198511	0	0	0	0	0	enriched	competed	enriched_and_competed	not_selected
High	IsMasterProtein	Q9H8M2	FALSE	6	2	6	BRD9	-2.43	4	0.512038	0.107653	0.00992556	0	0.00248139	0.00248139	0	0.00248139	not_enriched	not_competed	not_enriched_and_competed	not_selected
High	IsMasterProtein	Q6PL18	FALSE	14	14	14	ATAD2	-2.42	4.31	1.28714e-05	8.90952e-08	0.121588	0	0	0	0	0	enriched	competed	enriched_and_competed	not_selected
High	IsMasterProtein	Q8NB90	FALSE	14	7	14	SPATA5	-2.42	5.13	0.00215664	9.14003e-06	0.126551	0	0.00248139	0.00248139	0	0.00248139	enriched	competed	enriched_and_competed	not_selected
High	IsMasterProtein	Q96EA4	FALSE	20	9	20	SPDL1	-2.42	5.54	0.0205377	7.8774e-05	0.08933	0	0.00248139	0.00248139	0	0.00248139	enriched	competed	enriched_and_competed	not_selected
High	IsMasterProtein	Q9UHR5	FALSE	8	4	8	SAP30BP	-2.42	5.63	0.00272033	6.10376e-06	0.136476	0	0.00496278	0.00496278	0	0.00496278	enriched	competed	enriched_and_competed	not_selected
High	IsMasterProtein	Q96RU2	FALSE	6	5	6	USP28	-2.42	5.48	0.00054113	1.14957e-06	0.133995	0	0.0347395	0.0272953	0	0.0272953	enriched	competed	enriched_and_competed	not_selected
High	IsMasterProtein	Q5T5Y3	FALSE	2	2	2	CAMSAP1	-2.42	4.16	0.000680027	1.24547e-05	NA	NA	NA	NA	NA	0	enriched	competed	enriched_and_competed	not_selected
High	IsMasterProtein	Q9UK61	FALSE	16	23	16	TASOR	-2.41	4.53	0.00371247	4.20348e-05	0.186104	0	0.00992556	0.00992556	0	0.00992556	enriched	competed	enriched_and_competed	not_selected
High	IsMasterProtein	Q14C86	FALSE	14	17	14	GAPVD1	-2.41	4.6	0.000701611	5.91725e-06	0.171216	0	0.0124069	0.0124069	0	0.0124069	enriched	competed	enriched_and_competed	not_selected
High	IsMasterProtein	Q6ZRI6	FALSE	11	8	11	C15orf39	-2.41	5.72	0.000457745	5.87043e-07	0.0124069	0	0.00248139	0.00248139	0	0.00248139	enriched	competed	enriched_and_competed	not_selected
High	IsMasterProtein	Q92547	FALSE	7	9	7	TOPBP1	-2.41	6.31	0.0520328	0.000106974	0.0372208	0	0	0	0	0	enriched	not_competed	not_enriched_and_competed	not_selected
High	IsMasterProtein	Q9ULM3	FALSE	8	7	8	YEATS2	-2.41	4.11	0.00141737	2.97323e-05	0.057072	0	0	0	0	0	enriched	competed	enriched_and_competed	not_selected
High	IsMasterProtein	Q9UKA9	FALSE	11	3	11	PTBP2	-2.41	4.62	0.0029935	2.81275e-05	0.171216	0	0	0	0	0	enriched	competed	enriched_and_competed	not_selected
High	IsMasterProtein	Q9UI30	FALSE	21	2	21	TRMT112	-2.41	4.88	0.00133391	7.80122e-06	0.0595533	0	0	0	0	0	enriched	competed	enriched_and_competed	not_selected
High	IsMasterProtein	O15530	FALSE	10	1	10	PDPK1	-2.41	4.29	0.0596994	0.00200646	0.00744417	0	0	0	0	0	enriched	not_competed	not_enriched_and_competed	not_selected
High	IsMasterProtein	Q92543	FALSE	3	2	3	SNX19	-2.41	5.73	0.395605	0.00840862	0.0669975	0.00248139	0.0347395	0.0322581	0.00248139	0.0322581	enriched	not_competed	not_enriched_and_competed	not_selected
High	IsMasterProtein	Q96QE3	FALSE	11	20	11	ATAD5	-2.4	4.86	0.000256415	1.19989e-06	0.0843672	0	0	0	0	0	enriched	competed	enriched_and_competed	not_selected
High	IsMasterProtein	Q14789	FALSE	4	9	4	GOLGB1	-2.4	4.45	2.78106e-06	2.68658e-08	0.205955	0	0.0124069	0.0124069	0	0.0124069	enriched	competed	enriched_and_competed	not_selected
High	IsMasterProtein	Q6NTF9	FALSE	13	3	13	RHBDD2	-2.4	5.8	0.0254526	7.04081e-05	0.133995	0.00744417	0.0694789	0.0645161	0.00744417	0.0645161	enriched	competed	enriched_and_competed	not_selected
High	IsMasterProtein	O95816	FALSE	13	3	13	BAG2	-2.4	4.52	0.0562547	0.00124619	0.124069	0	0	0	0	0	enriched	not_competed	not_enriched_and_competed	not_selected
High	IsMasterProtein	Q92625	FALSE	5	5	5	ANKS1A	-2.4	4.68	0.000660068	4.76814e-06	0.0297767	0	0	0	0	0	enriched	competed	enriched_and_competed	not_selected
High	IsMasterProtein	O00257	FALSE	10	4	10	CBX4	-2.4	4.25	0.00230429	3.7485e-05	0.00248139	0	0	0	0	0	enriched	competed	enriched_and_competed	not_selected
High	IsMasterProtein	Q96HR8	FALSE	5	2	5	NAF1	-2.4	4.31	0.000151598	1.85517e-06	0.109181	0	0	0	0	0	enriched	competed	enriched_and_competed	not_selected
High	IsMasterProtein	Q6P1L5	FALSE	4	2	4	FAM117B	-2.4	2.41	1.38985e-05	1.38339e-05	0	0	0	0	0	0	enriched	competed	enriched_and_competed	not_selected
High	IsMasterProtein	Q8NC96	FALSE	19	2	19	NECAP1	-2.39	4.78	0.00271608	1.83091e-05	0.0694789	0	0.00496278	0	0	0	enriched	competed	enriched_and_competed	not_selected
High	IsMasterProtein	Q9Y2I7	FALSE	2	4	2	PIKFYVE	-2.39	4.5	0.0581311	0.00132011	0.00496278	0	0.00248139	0.00248139	0	0.00248139	enriched	not_competed	not_enriched_and_competed	not_selected
High	IsMasterProtein	Q9UPQ0	FALSE	2	2	2	LIMCH1	-2.39	4.95	0.000327964	1.36855e-06	NA	NA	NA	NA	NA	0	enriched	competed	enriched_and_competed	not_selected
High	IsMasterProtein	O00170	FALSE	29	9	29	NA	-2.38	5.31	0.00625373	2.11578e-05	0.158809	0	0.00496278	0.00496278	0	0.00496278	enriched	competed	enriched_and_competed	not_selected
High	IsMasterProtein	Q96PZ0	FALSE	9	6	9	PUS7	-2.38	4.49	0.000803924	7.4128e-06	0.111663	0.00248139	0.00992556	0.00992556	0.00248139	0.00992556	enriched	competed	enriched_and_competed	not_selected
High	IsMasterProtein	Q12802	FALSE	3	6	3	AKAP13	-2.38	4.56	0.000422379	3.44458e-06	0.0198511	0	0	0	0	0	enriched	competed	enriched_and_competed	not_selected
High	IsMasterProtein	Q16763	FALSE	28	4	28	UBE2S	-2.38	4.41	0.000291777	2.92232e-06	0.119107	0	0.00248139	0	0	0	enriched	competed	enriched_and_competed	not_selected
High	IsMasterProtein	Q9BRR8	FALSE	4	2	4	GPATCH1	-2.38	3.71	0.000668028	7.01915e-05	0.0173697	0	0	0	0	0	enriched	competed	enriched_and_competed	not_selected
High	IsMasterProtein	O95453	FALSE	17	12	17	PARN	-2.37	4.35	7.04053e-05	5.82468e-07	0.153846	0	0.00496278	0.00248139	0	0.00248139	enriched	competed	enriched_and_competed	not_selected
High	IsMasterProtein	Q9NVZ3	FALSE	41	6	41	NECAP2	-2.37	4.58	4.9779e-05	2.27086e-07	0.148883	0	0.00248139	0.00248139	0	0.00248139	enriched	competed	enriched_and_competed	not_selected
High	IsMasterProtein	Q9UQR0	FALSE	16	8	16	SCML2	-2.37	5.03	2.77569e-05	5.67859e-08	0.124069	0	0	0	0	0	enriched	competed	enriched_and_competed	not_selected
High	IsMasterProtein	P42694	FALSE	4	7	4	HELZ	-2.37	4.85	8.01383e-05	2.34583e-07	0.0620347	0	0	0	0	0	enriched	competed	enriched_and_competed	not_selected
High	IsMasterProtein	Q8IWZ8	FALSE	12	5	12	SUGP1	-2.37	4.26	0.000812387	1.05991e-05	0.138958	0	0.00496278	0.00496278	0	0.00496278	enriched	competed	enriched_and_competed	not_selected
High	IsMasterProtein	O95229	FALSE	13	4	13	ZWINT	-2.37	5.68	0.00454956	8.67907e-06	0.00496278	0	0	0	0	0	enriched	competed	enriched_and_competed	not_selected
High	IsMasterProtein	Q96F63	FALSE	11	2	11	CCDC97	-2.37	5.63	0.000851817	1.32061e-06	0.119107	0	0.0297767	0.0272953	0	0.0272953	enriched	competed	enriched_and_competed	not_selected
High	IsMasterProtein	O75410	FALSE	5	3	5	TACC1	-2.37	4.6	0.0516424	0.000906774	0.0198511	0.00248139	0	0	0	0	enriched	not_competed	not_enriched_and_competed	not_selected
High	IsMasterProtein	Q86Y91	FALSE	4	2	4	KIF18B	-2.37	3.99	0.00221565	5.37445e-05	0.08933	0	0.00744417	0.00744417	0	0.00744417	enriched	competed	enriched_and_competed	not_selected
High	IsMasterProtein	O75152	FALSE	20	11	20	ZC3H11A	-2.36	4.56	2.96259e-05	1.13891e-07	0.1067	0	0	0	0	0	enriched	competed	enriched_and_competed	not_selected
High	IsMasterProtein	Q9NXV6	FALSE	15	7	15	CDKN2AIP	-2.36	4.59	0.000308147	2.15744e-06	0.1067	0	0.00744417	0.00496278	0	0.00496278	enriched	competed	enriched_and_competed	not_selected
High	IsMasterProtein	P23458	FALSE	3	3	3	JAK1	-2.36	4.92	0.000169321	5.31067e-07	0.0198511	0	0.00248139	0.00248139	0	0.00248139	enriched	competed	enriched_and_competed	not_selected
High	IsMasterProtein	Q8IWP9	FALSE	10	2	10	CCDC28A	-2.36	4.67	0.00580073	4.71915e-05	0.00992556	0	0	0	0	0	enriched	competed	enriched_and_competed	not_selected
High	IsMasterProtein	Q09666	FALSE	14	23	14	AHNAK	-2.35	4	0.000469442	9.34384e-06	0.0769231	0	0	0	0	0	enriched	competed	enriched_and_competed	selected
High	IsMasterProtein	Q12955	FALSE	4	12	4	ANK3	-2.35	4.46	0.000375216	3.26512e-06	0.136476	0	0	0	0	0	enriched	competed	enriched_and_competed	not_selected
High	IsMasterProtein	Q5SW79	FALSE	6	8	6	CEP170	-2.35	4.18	0.000289371	3.93844e-06	0.104218	0	0.00248139	0.00248139	0	0.00248139	enriched	competed	enriched_and_competed	not_selected
High	IsMasterProtein	Q9Y5Y2	FALSE	34	5	34	NUBP2	-2.35	4.96	0.00870941	4.82296e-05	0.191067	0	0.00744417	0.00744417	0	0.00744417	enriched	competed	enriched_and_competed	not_selected
High	IsMasterProtein	Q07812	FALSE	22	3	22	BAX	-2.35	4.32	0.000903985	1.02197e-05	0.08933	0	0.00744417	0.00744417	0	0.00744417	enriched	competed	enriched_and_competed	not_selected
High	IsMasterProtein	Q8WYQ5	FALSE	8	5	8	DGCR8	-2.35	5.45	0.000879142	1.66504e-06	0.0918114	0	0	0	0	0	enriched	competed	enriched_and_competed	not_selected
High	IsMasterProtein	P26367	FALSE	8	4	8	PAX6	-2.35	3.75	0.199456	0.0231977	0.00248139	0	0	0	0	0	enriched	not_competed	not_enriched_and_competed	not_selected
High	IsMasterProtein	Q4VCS5	FALSE	20	18	20	AMOT	-2.34	4.78	0.000221398	9.36134e-07	0.2134	0	0.0272953	0.0248139	0	0.0248139	enriched	competed	enriched_and_competed	not_selected
High	IsMasterProtein	P10321	FALSE	35	6	35	HLA-C	-2.34	5.8	1.38608e-05	1.9153e-08	0.272953	0	0.0620347	0.0471464	0	0.0471464	enriched	competed	enriched_and_competed	not_selected
High	IsMasterProtein	O95235	FALSE	9	8	9	KIF20A	-2.34	5.04	1.85114e-05	4.09655e-08	0.121588	0	0.0124069	0.00744417	0	0.00744417	enriched	competed	enriched_and_competed	not_selected
High	IsMasterProtein	O43772	FALSE	31	11	31	SLC25A20	-2.34	4.63	0.000177607	9.75544e-07	0.521092	0.0297767	0.406948	0.292804	0.0272953	0.292804	enriched	competed	enriched_and_competed	not_selected
High	IsMasterProtein	Q5VTL8	FALSE	12	6	12	PRPF38B	-2.34	3.68	0.000115561	4.03454e-06	0.136476	0	0.00744417	0.00744417	0	0.00744417	enriched	competed	enriched_and_competed	not_selected
High	IsMasterProtein	Q9UPU7	FALSE	5	3	5	TBC1D2B	-2.34	4.31	0.0029953	9.81787e-05	0.00248139	0	0.00248139	0.00248139	0	0.00248139	enriched	competed	enriched_and_competed	not_selected
High	IsMasterProtein	P07199	FALSE	10	4	10	CENPB	-2.34	3.55	0.00848291	0.000524204	0.057072	0	0	0	0	0	enriched	competed	enriched_and_competed	not_selected
High	IsMasterProtein	Q96C19	FALSE	15	2	15	EFHD2	-2.34	4.52	0.000324697	2.37597e-06	0.0372208	0	0.00744417	0.00744417	0	0.00744417	enriched	competed	enriched_and_competed	not_selected
High	IsMasterProtein	Q5VT06	FALSE	1	2	1	CEP350	-2.34	5.07	0.00374255	1.45376e-05	0	0	0	0	0	0	enriched	competed	enriched_and_competed	not_selected
High	IsMasterProtein	Q9BYJ9	FALSE	4	1	4	YTHDF1	-2.34	4.47	0.0168845	0.000228148	0.0719603	0	0.00496278	0.00248139	0	0.00248139	enriched	competed	enriched_and_competed	not_selected
High	IsMasterProtein	Q5TC12	FALSE	26	9	26	ATPAF1	-2.33	4.69	0.000363875	1.92233e-06	0.173697	0	0.00248139	0.00248139	0	0.00248139	enriched	competed	enriched_and_competed	not_selected
High	IsMasterProtein	Q01167	FALSE	11	5	11	FOXK2	-2.33	3.56	0.00602926	0.000334889	0.0173697	0	0	0	0	0	enriched	competed	enriched_and_competed	not_selected
High	IsMasterProtein	Q96T58	FALSE	2	5	2	SPEN	-2.33	4	2.8563e-05	3.55122e-07	0.0967742	0	0	0	0	0	enriched	competed	enriched_and_competed	not_selected
High	IsMasterProtein	Q8N5G2	FALSE	6	4	6	MACO1	-2.33	4.81	0.00030182	1.26746e-06	0.0198511	0	0	0	0	0	enriched	competed	enriched_and_competed	not_selected
High	IsMasterProtein	O75330	FALSE	7	4	7	HMMR	-2.33	4.76	0.000853143	4.45171e-06	0.131514	0	0.00744417	0.00744417	0	0.00744417	enriched	competed	enriched_and_competed	not_selected
High	IsMasterProtein	Q12959	FALSE	3	2	3	DLG1	-2.33	4.09	0.007624	0.000161293	0.0992556	0	0.00744417	0.00744417	0	0.00744417	enriched	competed	enriched_and_competed	not_selected
High	IsMasterProtein	A4D1P6	FALSE	3	2	3	WDR91	-2.33	5.86	0.00076343	6.74536e-07	0.116625	0	0	0	0	0	enriched	competed	enriched_and_competed	not_selected
High	IsMasterProtein	P49427	FALSE	6	2	6	CDC34	-2.33	4.72	0.000636027	5.54989e-06	0.057072	0	0.00248139	0	0	0	enriched	competed	enriched_and_competed	not_selected
High	IsMasterProtein	O60678	FALSE	13	6	13	PRMT3	-2.32	4.77	0.000268719	1.133e-06	0.156328	0	0	0	0	0	enriched	competed	enriched_and_competed	not_selected
High	IsMasterProtein	Q7Z5K2	FALSE	12	12	12	WAPL	-2.32	5.34	0.000370299	6.06459e-07	0.218362	0	0.0248139	0.0198511	0	0.0198511	enriched	competed	enriched_and_competed	not_selected
High	IsMasterProtein	Q71F23	FALSE	15	5	15	CENPU	-2.32	4.49	3.07307e-06	2.37928e-08	0.0694789	0	0	0	0	0	enriched	competed	enriched_and_competed	not_selected
High	IsMasterProtein	P30307	FALSE	14	6	14	CDC25C	-2.32	5.3	0.00956395	2.99378e-05	0.0297767	0	0.00248139	0	0	0	enriched	competed	enriched_and_competed	not_selected
High	IsMasterProtein	Q9ULU4	FALSE	7	6	7	ZMYND8	-2.32	4.5	0.000264941	1.80144e-06	0.0868486	0	0	0	0	0	enriched	competed	enriched_and_competed	not_selected
High	IsMasterProtein	Q8IV48	FALSE	16	6	16	ERI1	-2.32	4.41	0.000727735	6.36065e-06	0.0272953	0	0	0	0	0	enriched	competed	enriched_and_competed	not_selected
High	IsMasterProtein	Q8NCF5	FALSE	13	4	13	NFATC2IP	-2.32	4.92	0.00680517	5.91809e-05	0.1067	0	0	0	0	0	enriched	competed	enriched_and_competed	not_selected
High	IsMasterProtein	P32519	FALSE	3	1	3	ELF1	-2.32	4.53	0.000251682	1.62515e-06	NA	NA	NA	NA	NA	0	enriched	competed	enriched_and_competed	not_selected
High	IsMasterProtein	Q9C0B1	FALSE	12	4	12	FTO	-2.31	4.62	0.00161551	1.01619e-05	0.126551	0	0.00248139	0.00248139	0	0.00248139	enriched	competed	enriched_and_competed	not_selected
High	IsMasterProtein	Q15906	FALSE	7	2	7	VPS72	-2.31	4.69	0.0188013	0.000171183	0.0372208	0	0	0	0	0	enriched	competed	enriched_and_competed	not_selected
High	IsMasterProtein	Q99447	FALSE	6	2	6	PCYT2	-2.31	4.53	0.0642997	0.00114819	0	0	0	0	0	0	enriched	not_competed	not_enriched_and_competed	not_selected
High	IsMasterProtein	P15924	FALSE	28	71	28	DSP	-2.3	2.3	0.146841	0.145349	0.057072	0	0	0	0	0	not_enriched	not_competed	not_enriched_and_competed	not_selected
High	IsMasterProtein	O15294	FALSE	19	18	19	OGT	-2.3	4.53	4.44512e-05	1.57484e-07	0.124069	0	0	0	0	0	enriched	competed	enriched_and_competed	not_selected
High	IsMasterProtein	Q9P013	FALSE	21	4	21	CWC15	-2.3	4.5	0.00016818	9.85339e-07	0.121588	0	0.00992556	0.00496278	0	0.00496278	enriched	competed	enriched_and_competed	not_selected
High	IsMasterProtein	Q9UET6	FALSE	11	3	11	FTSJ1	-2.3	4.79	3.15997e-05	6.9291e-08	0.0322581	0	0.00744417	0.00744417	0	0.00744417	enriched	competed	enriched_and_competed	not_selected
High	IsMasterProtein	Q96DT7	FALSE	7	4	7	ZBTB10	-2.3	4.18	0.0287089	0.000645986	0.0124069	0	0	0	0	0	enriched	competed	enriched_and_competed	not_selected
High	IsMasterProtein	Q5SVZ6	FALSE	5	6	5	ZMYM1	-2.3	5.31	0.0496712	0.000249155	0.0397022	0	0.00248139	0.00248139	0	0.00248139	enriched	competed	enriched_and_competed	not_selected
High	IsMasterProtein	Q96JC1	FALSE	4	3	4	VPS39	-2.3	4.89	0.0637336	0.00065309	0.00248139	0	0	0	0	0	enriched	not_competed	not_enriched_and_competed	not_selected
High	IsMasterProtein	Q9C0D5	FALSE	3	3	3	TANC1	-2.3	4.6	0.07974	0.00136519	NA	NA	NA	NA	NA	0	enriched	not_competed	not_enriched_and_competed	not_selected
High	IsMasterProtein	Q9UBB4	FALSE	32	15	32	ATXN10	-2.29	5.46	0.00421914	8.33213e-06	0.2134	0	0.0148883	0.0124069	0	0.0124069	enriched	competed	enriched_and_competed	not_selected
High	IsMasterProtein	Q6UXV4	FALSE	29	8	29	APOOL	-2.29	5.36	0.000227858	2.58843e-07	0.228288	0	0.0769231	0.0744417	0	0.0744417	enriched	competed	enriched_and_competed	not_selected
High	IsMasterProtein	O60293	FALSE	5	6	5	ZFC3H1	-2.29	4.32	0.000483269	4.41473e-06	0.0124069	0	0	0	0	0	enriched	competed	enriched_and_competed	not_selected
High	IsMasterProtein	Q96EB1	FALSE	12	3	12	ELP4	-2.29	3.98	0.000168946	2.74583e-06	0.0223325	0	0	0	0	0	enriched	competed	enriched_and_competed	not_selected
High	IsMasterProtein	Q96RE7	FALSE	11	5	11	NACC1	-2.29	5.45	0.0258745	7.88192e-05	0.00496278	0	0	0	0	0	enriched	competed	enriched_and_competed	selected
High	IsMasterProtein	O75113	FALSE	5	3	5	N4BP1	-2.29	5.18	0.0957554	0.000782094	0	0	0	0	0	0	enriched	not_competed	not_enriched_and_competed	not_selected
High	IsMasterProtein	Q13315	FALSE	2	3	2	ATM	-2.29	5.1	0.0203512	9.54778e-05	0.0347395	0	0	0	0	0	enriched	competed	enriched_and_competed	not_selected
High	IsMasterProtein	O95405	FALSE	2	2	2	ZFYVE9	-2.29	5.12	0.00481531	1.56745e-05	0	0	0	0	0	0	enriched	competed	enriched_and_competed	not_selected
High	IsMasterProtein	Q96AY4	FALSE	1	2	1	TTC28	-2.29	3.61	0.253375	0.0363656	0.0248139	0	0	0	0	0	enriched	not_competed	not_enriched_and_competed	not_selected
High	IsMasterProtein	Q7Z3T8	FALSE	12	14	12	ZFYVE16	-2.28	4.52	0.00229142	1.59412e-05	0.101737	0	0	0	0	0	enriched	competed	enriched_and_competed	not_selected
High	IsMasterProtein	Q6P2P2	FALSE	5	3	5	PRMT9	-2.28	4.39	0.000342941	2.6145e-06	0.16129	0.00248139	0.057072	0.0421836	0.00248139	0.0421836	enriched	competed	enriched_and_competed	not_selected
High	IsMasterProtein	P49247	FALSE	9	3	9	RPIA	-2.28	3.78	0.0143178	0.000518142	0.0173697	0	0	0	0	0	enriched	competed	enriched_and_competed	not_selected
High	IsMasterProtein	Q9H6L5	FALSE	4	2	4	RETREG1	-2.28	4.91	0.000302634	8.63191e-07	NA	NA	NA	NA	NA	0	enriched	competed	enriched_and_competed	not_selected
High	IsMasterProtein	Q7Z2W4	FALSE	17	14	17	ZC3HAV1	-2.27	5.33	0.000127442	1.16465e-07	0.104218	0	0	0	0	0	enriched	competed	enriched_and_competed	not_selected
High	IsMasterProtein	Q96R06	FALSE	11	10	11	SPAG5	-2.27	4.28	1.21083e-05	5.95957e-08	0.057072	0	0	0	0	0	enriched	competed	enriched_and_competed	not_selected
High	IsMasterProtein	O60518	FALSE	8	4	8	RANBP6	-2.27	4.33	0.00323569	3.1991e-05	0.114144	0	0.00248139	0.00248139	0	0.00248139	enriched	competed	enriched_and_competed	not_selected
High	IsMasterProtein	Q00613	FALSE	9	3	9	HSF1	-2.27	4.8	0.00227875	1.01232e-05	0.0248139	0	0	0	0	0	enriched	competed	enriched_and_competed	not_selected
High	IsMasterProtein	Q5VWQ0	FALSE	3	4	3	RSBN1	-2.27	4.45	0.0821115	0.00166123	0.00992556	0	0	0	0	0	enriched	not_competed	not_enriched_and_competed	not_selected
High	IsMasterProtein	Q86YC2	FALSE	3	2	3	PALB2	-2.27	3.92	1.28361e-05	1.16076e-07	NA	NA	NA	NA	NA	0	enriched	competed	enriched_and_competed	not_selected
High	IsMasterProtein	O75400	FALSE	16	15	16	PRPF40A	-2.26	4.42	0.000243325	1.57283e-06	0.136476	0.00248139	0.00496278	0.00248139	0.00248139	0.00248139	enriched	competed	enriched_and_competed	not_selected
High	IsMasterProtein	O75592	FALSE	3	10	3	MYCBP2	-2.26	4.45	7.25888e-05	3.14936e-07	0.0595533	0	0	0	0	0	enriched	competed	enriched_and_competed	not_selected
High	IsMasterProtein	Q6ZWJ1	FALSE	18	8	18	STXBP4	-2.26	4.38	0.00479982	4.58047e-05	0.141439	0	0	0	0	0	enriched	competed	enriched_and_competed	not_selected
High	IsMasterProtein	Q9BZX2	FALSE	25	4	25	UCK2	-2.26	4.02	0.00104406	1.55337e-05	0.124069	0	0.00248139	0.00248139	0	0.00248139	enriched	competed	enriched_and_competed	not_selected
High	IsMasterProtein	P31323	FALSE	22	4	22	PRKAR2B	-2.26	6.06	0.00015546	5.55465e-08	0.0372208	0	0	0	0	0	enriched	competed	enriched_and_competed	not_selected
High	IsMasterProtein	Q8N3X1	FALSE	9	8	9	FNBP4	-2.26	5.11	0.0160856	6.27305e-05	0.0397022	0	0.00496278	0.00248139	0	0.00248139	enriched	competed	enriched_and_competed	not_selected
High	IsMasterProtein	P51784	FALSE	10	6	10	USP11	-2.26	3.83	0.00654542	0.000172569	0.141439	0	0.0148883	0.0148883	0	0.0148883	enriched	competed	enriched_and_competed	not_selected
High	IsMasterProtein	Q9P2S5	FALSE	7	2	7	WRAP73	-2.26	5.68	0.0218605	4.22787e-05	0.0818859	0	0	0	0	0	enriched	competed	enriched_and_competed	not_selected
High	IsMasterProtein	Q03164	FALSE	1	4	1	KMT2A	-2.26	4.43	0.000310355	2.03886e-06	0.2134	0.00992556	0.0967742	0.0818859	0.00992556	0.0818859	enriched	competed	enriched_and_competed	not_selected
High	IsMasterProtein	O95684	FALSE	15	4	15	CEP43	-2.26	4.47	0.0869577	0.00170499	0.347395	0.00744417	0.210918	0.198511	0.00744417	0.198511	enriched	not_competed	not_enriched_and_competed	not_selected
High	IsMasterProtein	P51617	FALSE	6	4	6	IRAK1	-2.26	5.36	0.0188444	5.46419e-05	0.00496278	0	0	0	0	0	enriched	competed	enriched_and_competed	not_selected
High	IsMasterProtein	Q9H5V9	FALSE	9	2	9	STEEP1	-2.26	4.7	0.000190323	6.5674e-07	0.0620347	0	0	0	0	0	enriched	competed	enriched_and_competed	not_selected
High	IsMasterProtein	Q86UW6	FALSE	2	4	2	N4BP2	-2.26	4.29	0.00256099	2.55779e-05	0.0173697	0	0	0	0	0	enriched	competed	enriched_and_competed	not_selected
High	IsMasterProtein	Q8IXK0	FALSE	2	2	2	PHC2	-2.26	4.83	0.000425621	1.43483e-06	0.0769231	0	0	0	0	0	enriched	competed	enriched_and_competed	not_selected
High	IsMasterProtein	Q9NS87	FALSE	2	2	2	KIF15	-2.26	4.05	0.000215294	2.7523e-06	0.0347395	0	0	0	0	0	enriched	competed	enriched_and_competed	not_selected
High	IsMasterProtein	Q96EV2	FALSE	2	2	2	RBM33	-2.26	4.36	0.000137287	8.77492e-07	0.00248139	0	0	0	0	0	enriched	competed	enriched_and_competed	not_selected
High	IsMasterProtein	P30519	FALSE	57	18	57	HMOX2	-2.25	6.64	0.00817525	3.07769e-06	0.540943	0.292804	0.538462	0.503722	0.315136	0.503722	enriched	competed	enriched_and_competed	not_selected
High	IsMasterProtein	P10599	FALSE	50	8	50	TXN	-2.25	4.38	0.00106692	8.06861e-06	NA	NA	NA	NA	NA	0	enriched	competed	enriched_and_competed	selected
High	IsMasterProtein	Q86UL3	FALSE	24	10	24	GPAT4	-2.25	4.73	7.2669e-05	1.56581e-07	0.0992556	0	0.00744417	0.00744417	0	0.00744417	enriched	competed	enriched_and_competed	not_selected
High	IsMasterProtein	Q9Y5K6	FALSE	14	6	14	CD2AP	-2.25	4.49	0.00104949	6.68285e-06	0.111663	0	0	0	0	0	enriched	competed	enriched_and_competed	not_selected
High	IsMasterProtein	Q96DY7	FALSE	10	4	10	MTBP	-2.25	4.44	8.60344e-05	3.64496e-07	0.208437	0.00248139	0.0669975	0.044665	0.00248139	0.044665	enriched	competed	enriched_and_competed	not_selected
High	IsMasterProtein	O95630	FALSE	14	5	14	STAMBP	-2.25	5.54	0.00468341	7.39862e-06	0.121588	0.00248139	0.0124069	0.0124069	0.00248139	0.0124069	enriched	competed	enriched_and_competed	not_selected
High	IsMasterProtein	Q96B36	FALSE	11	2	11	AKT1S1	-2.25	4.28	0.0297195	0.000488557	0.0942928	0	0	0	0	0	enriched	competed	enriched_and_competed	not_selected
High	IsMasterProtein	Q96SN8	FALSE	2	5	2	CDK5RAP2	-2.25	4.27	0.00402025	4.27794e-05	0.0272953	0	0	0	0	0	enriched	competed	enriched_and_competed	not_selected
High	IsMasterProtein	Q9P0V9	FALSE	4	2	4	SEPTIN10	-2.25	4.87	0.000381767	1.08267e-06	0.0223325	0	0	0	0	0	enriched	competed	enriched_and_competed	not_selected
High	IsMasterProtein	Q86X83	FALSE	14	3	14	COMMD2	-2.25	4.1	0.000189622	2.13599e-06	0.0397022	0	0	0	0	0	enriched	competed	enriched_and_competed	not_selected
High	IsMasterProtein	Q96BY7	FALSE	1	2	1	ATG2B	-2.25	4.76	0.00178266	7.48488e-06	0.00496278	0	0	0	0	0	enriched	competed	enriched_and_competed	not_selected
High	IsMasterProtein	O94762	FALSE	3	3	3	RECQL5	-2.25	4.95	0.0127443	5.64917e-05	0	0	0	0	0	0	enriched	competed	enriched_and_competed	not_selected
High	IsMasterProtein	Q8IWJ2	FALSE	6	6	6	GCC2	-2.24	4.24	0.00016597	1.29454e-06	0.124069	0	0	0	0	0	enriched	competed	enriched_and_competed	not_selected
High	IsMasterProtein	Q9UJY4	FALSE	20	6	20	GGA2	-2.24	5.56	0.000645492	6.17348e-07	0.0818859	0	0	0	0	0	enriched	competed	enriched_and_competed	not_selected
High	IsMasterProtein	Q8TDY2	FALSE	2	2	2	RB1CC1	-2.24	3.86	0.00796019	0.000193293	0.00496278	0	0	0	0	0	enriched	competed	enriched_and_competed	not_selected
High	IsMasterProtein	Q52LW3	FALSE	3	2	3	ARHGAP29	-2.24	3.96	6.23066e-05	7.29934e-07	NA	NA	NA	NA	NA	0	enriched	competed	enriched_and_competed	not_selected
High	IsMasterProtein	Q7L4I2	FALSE	8	2	8	RSRC2	-2.24	3.33	0.0027261	0.000299546	0.00992556	0	0	0	0	0	enriched	competed	enriched_and_competed	not_selected
High	IsMasterProtein	Q9NX40	FALSE	44	9	44	OCIAD1	-2.23	5.76	0.000499353	2.80907e-07	0.330025	0.00992556	0.2134	0.208437	0.0124069	0.208437	enriched	competed	enriched_and_competed	not_selected
High	IsMasterProtein	Q8NFF5	FALSE	27	11	27	FLAD1	-2.23	4.59	0.000273451	1.14931e-06	0.168734	0	0.00496278	0.00496278	0	0.00496278	enriched	competed	enriched_and_competed	not_selected
High	IsMasterProtein	Q13573	FALSE	18	7	18	SNW1	-2.23	3.76	0.00213219	5.10139e-05	0.138958	0	0	0	0	0	enriched	competed	enriched_and_competed	not_selected
High	IsMasterProtein	P32780	FALSE	13	6	13	GTF2H1	-2.23	4.26	0.000618936	5.13988e-06	0.0620347	0	0.00248139	0	0	0	enriched	competed	enriched_and_competed	not_selected
High	IsMasterProtein	Q9BXF3	FALSE	2	4	2	CECR2	-2.23	4.32	0.289077	0.0143976	0.0198511	0	0.00496278	0.00496278	0	0.00496278	enriched	not_competed	not_enriched_and_competed	not_selected
High	IsMasterProtein	Q04721	FALSE	1	2	1	NOTCH2	-2.23	4.39	6.47294e-05	2.63499e-07	0.0471464	0	0.00248139	0.00248139	0	0.00248139	enriched	competed	enriched_and_competed	not_selected
High	IsMasterProtein	Q92610	FALSE	1	2	1	ZNF592	-2.23	4.79	0.000753321	2.68487e-06	0.00248139	0	0	0	0	0	enriched	competed	enriched_and_competed	not_selected
High	IsMasterProtein	Q56NI9	FALSE	6	2	6	ESCO2	-2.23	4.04	0.0495621	0.00377293	0.00248139	0	0	0	0	0	enriched	competed	enriched_and_competed	not_selected
High	IsMasterProtein	O43824	FALSE	4	2	4	GTPBP6	-2.23	4.92	1.9861e-05	3.86444e-08	0.00744417	0	0	0	0	0	enriched	competed	enriched_and_competed	not_selected
High	IsMasterProtein	Q13439	FALSE	1	2	1	GOLGA4	-2.23	3.67	0.00184321	5.11445e-05	0.0198511	0	0	0	0	0	enriched	competed	enriched_and_competed	not_selected
High	IsMasterProtein	Q13310	FALSE	37	14	37	PABPC4	-2.22	4.24	2.68529e-05	1.10759e-07	0.156328	0	0	0	0	0	enriched	competed	enriched_and_competed	not_selected
High	IsMasterProtein	Q9ULT8	FALSE	14	29	14	NA	-2.22	4.44	2.27661e-05	6.76896e-08	0.111663	0	0.00248139	0.00248139	0	0.00248139	enriched	competed	enriched_and_competed	not_selected
High	IsMasterProtein	Q9UBV8	FALSE	38	8	38	PEF1	-2.22	5.02	0.0438337	0.000239421	0.131514	0	0.00992556	0.00744417	0	0.00744417	enriched	competed	enriched_and_competed	not_selected
High	IsMasterProtein	Q16204	FALSE	19	8	19	CCDC6	-2.22	4.39	0.000352636	2.1984e-06	0.25062	0	0.0421836	0.0421836	0	0.0421836	enriched	competed	enriched_and_competed	not_selected
High	IsMasterProtein	P45973	FALSE	20	5	20	CBX5	-2.22	5.08	0.0199683	7.70888e-05	0.176179	0	0.00248139	0.00248139	0	0.00248139	enriched	competed	enriched_and_competed	not_selected
High	IsMasterProtein	Q9BY42	FALSE	17	5	17	RTF2	-2.22	4.54	0.0268903	0.000255662	0.0719603	0	0	0	0	0	enriched	competed	enriched_and_competed	not_selected
High	IsMasterProtein	Q96EY4	FALSE	23	5	23	TMA16	-2.22	4.92	0.00194077	5.848e-06	0.146402	0	0	0	0	0	enriched	competed	enriched_and_competed	not_selected
High	IsMasterProtein	Q14527	FALSE	8	7	8	HLTF	-2.22	4.93	0.00076807	2.05066e-06	0.158809	0	0.00992556	0.00992556	0	0.00992556	enriched	competed	enriched_and_competed	not_selected
High	IsMasterProtein	Q8NDT2	FALSE	5	3	5	RBM15B	-2.22	4.03	0.00099494	2.04024e-05	0.0397022	0	0	0	0	0	enriched	competed	enriched_and_competed	not_selected
High	IsMasterProtein	Q6ZU65	FALSE	2	3	2	UBN2	-2.22	4.53	0.000330968	1.53722e-06	0.00248139	0	0	0	0	0	enriched	competed	enriched_and_competed	not_selected
High	IsMasterProtein	Q96GC9	FALSE	5	3	5	VMP1	-2.22	4.23	0.0959221	0.00336768	0.114144	0.00248139	0.0794045	0.0694789	0.00248139	0.0694789	enriched	not_competed	not_enriched_and_competed	not_selected
High	IsMasterProtein	Q69YN2	FALSE	35	16	35	CWF19L1	-2.21	4.86	0.0121693	5.27788e-05	0.116625	0	0	0	0	0	enriched	competed	enriched_and_competed	not_selected
High	IsMasterProtein	Q9BYG3	FALSE	38	13	38	NIFK	-2.21	4.37	3.59252e-05	1.16723e-07	0.111663	0	0	0	0	0	enriched	competed	enriched_and_competed	not_selected
High	IsMasterProtein	Q9P253	FALSE	14	10	14	VPS18	-2.21	5.09	0.000180503	2.19106e-07	0.198511	0.00248139	0.0397022	0.0372208	0.00248139	0.0372208	enriched	competed	enriched_and_competed	not_selected
High	IsMasterProtein	Q15022	FALSE	13	11	13	SUZ12	-2.21	3.57	1.05058e-05	1.67215e-07	0.121588	0	0	0	0	0	enriched	competed	enriched_and_competed	not_selected
High	IsMasterProtein	Q9NSV4	FALSE	10	9	10	DIAPH3	-2.21	4.53	0.00392329	2.32646e-05	0.114144	0	0	0	0	0	enriched	competed	enriched_and_competed	not_selected
High	IsMasterProtein	Q15648	FALSE	6	8	6	MED1	-2.21	4.59	3.8623e-05	8.51713e-08	0.0818859	0	0	0	0	0	enriched	competed	enriched_and_competed	not_selected
High	IsMasterProtein	Q9H6Z4	FALSE	12	5	12	RANBP3	-2.21	4.74	0.00293953	1.19827e-05	0.101737	0	0	0	0	0	enriched	competed	enriched_and_competed	not_selected
High	IsMasterProtein	Q92541	FALSE	11	7	11	RTF1	-2.21	3.81	0.000501055	8.91507e-06	0.0719603	0	0	0	0	0	enriched	competed	enriched_and_competed	not_selected
High	IsMasterProtein	Q96KM6	FALSE	7	4	7	ZNF512B	-2.21	4.46	7.8388e-06	3.36236e-08	0.0645161	0	0.00248139	0.00248139	0	0.00248139	enriched	competed	enriched_and_competed	not_selected
High	IsMasterProtein	Q5JTD0	FALSE	4	2	4	TJAP1	-2.21	4.34	1.65902e-05	5.8656e-08	NA	NA	NA	NA	NA	0	enriched	competed	enriched_and_competed	not_selected
High	IsMasterProtein	Q15061	FALSE	34	19	34	WDR43	-2.2	4.4	4.12234e-05	1.24973e-07	0.141439	0	0.0173697	0.0124069	0	0.0124069	enriched	competed	enriched_and_competed	not_selected
High	IsMasterProtein	O14734	FALSE	15	3	15	ACOT8	-2.2	4.79	0.00388445	1.4721e-05	0.181141	0	0.0124069	0.0124069	0	0.0124069	enriched	competed	enriched_and_competed	not_selected
High	IsMasterProtein	O96007	FALSE	18	3	18	MOCS2	-2.2	4.03	0.0439246	0.00105972	0.0272953	0	0	0	0	0	enriched	competed	enriched_and_competed	not_selected
High	IsMasterProtein	Q15021	FALSE	34	40	34	NCAPD2	-2.19	4.5	0.000175035	6.66103e-07	0.116625	0	0	0	0	0	enriched	competed	enriched_and_competed	not_selected
High	IsMasterProtein	Q8TC07	FALSE	24	13	24	TBC1D15	-2.19	4.61	0.000213195	6.72935e-07	0.186104	0	0	0	0	0	enriched	competed	enriched_and_competed	not_selected
High	IsMasterProtein	Q9BWU0	FALSE	19	13	19	SLC4A1AP	-2.19	4.44	0.000193824	8.47954e-07	0.0942928	0	0	0	0	0	enriched	competed	enriched_and_competed	not_selected
High	IsMasterProtein	Q15477	FALSE	12	10	12	SKIC2	-2.19	4.17	0.000311493	2.6032e-06	0.136476	0	0	0	0	0	enriched	competed	enriched_and_competed	not_selected
High	IsMasterProtein	O96028	FALSE	5	7	5	NSD2	-2.19	4.28	2.51673e-05	8.79703e-08	0.186104	0	0.0471464	0.0372208	0	0.0372208	enriched	competed	enriched_and_competed	not_selected
High	IsMasterProtein	Q9HBK9	FALSE	12	4	12	AS3MT	-2.19	4.61	0.018282	0.000125318	0.0148883	0	0	0	0	0	enriched	competed	enriched_and_competed	not_selected
High	IsMasterProtein	Q15014	FALSE	23	6	23	MORF4L2	-2.19	3.74	0.00515855	0.000126631	0.0818859	0	0	0	0	0	enriched	competed	enriched_and_competed	not_selected
High	IsMasterProtein	Q01804	FALSE	3	3	3	OTUD4	-2.19	4.68	0.00255612	1.05491e-05	0.0297767	0	0	0	0	0	enriched	competed	enriched_and_competed	not_selected
High	IsMasterProtein	Q5R372	FALSE	4	3	4	RABGAP1L	-2.19	4.65	0.00324907	1.41341e-05	0	0	0	0	0	0	enriched	competed	enriched_and_competed	not_selected
High	IsMasterProtein	Q96LW4	FALSE	5	2	5	PRIMPOL	-2.19	4.53	0.00107262	5.12684e-06	NA	NA	NA	NA	NA	0	enriched	competed	enriched_and_competed	not_selected
High	IsMasterProtein	O60725	FALSE	4	2	4	ICMT	-2.19	4.87	0.00238138	7.26179e-06	0.451613	0.138958	0.466501	0.416873	0.138958	0.416873	enriched	competed	enriched_and_competed	not_selected
High	IsMasterProtein	Q14191	FALSE	7	8	7	WRN	-2.18	4.98	0.00159497	3.72976e-06	0.0545906	0	0.00248139	0	0	0	enriched	competed	enriched_and_competed	not_selected
High	IsMasterProtein	Q14914	FALSE	16	6	16	PTGR1	-2.18	2.3	0.000183789	0.000122672	0.136476	0.0124069	0.0794045	0.0694789	0.0148883	0.0694789	not_enriched	competed	not_enriched_and_competed	not_selected
High	IsMasterProtein	Q9BR61	FALSE	23	5	23	ACBD6	-2.18	4.26	0.000764438	5.51435e-06	0.00744417	0	0	0	0	0	enriched	competed	enriched_and_competed	not_selected
High	IsMasterProtein	O75683	FALSE	9	5	9	SURF6	-2.18	4.36	0.000318202	1.78754e-06	0.114144	0	0.00248139	0	0	0	enriched	competed	enriched_and_competed	not_selected
High	IsMasterProtein	Q5T8P6	FALSE	13	14	13	RBM26	-2.17	4.1	0.000192595	1.56838e-06	0.121588	0	0	0	0	0	enriched	competed	enriched_and_competed	not_selected
High	IsMasterProtein	Q5QJE6	FALSE	12	7	12	DNTTIP2	-2.17	4.02	5.61812e-06	3.95908e-08	0.0868486	0	0	0	0	0	enriched	competed	enriched_and_competed	not_selected
High	IsMasterProtein	Q969T9	FALSE	21	6	21	WBP2	-2.17	3.9	0.0659168	0.00216634	0.168734	0	0.00992556	0.00992556	0	0.00992556	enriched	not_competed	not_enriched_and_competed	not_selected
High	IsMasterProtein	O15357	FALSE	4	3	4	INPPL1	-2.17	4.07	0.00952808	0.000131324	0.0124069	0	0	0	0	0	enriched	competed	enriched_and_competed	not_selected
High	IsMasterProtein	Q02487	FALSE	4	2	4	DSC2	-2.17	4.13	0.00235041	2.29809e-05	0.0397022	0	0.00496278	0.00496278	0	0.00496278	enriched	competed	enriched_and_competed	not_selected
High	IsMasterProtein	Q8TD19	FALSE	11	10	11	NEK9	-2.16	4.54	0.000766551	3.21485e-06	0.114144	0	0	0	0	0	enriched	competed	enriched_and_competed	not_selected
High	IsMasterProtein	Q9Y5Q8	FALSE	19	7	19	GTF3C5	-2.16	4.9	0.028004	0.00012628	0.136476	0	0	0	0	0	enriched	competed	enriched_and_competed	not_selected
High	IsMasterProtein	Q9NXL9	FALSE	7	7	7	MCM9	-2.16	2.85	0.000184232	2.34624e-05	NA	NA	NA	NA	NA	0	enriched	competed	enriched_and_competed	not_selected
High	IsMasterProtein	Q96T51	FALSE	7	6	7	RUFY1	-2.16	3.74	0.00385788	8.12228e-05	0.124069	0	0	0	0	0	enriched	competed	enriched_and_competed	not_selected
High	IsMasterProtein	Q96AD5	FALSE	6	2	6	PNPLA2	-2.16	5.41	0.0099956	3.13373e-05	0.0248139	0	0	0	0	0	enriched	competed	enriched_and_competed	not_selected
High	IsMasterProtein	P30740	FALSE	6	2	6	SERPINB1	-2.16	3.29	0.00618763	0.00035054	0.0620347	0	0	0	0	0	enriched	competed	enriched_and_competed	not_selected
High	IsMasterProtein	Q14676	FALSE	21	28	21	MDC1	-2.15	4.4	5.11457e-05	1.32345e-07	0.0769231	0	0	0	0	0	enriched	competed	enriched_and_competed	not_selected
High	IsMasterProtein	O60343	FALSE	12	15	12	TBC1D4	-2.15	4.37	0.000646062	3.39372e-06	0.138958	0	0.00496278	0.00496278	0	0.00496278	enriched	competed	enriched_and_competed	not_selected
High	IsMasterProtein	Q6WCQ1	FALSE	14	14	14	MPRIP	-2.15	4.56	7.40366e-05	1.50289e-07	0.146402	0	0	0	0	0	enriched	competed	enriched_and_competed	not_selected
High	IsMasterProtein	P48730	FALSE	14	1	14	CSNK1D	-2.15	4.84	0.00369042	1.07958e-05	0.00248139	0	0	0	0	0	enriched	competed	enriched_and_competed	not_selected
High	IsMasterProtein	O94919	FALSE	19	8	19	ENDOD1	-2.15	5.28	0.0022026	3.13043e-06	0.307692	0.0124069	0.193548	0.181141	0.0124069	0.181141	enriched	competed	enriched_and_competed	not_selected
High	IsMasterProtein	Q7Z4G4	FALSE	15	5	15	TRMT11	-2.15	4.07	0.000115569	8.47653e-07	0.119107	0	0	0	0	0	enriched	competed	enriched_and_competed	not_selected
High	IsMasterProtein	Q96S55	FALSE	6	5	6	WRNIP1	-2.15	4.29	0.00123806	7.99457e-06	0.0322581	0	0	0	0	0	enriched	competed	enriched_and_competed	not_selected
High	IsMasterProtein	Q3YEC7	FALSE	4	2	4	RABL6	-2.15	4.2	0.000671852	4.79871e-06	0.0794045	0	0	0	0	0	enriched	competed	enriched_and_competed	not_selected
High	IsMasterProtein	O60551	FALSE	5	1	5	NMT2	-2.15	3.41	0.141261	0.014078	0.0521092	0	0	0	0	0	enriched	not_competed	not_enriched_and_competed	not_selected
High	IsMasterProtein	Q04864	FALSE	4	2	4	REL	-2.15	4.08	0.000687536	6.09763e-06	0.0223325	0	0	0	0	0	enriched	competed	enriched_and_competed	not_selected
High	IsMasterProtein	O00411	FALSE	20	19	20	POLRMT	-2.14	4.89	0.000156173	1.94041e-07	0.215881	0	0.0198511	0.0198511	0	0.0198511	enriched	competed	enriched_and_competed	not_selected
High	IsMasterProtein	P01889	FALSE	17	1	17	HLA-B	-2.14	3.84	0.0524009	0.00158073	0.2134	0	0.0347395	0.0198511	0	0.0198511	enriched	not_competed	not_enriched_and_competed	not_selected
High	IsMasterProtein	Q9BRK4	FALSE	7	3	7	LZTS2	-2.14	4.63	0.00215873	7.91787e-06	0.0545906	0	0.00744417	0.00744417	0	0.00744417	enriched	competed	enriched_and_competed	not_selected
High	IsMasterProtein	Q9UKJ3	FALSE	4	5	4	GPATCH8	-2.14	4.29	0.00020563	1.02485e-06	0.0794045	0	0	0	0	0	enriched	competed	enriched_and_competed	not_selected
High	IsMasterProtein	Q14004	FALSE	5	3	5	CDK13	-2.14	4.21	0.0011282	7.94182e-06	0.0471464	0	0	0	0	0	enriched	competed	enriched_and_competed	not_selected
High	IsMasterProtein	Q7L804	FALSE	5	1	5	RAB11FIP2	-2.14	4.43	0.00354492	1.90384e-05	0	0	0	0	0	0	enriched	competed	enriched_and_competed	not_selected
High	IsMasterProtein	Q8WUX2	FALSE	17	3	17	CHAC2	-2.14	3.88	0.000605213	7.4205e-06	0.1067	0	0.00248139	0.00248139	0	0.00248139	enriched	competed	enriched_and_competed	not_selected
High	IsMasterProtein	P31943	FALSE	44	7	44	HNRNPH1	-2.13	5.05	0.000374377	4.4779e-07	0.290323	0	0.0868486	0.0744417	0	0.0744417	enriched	competed	enriched_and_competed	not_selected
High	IsMasterProtein	Q8IX01	FALSE	19	18	19	SUGP2	-2.13	4.33	0.000110825	3.87763e-07	0.119107	0	0	0	0	0	enriched	competed	enriched_and_competed	not_selected
High	IsMasterProtein	Q13155	FALSE	41	9	41	AIMP2	-2.13	4.35	0.00629263	4.13045e-05	0.104218	0	0	0	0	0	enriched	competed	enriched_and_competed	not_selected
High	IsMasterProtein	Q99700	FALSE	7	6	7	ATXN2	-2.13	3.88	0.000571179	6.76361e-06	0.0471464	0	0.00744417	0.00248139	0	0.00248139	enriched	competed	enriched_and_competed	not_selected
High	IsMasterProtein	O60333	FALSE	4	1	4	KIF1B	-2.13	5.14	0.180379	0.00146103	0.0669975	0	0.00248139	0.00248139	0	0.00248139	enriched	not_competed	not_enriched_and_competed	not_selected
High	IsMasterProtein	A6NDU8	FALSE	11	4	11	RIMOC1	-2.13	5.54	0.0042886	4.36851e-06	0.111663	0	0	0	0	0	enriched	competed	enriched_and_competed	not_selected
High	IsMasterProtein	Q8NEZ5	FALSE	10	3	10	FBXO22	-2.13	4.79	0.000144378	2.03546e-07	0.0694789	0	0.00248139	0	0	0	enriched	competed	enriched_and_competed	not_selected
High	IsMasterProtein	Q6P4Q7	FALSE	7	3	7	CNNM4	-2.13	4.65	0.00127388	4.12182e-06	0.228288	0	0.0372208	0.0347395	0	0.0347395	enriched	competed	enriched_and_competed	not_selected
High	IsMasterProtein	Q6P158	FALSE	5	5	5	DHX57	-2.13	4.04	0.00330144	3.45597e-05	0.0918114	0.00248139	0.00744417	0.00496278	0.00248139	0.00496278	enriched	competed	enriched_and_competed	not_selected
High	IsMasterProtein	Q2TAA5	FALSE	8	3	8	ALG11	-2.13	4.89	0.00154967	3.59201e-06	0.156328	0	0.0545906	0.0496278	0	0.0496278	enriched	competed	enriched_and_competed	not_selected
High	IsMasterProtein	O14867	FALSE	4	2	4	BACH1	-2.13	4.76	0.0327397	0.000176768	0	0	0	0	0	0	enriched	competed	enriched_and_competed	not_selected
High	IsMasterProtein	O15063	FALSE	3	2	3	GARRE1	-2.13	4.91	0.0196067	6.92063e-05	NA	NA	NA	NA	NA	0	enriched	competed	enriched_and_competed	not_selected
High	IsMasterProtein	Q9NVU0	FALSE	3	2	3	POLR3E	-2.13	3.87	0.0102522	0.000180864	0.0124069	0	0	0	0	0	enriched	competed	enriched_and_competed	not_selected
High	IsMasterProtein	Q9HCC0	FALSE	39	18	39	MCCC2	-2.12	4.87	0.000350798	5.69931e-07	0.215881	0.00248139	0.0248139	0.0248139	0.00248139	0.0248139	enriched	competed	enriched_and_competed	not_selected
High	IsMasterProtein	P57678	FALSE	11	12	11	GEMIN4	-2.12	4.38	0.00154371	7.85626e-06	0.156328	0	0	0	0	0	enriched	competed	enriched_and_competed	not_selected
High	IsMasterProtein	Q06787	FALSE	12	5	12	FMR1	-2.12	4.8	0.0038981	1.10836e-05	0.186104	0	0.00744417	0.00744417	0	0.00744417	enriched	competed	enriched_and_competed	not_selected
High	IsMasterProtein	P35610	FALSE	12	5	12	SOAT1	-2.12	4.86	0.00207005	4.9386e-06	0.2134	0	0.0521092	0.0471464	0	0.0471464	enriched	competed	enriched_and_competed	not_selected
High	IsMasterProtein	Q9H0E9	FALSE	6	4	6	BRD8	-2.12	4.79	0.00592542	1.80812e-05	0.0272953	0	0	0	0	0	enriched	competed	enriched_and_competed	not_selected
High	IsMasterProtein	O00273	FALSE	41	10	41	DFFA	-2.11	4.24	0.00203522	1.30245e-05	0.109181	0	0	0	0	0	enriched	competed	enriched_and_competed	not_selected
High	IsMasterProtein	Q9BU23	FALSE	10	6	10	LMF2	-2.11	4.28	0.0019039	1.09109e-05	0.171216	0	0.0496278	0.0471464	0	0.0471464	enriched	competed	enriched_and_competed	not_selected
High	IsMasterProtein	Q9H7E9	FALSE	22	4	22	C8orf33	-2.11	4.23	0.000261054	1.372e-06	0.151365	0.0124069	0.057072	0.0496278	0.0148883	0.0496278	enriched	competed	enriched_and_competed	not_selected
High	IsMasterProtein	Q9BX63	FALSE	5	5	5	BRIP1	-2.11	4.3	0.0047596	3.02126e-05	0.00744417	0	0	0	0	0	enriched	competed	enriched_and_competed	not_selected
High	IsMasterProtein	Q8NCE2	FALSE	10	3	10	MTMR14	-2.11	4.08	0.100108	0.00325714	0.0521092	0	0	0	0	0	enriched	not_competed	not_enriched_and_competed	not_selected
High	IsMasterProtein	Q8NE62	FALSE	4	3	4	CHDH	-2.11	6.18	0.104355	0.000137362	0.0124069	0	0.00248139	0.00248139	0	0.00248139	enriched	not_competed	not_enriched_and_competed	not_selected
High	IsMasterProtein	Q8NEM7	FALSE	3	2	3	SUPT20H	-2.11	4.8	0.0246323	0.000178732	0.00496278	0	0	0	0	0	enriched	competed	enriched_and_competed	not_selected
High	IsMasterProtein	Q16643	FALSE	25	12	25	DBN1	-2.1	4.53	4.68165e-05	7.85333e-08	0.131514	0	0	0	0	0	enriched	competed	enriched_and_competed	not_selected
High	IsMasterProtein	Q9BTC0	FALSE	9	18	9	DIDO1	-2.1	4.36	0.000385778	1.63445e-06	0.104218	0	0	0	0	0	enriched	competed	enriched_and_competed	not_selected
High	IsMasterProtein	Q9UNK0	FALSE	20	4	20	STX8	-2.1	4.95	0.000474386	6.71024e-07	0.183623	0	0.0173697	0.0148883	0	0.0148883	enriched	competed	enriched_and_competed	not_selected
High	IsMasterProtein	Q9UGU0	FALSE	4	5	4	TCF20	-2.1	4.68	0.00942137	6.20148e-05	0.0272953	0	0	0	0	0	enriched	competed	enriched_and_competed	not_selected
High	IsMasterProtein	Q9Y2Z2	FALSE	6	4	6	MTO1	-2.1	4.12	0.061505	0.00107408	0.0347395	0	0.00248139	0.00248139	0	0.00248139	enriched	not_competed	not_enriched_and_competed	not_selected
High	IsMasterProtein	Q8WXE9	FALSE	2	2	2	STON2	-2.1	3.98	5.85317e-06	3.69406e-08	NA	NA	NA	NA	NA	0	enriched	competed	enriched_and_competed	not_selected
High	IsMasterProtein	Q9BVJ6	FALSE	24	9	24	UTP14A	-2.09	4.09	0.000175933	1.04036e-06	0.114144	0	0	0	0	0	enriched	competed	enriched_and_competed	not_selected
High	IsMasterProtein	O43865	FALSE	17	9	17	AHCYL1	-2.09	4.51	0.000418337	1.26861e-06	0.210918	0	0.0347395	0.0248139	0	0.0248139	enriched	competed	enriched_and_competed	not_selected
High	IsMasterProtein	Q9H4L4	FALSE	19	12	19	SENP3	-2.09	4.71	0.000651004	1.51258e-06	0.146402	0	0	0	0	0	enriched	competed	enriched_and_competed	not_selected
High	IsMasterProtein	Q5T5X7	FALSE	6	5	6	BEND3	-2.09	4.81	0.000178611	2.1668e-07	0.0223325	0	0	0	0	0	enriched	competed	enriched_and_competed	not_selected
High	IsMasterProtein	P40818	FALSE	7	6	7	USP8	-2.09	3.95	0.00293918	3.06165e-05	0.0669975	0	0	0	0	0	enriched	competed	enriched_and_competed	not_selected
High	IsMasterProtein	O43502	FALSE	13	5	13	RAD51C	-2.09	4.92	0.00605501	1.39441e-05	0.00744417	0	0	0	0	0	enriched	competed	enriched_and_competed	not_selected
High	IsMasterProtein	Q14667	FALSE	1	2	1	BLTP2	-2.09	4.58	0.000434656	3.93885e-06	0.0322581	0	0	0	0	0	enriched	competed	enriched_and_competed	not_selected
High	IsMasterProtein	P27708	FALSE	24	41	24	CAD	-2.08	4.4	0.000301178	1.00313e-06	0.114144	0	0	0	0	0	enriched	competed	enriched_and_competed	not_selected
High	IsMasterProtein	O95239	FALSE	17	12	17	KIF4A	-2.08	4.61	0.000343002	7.58989e-07	0.116625	0	0	0	0	0	enriched	competed	enriched_and_competed	not_selected
High	IsMasterProtein	Q8WTV0	FALSE	19	10	19	SCARB1	-2.08	6.64	0.0384069	1.30469e-05	0.516129	0.0744417	0.501241	0.434243	0.0794045	0.434243	enriched	competed	enriched_and_competed	not_selected
High	IsMasterProtein	Q8IWX8	FALSE	12	10	12	CHERP	-2.08	4.45	0.000112604	2.43675e-07	0.143921	0	0	0	0	0	enriched	competed	enriched_and_competed	not_selected
High	IsMasterProtein	Q8NHU6	FALSE	11	9	11	TDRD7	-2.08	5.44	0.0307988	5.07018e-05	0.0173697	0	0	0	0	0	enriched	competed	enriched_and_competed	not_selected
High	IsMasterProtein	P50750	FALSE	15	5	15	CDK9	-2.08	5.55	0.128978	0.000665995	0.126551	0	0.0124069	0.0124069	0	0.0124069	enriched	not_competed	not_enriched_and_competed	not_selected
High	IsMasterProtein	Q00534	FALSE	19	4	19	CDK6	-2.08	4.19	0.232753	0.00761004	0.121588	0	0	0	0	0	enriched	not_competed	not_enriched_and_competed	not_selected
High	IsMasterProtein	Q8IXT5	FALSE	6	5	6	RBM12B	-2.08	4.35	0.0200642	0.000148068	0.171216	0	0.00248139	0.00248139	0	0.00248139	enriched	competed	enriched_and_competed	not_selected
High	IsMasterProtein	Q9H6F5	FALSE	21	6	21	CCDC86	-2.08	3.98	0.000984881	8.53016e-06	0.0818859	0	0	0	0	0	enriched	competed	enriched_and_competed	not_selected
High	IsMasterProtein	Q9NRL3	FALSE	6	3	6	STRN4	-2.08	4.96	0.00592013	2.38416e-05	0.0223325	0	0	0	0	0	enriched	competed	enriched_and_competed	not_selected
High	IsMasterProtein	Q9Y4J8	FALSE	5	2	5	DTNA	-2.08	4.91	0.00918058	2.21937e-05	0.0545906	0	0.00248139	0	0	0	enriched	competed	enriched_and_competed	not_selected
High	IsMasterProtein	P00813	FALSE	4	2	4	ADA	-2.08	4.39	0.00489793	2.44787e-05	0.25062	0.0818859	0.188586	0.17866	0.0942928	0.17866	enriched	competed	enriched_and_competed	not_selected
High	IsMasterProtein	Q8NC51	FALSE	31	16	31	SERBP1	-2.07	3.76	0.000305637	3.67039e-06	0.131514	0	0.00248139	0	0	0	enriched	competed	enriched_and_competed	not_selected
High	IsMasterProtein	Q9GZR7	FALSE	32	27	32	DDX24	-2.07	4.17	0.000286791	1.45794e-06	0.101737	0	0	0	0	0	enriched	competed	enriched_and_competed	not_selected
High	IsMasterProtein	Q9UPP1	FALSE	6	6	6	PHF8	-2.07	4.14	0.000480225	2.86327e-06	0.0818859	0	0.00496278	0.00496278	0	0.00496278	enriched	competed	enriched_and_competed	not_selected
High	IsMasterProtein	O95628	FALSE	14	5	14	CNOT4	-2.07	4.28	0.0127928	8.87054e-05	0.109181	0.0124069	0.044665	0.0421836	0.0124069	0.0421836	enriched	competed	enriched_and_competed	not_selected
High	IsMasterProtein	Q96RT7	FALSE	3	4	3	TUBGCP6	-2.07	4.35	0.0170027	0.000117393	0.00496278	0.00248139	0.00248139	0.00248139	0.00248139	0.00248139	enriched	competed	enriched_and_competed	not_selected
High	IsMasterProtein	Q9UNK9	FALSE	2	2	2	ANGEL1	-2.07	5.8	0.000313311	3.07619e-07	0.109181	0	0.00992556	0.00992556	0	0.00992556	enriched	competed	enriched_and_competed	not_selected
High	IsMasterProtein	Q86YV9	FALSE	5	3	5	HPS6	-2.07	4.85	0.00294554	1.1751e-05	0.148883	0	0.0173697	0.0173697	0	0.0173697	enriched	competed	enriched_and_competed	not_selected
High	IsMasterProtein	Q9H6D7	FALSE	9	3	9	HAUS4	-2.07	4.93	0.224817	0.00244163	0.30273	0.00992556	0.191067	0.17866	0.00992556	0.17866	enriched	not_competed	not_enriched_and_competed	not_selected
High	IsMasterProtein	Q96QD9	FALSE	9	3	9	FYTTD1	-2.07	4.06	3.75819e-05	1.37409e-07	0.0173697	0	0	0	0	0	enriched	competed	enriched_and_competed	not_selected
High	IsMasterProtein	P26599	FALSE	48	17	48	PTBP1	-2.06	4.11	0.000120402	5.46741e-07	0.129032	0	0	0	0	0	enriched	competed	enriched_and_competed	not_selected
High	IsMasterProtein	Q53HL2	FALSE	24	6	24	CDCA8	-2.06	4.33	9.46477e-06	3.18352e-08	0.126551	0	0.00744417	0.00744417	0	0.00744417	enriched	competed	enriched_and_competed	not_selected
High	IsMasterProtein	Q8NEM2	FALSE	8	4	8	SHCBP1	-2.06	5.08	0.109674	0.000528055	0.156328	0	0.00992556	0.00744417	0	0.00744417	enriched	not_competed	not_enriched_and_competed	not_selected
High	IsMasterProtein	Q5T280	FALSE	12	3	12	SPOUT1	-2.06	4.98	0.436837	0.0129224	0.0545906	0	0.00248139	0	0	0	enriched	not_competed	not_enriched_and_competed	not_selected
High	IsMasterProtein	Q9BW19	FALSE	10	4	10	KIFC1	-2.06	4.98	0.0666721	0.00027672	0.114144	0	0	0	0	0	enriched	not_competed	not_enriched_and_competed	not_selected
High	IsMasterProtein	Q96MG7	FALSE	15	5	15	NSMCE3	-2.06	3.74	0.00140194	1.78226e-05	0.0769231	0	0	0	0	0	enriched	competed	enriched_and_competed	not_selected
High	IsMasterProtein	O75475	FALSE	26	12	26	PSIP1	-2.05	3.91	6.25798e-05	3.57111e-07	0.126551	0	0.00496278	0.00248139	0	0.00248139	enriched	competed	enriched_and_competed	not_selected
High	IsMasterProtein	Q96T23	FALSE	6	8	6	RSF1	-2.05	4.25	0.000158232	5.26846e-07	0.0769231	0	0	0	0	0	enriched	competed	enriched_and_competed	not_selected
High	IsMasterProtein	Q92620	FALSE	6	5	6	DHX38	-2.05	3.83	0.0113648	0.000164644	0.133995	0	0	0	0	0	enriched	competed	enriched_and_competed	not_selected
High	IsMasterProtein	Q9BX40	FALSE	13	3	13	LSM14B	-2.05	3.44	0.000947474	2.09027e-05	0.0521092	0	0	0	0	0	enriched	competed	enriched_and_competed	not_selected
High	IsMasterProtein	Q5VSL9	FALSE	7	3	7	STRIP1	-2.05	4.3	4.28373e-05	8.76402e-08	0.131514	0	0	0	0	0	enriched	competed	enriched_and_competed	not_selected
High	IsMasterProtein	O43683	FALSE	4	4	4	BUB1	-2.05	5.73	0.332887	0.00191587	0.0620347	0.00496278	0.0223325	0.0198511	0.00496278	0.0198511	enriched	not_competed	not_enriched_and_competed	not_selected
High	IsMasterProtein	Q9H3L0	FALSE	7	2	7	MMADHC	-2.05	4.46	0.00221482	7.82544e-06	0.0248139	0	0.00744417	0.00744417	0	0.00744417	enriched	competed	enriched_and_competed	not_selected
High	IsMasterProtein	P11802	FALSE	42	10	42	CDK4	-2.04	4.56	0.000731361	1.82432e-06	0.17866	0	0.00248139	0.00248139	0	0.00248139	enriched	competed	enriched_and_competed	not_selected
High	IsMasterProtein	Q9NX63	FALSE	27	8	27	CHCHD3	-2.04	4.61	0.000130688	1.68558e-07	0.25062	0	0.0521092	0.044665	0	0.044665	enriched	competed	enriched_and_competed	not_selected
High	IsMasterProtein	O43815	FALSE	16	8	16	STRN	-2.04	4.23	0.0013771	6.58202e-06	0.133995	0	0.0173697	0.0173697	0	0.0173697	enriched	competed	enriched_and_competed	not_selected
High	IsMasterProtein	Q5PRF9	FALSE	14	6	14	SAMD4B	-2.04	4.68	0.00298115	7.43403e-06	0.131514	0	0.00496278	0.00496278	0	0.00496278	enriched	competed	enriched_and_competed	not_selected
High	IsMasterProtein	Q96A49	FALSE	19	6	19	SYAP1	-2.04	3.75	0.000972228	1.09445e-05	0.168734	0	0.00248139	0.00248139	0	0.00248139	enriched	competed	enriched_and_competed	not_selected
High	IsMasterProtein	Q9HAS0	FALSE	16	6	16	C17orf75	-2.04	4.36	0.00435649	1.92614e-05	0.0794045	0	0.00496278	0.00248139	0	0.00248139	enriched	competed	enriched_and_competed	not_selected
High	IsMasterProtein	Q9NPJ6	FALSE	19	4	19	MED4	-2.04	4.52	0.0229742	0.000115636	0.158809	0	0.0223325	0.0223325	0	0.0223325	enriched	competed	enriched_and_competed	not_selected
High	IsMasterProtein	P16383	FALSE	7	6	7	GCFC2	-2.04	4.38	0.000182866	4.57084e-07	0.119107	0.00248139	0.00744417	0.00744417	0.00248139	0.00744417	enriched	competed	enriched_and_competed	not_selected
High	IsMasterProtein	O95067	FALSE	10	3	10	CCNB2	-2.04	4.41	0.0786317	0.000789187	0.116625	0	0	0	0	0	enriched	not_competed	not_enriched_and_competed	not_selected
High	IsMasterProtein	Q15361	FALSE	5	5	5	TTF1	-2.04	4.18	3.62765e-05	9.0875e-08	0.00992556	0	0	0	0	0	enriched	competed	enriched_and_competed	not_selected
High	IsMasterProtein	Q5VUJ6	FALSE	4	3	4	LRCH2	-2.04	4.7	0.0109416	3.29638e-05	0.0397022	0	0	0	0	0	enriched	competed	enriched_and_competed	not_selected
High	IsMasterProtein	Q13131	FALSE	5	3	5	PRKAA1	-2.04	4.33	0.0212137	0.000141538	0.0669975	0	0	0	0	0	enriched	competed	enriched_and_competed	not_selected
High	IsMasterProtein	Q96BH1	FALSE	10	3	10	RNF25	-2.04	4.69	0.000849443	1.77168e-06	0.0173697	0	0	0	0	0	enriched	competed	enriched_and_competed	selected
High	IsMasterProtein	P49023	FALSE	4	2	4	PXN	-2.04	4.64	0.00218814	5.63311e-06	0.0148883	0	0	0	0	0	enriched	competed	enriched_and_competed	not_selected
High	IsMasterProtein	Q06124	FALSE	28	15	28	PTPN11	-2.03	4.37	0.000144127	3.22124e-07	0.0967742	0	0	0	0	0	enriched	competed	enriched_and_competed	not_selected
High	IsMasterProtein	Q8IWZ3	FALSE	8	9	8	ANKHD1	-2.03	4.63	0.000840735	1.83095e-06	0.08933	0	0.00248139	0.00248139	0	0.00248139	enriched	competed	enriched_and_competed	not_selected
High	IsMasterProtein	Q00765	FALSE	20	7	20	REEP5	-2.03	5.41	0.0243225	3.08382e-05	0.210918	0	0.0744417	0.0719603	0	0.0719603	enriched	competed	enriched_and_competed	not_selected
High	IsMasterProtein	Q8WWQ0	FALSE	6	9	6	PHIP	-2.03	3.96	0.00580882	5.28033e-05	0.104218	0	0	0	0	0	enriched	competed	enriched_and_competed	not_selected
High	IsMasterProtein	Q8WX93	FALSE	7	7	7	PALLD	-2.03	4.54	0.00165131	4.61796e-06	0.136476	0	0	0	0	0	enriched	competed	enriched_and_competed	not_selected
High	IsMasterProtein	Q9BQP7	FALSE	13	3	13	MGME1	-2.03	4.72	0.105685	0.00117106	0.124069	0	0.00992556	0.00744417	0	0.00744417	enriched	not_competed	not_enriched_and_competed	not_selected
High	IsMasterProtein	Q8TCG2	FALSE	6	2	6	PI4K2B	-2.03	3.84	0.000588972	5.24797e-06	0.00496278	0	0.00248139	0.00248139	0	0.00248139	enriched	competed	enriched_and_competed	not_selected
High	IsMasterProtein	Q92945	FALSE	48	25	48	KHSRP	-2.02	4.92	4.03308e-05	3.78689e-08	0.225806	0	0.0148883	0.0124069	0	0.0124069	enriched	competed	enriched_and_competed	not_selected
High	IsMasterProtein	P06400	FALSE	9	9	9	RB1	-2.02	3.87	0.000512954	4.15605e-06	0.0421836	0	0	0	0	0	enriched	competed	enriched_and_competed	not_selected
High	IsMasterProtein	Q8WYH8	FALSE	9	2	9	ING5	-2.02	4.19	0.000634847	2.92436e-06	0.0223325	0	0	0	0	0	enriched	competed	enriched_and_competed	not_selected
High	IsMasterProtein	Q9HA64	FALSE	7	2	7	FN3KRP	-2.02	3.62	0.0392402	0.00105572	0.151365	0	0.057072	0.0421836	0	0.0421836	enriched	competed	enriched_and_competed	not_selected
High	IsMasterProtein	Q9Y6J9	FALSE	5	2	5	TAF6L	-2.02	4.81	0.00177735	3.18238e-06	0.16129	0	0.0521092	0.0421836	0	0.0421836	enriched	competed	enriched_and_competed	not_selected
High	IsMasterProtein	Q13107	FALSE	2	1	2	USP4	-2.02	4.35	0.000399054	1.23827e-06	0.0372208	0	0	0	0	0	enriched	competed	enriched_and_competed	not_selected
High	IsMasterProtein	P51610	FALSE	23	31	23	HCFC1	-2.01	4.21	0.000175344	5.57872e-07	0.0794045	0	0	0	0	0	enriched	competed	enriched_and_competed	not_selected
High	IsMasterProtein	Q14126	FALSE	18	13	18	DSG2	-2.01	4.9	0.0207427	4.97933e-05	0.133995	0	0.00992556	0.00496278	0	0.00496278	enriched	competed	enriched_and_competed	not_selected
High	IsMasterProtein	P40763	FALSE	23	14	23	STAT3	-2.01	3.91	0.000657986	4.86263e-06	0.116625	0	0.00248139	0.00248139	0	0.00248139	enriched	competed	enriched_and_competed	selected
High	IsMasterProtein	Q8TCG1	FALSE	14	13	14	CIP2A	-2.01	5.25	0.0101881	1.18516e-05	0.151365	0	0	0	0	0	enriched	competed	enriched_and_competed	not_selected
High	IsMasterProtein	O60934	FALSE	13	8	13	NBN	-2.01	4.37	0.000425355	1.22119e-06	0.104218	0	0	0	0	0	enriched	competed	enriched_and_competed	not_selected
High	IsMasterProtein	Q7L2J0	FALSE	6	3	6	MEPCE	-2.01	4.16	0.000795509	3.68756e-06	0.0918114	0	0	0	0	0	enriched	competed	enriched_and_competed	not_selected
High	IsMasterProtein	Q6P4R8	FALSE	2	2	2	NFRKB	-2.01	4.05	2.75747e-05	7.74552e-08	0.0248139	0	0	0	0	0	enriched	competed	enriched_and_competed	not_selected
High	IsMasterProtein	O95347	FALSE	28	34	28	SMC2	-2	3.95	6.77724e-05	2.74552e-07	0.1067	0	0	0	0	0	enriched	competed	enriched_and_competed	not_selected
High	IsMasterProtein	Q9Y2R4	FALSE	30	14	30	NA	-2	4.21	0.00134174	5.87058e-06	0.111663	0	0	0	0	0	enriched	competed	enriched_and_competed	not_selected
High	IsMasterProtein	P06753	FALSE	31	5	31	TPM3	-2	4.1	0.00185483	1.00342e-05	0.163772	0	0.0124069	0.0124069	0	0.0124069	enriched	competed	enriched_and_competed	not_selected
High	IsMasterProtein	P54132	FALSE	11	12	11	BLM	-2	4.12	0.0035849	2.00186e-05	0.0645161	0	0	0	0	0	enriched	competed	enriched_and_competed	not_selected
High	IsMasterProtein	Q5SWX8	FALSE	9	3	9	ODR4	-2	4.44	0.00974671	3.83425e-05	0.0818859	0	0.00248139	0.00248139	0	0.00248139	enriched	competed	enriched_and_competed	not_selected
High	IsMasterProtein	Q9H773	FALSE	35	5	35	DCTPP1	-2	3.65	0.00126032	1.5511e-05	0.419355	0.0818859	0.287841	0.263027	0.0942928	0.263027	enriched	competed	enriched_and_competed	not_selected
High	IsMasterProtein	Q9BUK6	FALSE	13	5	13	MSTO1	-2	4.13	0.00482189	2.81857e-05	0.198511	0.00248139	0.0397022	0.0397022	0.00248139	0.0397022	enriched	competed	enriched_and_competed	not_selected
High	IsMasterProtein	P27448	FALSE	7	1	7	MARK3	-2	3.63	0.092907	0.00328407	0.0297767	0	0	0	0	0	enriched	not_competed	not_enriched_and_competed	not_selected
High	IsMasterProtein	Q9UBS8	FALSE	11	4	11	RNF14	-2	3.09	0.0020445	9.25211e-05	0.104218	0.00248139	0.057072	0.0421836	0.00248139	0.0421836	enriched	competed	enriched_and_competed	selected
High	IsMasterProtein	Q9NV56	FALSE	14	2	14	MRGBP	-2	4.3	0.0131563	6.95119e-05	0.0347395	0	0.00248139	0.00248139	0	0.00248139	enriched	competed	enriched_and_competed	not_selected
High	IsMasterProtein	Q8TEU7	FALSE	4	2	4	RAPGEF6	-2	4.08	0.0057732	3.83133e-05	0.0421836	0.00248139	0.0148883	0.0124069	0.00248139	0.0124069	enriched	competed	enriched_and_competed	not_selected
High	IsMasterProtein	Q9UER7	FALSE	4	2	4	DAXX	-2	4.6	0.047987	0.000245959	0.0694789	0	0.00496278	0	0	0	enriched	competed	enriched_and_competed	not_selected
High	IsMasterProtein	Q13191	FALSE	3	2	3	CBLB	-2	3.75	0.0513319	0.0034081	NA	NA	NA	NA	NA	0	enriched	not_competed	not_enriched_and_competed	not_selected
High	IsMasterProtein	Q02040	FALSE	2	2	2	AKAP17A	-2	4.15	0.000732532	3.32877e-06	0.0496278	0	0	0	0	0	enriched	competed	enriched_and_competed	not_selected
High	IsMasterProtein	O43768	FALSE	7	2	7	ENSA	-2	3.88	0.00249856	2.12124e-05	0.0818859	0	0.00248139	0.00248139	0	0.00248139	enriched	competed	enriched_and_competed	not_selected
High	IsMasterProtein	O15355	FALSE	33	15	33	PPM1G	-1.99	3.97	0.00128133	8.19002e-06	0.0818859	0	0	0	0	0	enriched	competed	enriched_and_competed	not_selected
High	IsMasterProtein	O43264	FALSE	22	13	22	ZW10	-1.99	4.38	0.00124075	3.86205e-06	0.136476	0	0	0	0	0	enriched	competed	enriched_and_competed	not_selected
High	IsMasterProtein	Q15345	FALSE	8	6	8	LRRC41	-1.99	4.9	0.000299804	2.17934e-07	0.0545906	0	0	0	0	0	enriched	competed	enriched_and_competed	not_selected
High	IsMasterProtein	Q9UFW8	FALSE	17	3	17	CGGBP1	-1.99	4.64	0.0176147	5.5219e-05	0.0521092	0	0	0	0	0	enriched	competed	enriched_and_competed	not_selected
High	IsMasterProtein	Q9Y5A9	FALSE	5	2	5	YTHDF2	-1.99	3.57	0.00580598	9.84522e-05	0.131514	0	0.00248139	0.00248139	0	0.00248139	enriched	competed	enriched_and_competed	not_selected
High	IsMasterProtein	Q9UP83	FALSE	3	2	3	COG5	-1.99	4.85	0.0785933	0.000546632	0.0645161	0	0.00248139	0.00248139	0	0.00248139	enriched	not_competed	not_enriched_and_competed	not_selected
High	IsMasterProtein	Q8N0Z3	FALSE	3	2	3	SPICE1	-1.99	4.07	0.352868	0.0156589	NA	NA	NA	NA	NA	0	enriched	not_competed	not_enriched_and_competed	not_selected
High	IsMasterProtein	P33240	FALSE	24	3	24	CSTF2	-1.98	4.59	0.000776025	1.44087e-06	0.171216	0	0	0	0	0	enriched	competed	enriched_and_competed	not_selected
High	IsMasterProtein	A2RTX5	FALSE	7	3	7	TARS3	-1.98	4.53	0.072867	0.000458787	0.0942928	0	0.00248139	0.00248139	0	0.00248139	enriched	not_competed	not_enriched_and_competed	not_selected
High	IsMasterProtein	Q12756	FALSE	7	6	7	KIF1A	-1.98	4.26	0.000233439	6.06324e-07	0.121588	0	0	0	0	0	enriched	competed	enriched_and_competed	not_selected
High	IsMasterProtein	Q9UBL3	FALSE	10	4	10	ASH2L	-1.98	5.02	0.00346663	4.25887e-06	0.1067	0	0	0	0	0	enriched	competed	enriched_and_competed	not_selected
High	IsMasterProtein	Q8N6T3	FALSE	9	3	9	ARFGAP1	-1.98	4.26	0.000594203	1.9636e-06	0.183623	0	0.00992556	0.00744417	0	0.00744417	enriched	competed	enriched_and_competed	not_selected
High	IsMasterProtein	Q9Y6A5	FALSE	11	8	11	TACC3	-1.98	1.83	0.0673362	0.0960119	0.111663	0	0.00744417	0.00496278	0	0.00496278	not_enriched	not_competed	not_enriched_and_competed	not_selected
High	IsMasterProtein	Q9NS86	FALSE	11	4	11	LANCL2	-1.98	4.92	0.0891988	0.000352157	0.0421836	0	0.00496278	0.00496278	0	0.00496278	enriched	not_competed	not_enriched_and_competed	not_selected
High	IsMasterProtein	Q7L7V1	FALSE	6	4	6	DHX32	-1.98	5.9	0.178926	0.000329249	0.00744417	0	0.00248139	0.00248139	0	0.00248139	enriched	not_competed	not_enriched_and_competed	not_selected
High	IsMasterProtein	Q9UBZ9	FALSE	2	2	2	REV1	-1.98	3.97	0.00391709	2.80307e-05	0	0	0	0	0	0	enriched	competed	enriched_and_competed	not_selected
High	IsMasterProtein	Q6ZW31	FALSE	3	2	3	SYDE1	-1.98	4.86	0.00997835	3.52149e-05	0.00248139	0	0	0	0	0	enriched	competed	enriched_and_competed	not_selected
High	IsMasterProtein	O94901	FALSE	14	8	14	NA	-1.97	4.27	0.000283858	7.34506e-07	0.210918	0	0.044665	0.0397022	0	0.0397022	enriched	competed	enriched_and_competed	not_selected
High	IsMasterProtein	Q5T2T1	FALSE	9	5	9	MPP7	-1.97	4.52	0.00028258	4.19137e-07	0.114144	0	0	0	0	0	enriched	competed	enriched_and_competed	not_selected
High	IsMasterProtein	Q15631	FALSE	29	7	29	TSN	-1.97	4.07	0.00275096	1.44684e-05	0.191067	0.00248139	0.0322581	0.0322581	0.00248139	0.0322581	enriched	competed	enriched_and_competed	not_selected
High	IsMasterProtein	Q96IY1	FALSE	14	3	14	NSL1	-1.97	4.24	0.00870267	4.08324e-05	0.0471464	0	0	0	0	0	enriched	competed	enriched_and_competed	not_selected
High	IsMasterProtein	Q2TAL8	FALSE	8	4	8	QRICH1	-1.97	3.71	0.00046107	4.23038e-06	0.0496278	0	0	0	0	0	enriched	competed	enriched_and_competed	not_selected
High	IsMasterProtein	Q9BVS4	FALSE	7	3	7	RIOK2	-1.97	4.72	0.000353778	3.71513e-07	0.0794045	0	0	0	0	0	enriched	competed	enriched_and_competed	not_selected
High	IsMasterProtein	Q96BD8	FALSE	10	2	10	SKA1	-1.97	4.35	0.000131459	2.10416e-07	0.0545906	0	0	0	0	0	enriched	competed	enriched_and_competed	not_selected
High	IsMasterProtein	Q6NW34	FALSE	3	2	3	NEPRO	-1.97	4.54	0.0976779	0.000699096	0.00496278	0	0	0	0	0	enriched	not_competed	not_enriched_and_competed	not_selected
High	IsMasterProtein	Q9NR09	FALSE	5	18	5	NA	-1.96	4.27	0.000385954	1.06631e-06	0.0992556	0	0	0	0	0	enriched	competed	enriched_and_competed	not_selected
High	IsMasterProtein	Q9Y3A2	FALSE	23	8	23	UTP11	-1.96	3.8	0.000452275	3.35747e-06	0.124069	0	0	0	0	0	enriched	competed	enriched_and_competed	not_selected
High	IsMasterProtein	Q15910	FALSE	10	5	10	EZH2	-1.96	4.51	5.99008e-05	6.29398e-08	0.0322581	0	0	0	0	0	enriched	competed	enriched_and_competed	not_selected
High	IsMasterProtein	P49750	FALSE	5	6	5	YLPM1	-1.96	3.99	0.000257707	1.15532e-06	0.166253	0	0.00496278	0.00496278	0	0.00496278	enriched	competed	enriched_and_competed	not_selected
High	IsMasterProtein	O95696	FALSE	3	3	3	BRD1	-1.96	4.21	0.000736007	2.60357e-06	0.0669975	0	0	0	0	0	enriched	competed	enriched_and_competed	not_selected
High	IsMasterProtein	Q7Z2K6	FALSE	4	2	4	ERMP1	-1.96	3.77	0.0124382	0.000147122	0.230769	0.00496278	0.0818859	0.0620347	0.00496278	0.0620347	enriched	competed	enriched_and_competed	not_selected
High	IsMasterProtein	Q6P5Z2	FALSE	3	3	3	PKN3	-1.96	4.37	0.000134545	2.04366e-07	NA	NA	NA	NA	NA	0	enriched	competed	enriched_and_competed	not_selected
High	IsMasterProtein	Q460N5	FALSE	1	2	1	PARP14	-1.96	3.64	0.270262	0.0200156	NA	NA	NA	NA	NA	0	enriched	not_competed	not_enriched_and_competed	not_selected
High	IsMasterProtein	Q15406	FALSE	4	2	4	NR6A1	-1.96	5	0.00364749	4.17443e-06	NA	NA	NA	NA	NA	0	enriched	competed	enriched_and_competed	not_selected
High	IsMasterProtein	O00233	FALSE	10	2	10	PSMD9	-1.96	3.95	0.0183067	0.000175559	0.0322581	0	0	0	0	0	enriched	competed	enriched_and_competed	not_selected
High	IsMasterProtein	P16615	FALSE	32	18	32	ATP2A2	-1.95	4.94	0.00503446	6.46803e-06	0.290323	0	0.166253	0.156328	0	0.156328	enriched	competed	enriched_and_competed	not_selected
High	IsMasterProtein	O95793	FALSE	25	12	25	STAU1	-1.95	4.23	0.000494161	1.52e-06	0.141439	0	0	0	0	0	enriched	competed	enriched_and_competed	not_selected
High	IsMasterProtein	Q9NZB2	FALSE	14	11	14	FAM120A	-1.95	3.9	0.000136927	6.23097e-07	0.131514	0	0	0	0	0	enriched	competed	enriched_and_competed	not_selected
High	IsMasterProtein	O15111	FALSE	12	8	12	CHUK	-1.95	5.09	0.00818667	8.92123e-06	0.104218	0	0.00248139	0.00248139	0	0.00248139	enriched	competed	enriched_and_competed	not_selected
High	IsMasterProtein	Q5TAX3	FALSE	6	6	6	TUT4	-1.95	4.33	0.000484984	1.17449e-06	0.0595533	0	0.00496278	0.00496278	0	0.00496278	enriched	competed	enriched_and_competed	not_selected
High	IsMasterProtein	Q9H6U6	FALSE	7	5	7	BCAS3	-1.95	4.74	0.0256839	6.62593e-05	0.114144	0	0.00496278	0.00496278	0	0.00496278	enriched	competed	enriched_and_competed	not_selected
High	IsMasterProtein	Q13572	FALSE	9	2	9	ITPK1	-1.95	4.15	0.00473046	2.12271e-05	0.0297767	0	0	0	0	0	enriched	competed	enriched_and_competed	not_selected
High	IsMasterProtein	Q9Y2V2	FALSE	29	4	29	CARHSP1	-1.95	4.34	0.00496278	1.66761e-05	0.0942928	0	0	0	0	0	enriched	competed	enriched_and_competed	not_selected
High	IsMasterProtein	Q15814	FALSE	13	3	13	TBCC	-1.95	3.25	0.000559361	1.29483e-05	0.00496278	0	0	0	0	0	enriched	competed	enriched_and_competed	not_selected
High	IsMasterProtein	O00221	FALSE	8	2	8	NFKBIE	-1.95	4.54	0.0076973	3.78315e-05	0.0148883	0	0	0	0	0	enriched	competed	enriched_and_competed	not_selected
High	IsMasterProtein	Q96HP0	FALSE	2	2	2	DOCK6	-1.95	3.31	0.057473	0.00333649	0.00992556	0	0	0	0	0	enriched	not_competed	not_enriched_and_competed	not_selected
High	IsMasterProtein	Q9BUH6	FALSE	10	2	10	PAXX	-1.95	4.42	0.0252145	0.00011199	0.00992556	0	0.00248139	0.00248139	0	0.00248139	enriched	competed	enriched_and_competed	not_selected
High	IsMasterProtein	Q8IY81	FALSE	29	22	29	FTSJ3	-1.94	3.67	9.97685e-06	5.01675e-08	0.08933	0	0	0	0	0	enriched	competed	enriched_and_competed	not_selected
High	IsMasterProtein	P52756	FALSE	13	7	13	RBM5	-1.94	4.3	0.00580975	2.07578e-05	0.181141	0.00248139	0.0148883	0.0148883	0.00248139	0.0148883	enriched	competed	enriched_and_competed	not_selected
High	IsMasterProtein	Q5T440	FALSE	26	5	26	IBA57	-1.94	5.63	0.00692689	3.41541e-06	0.104218	0	0	0	0	0	enriched	competed	enriched_and_competed	not_selected
High	IsMasterProtein	Q66K14	FALSE	5	5	5	TBC1D9B	-1.94	1.21	0.0971541	0.462097	0.19603	0	0.0248139	0.0223325	0	0.0223325	not_enriched	not_competed	not_enriched_and_competed	not_selected
High	IsMasterProtein	Q9ULE6	FALSE	6	3	6	PALD1	-1.94	4.77	0.00321557	4.79418e-06	0.057072	0.00248139	0.00248139	0.00248139	0.00248139	0.00248139	enriched	competed	enriched_and_competed	not_selected
High	IsMasterProtein	P98170	FALSE	5	2	5	XIAP	-1.94	4.18	0.00506547	2.19873e-05	0.0223325	0	0	0	0	0	enriched	competed	enriched_and_competed	not_selected
High	IsMasterProtein	Q12789	FALSE	15	30	15	GTF3C1	-1.93	4.25	0.000159992	2.94079e-07	0.0967742	0	0	0	0	0	enriched	competed	enriched_and_competed	not_selected
High	IsMasterProtein	Q15424	FALSE	14	8	14	SAFB	-1.93	4.01	0.000245504	9.35131e-07	0.0918114	0	0.00248139	0	0	0	enriched	competed	enriched_and_competed	not_selected
High	IsMasterProtein	Q02241	FALSE	15	12	15	KIF23	-1.93	4.39	0.000951801	2.22506e-06	0.119107	0	0.00248139	0.00248139	0	0.00248139	enriched	competed	enriched_and_competed	not_selected
High	IsMasterProtein	Q9UPY3	FALSE	7	10	7	DICER1	-1.93	3.97	0.000249263	1.01727e-06	0.0992556	0	0	0	0	0	enriched	competed	enriched_and_competed	not_selected
High	IsMasterProtein	O43159	FALSE	16	8	16	RRP8	-1.93	4.63	0.00187053	3.17612e-06	0.0992556	0	0	0	0	0	enriched	competed	enriched_and_competed	not_selected
High	IsMasterProtein	O75494	FALSE	29	5	29	SRSF10	-1.93	3.83	0.407453	0.0260841	0.158809	0	0.00248139	0.00248139	0	0.00248139	enriched	not_competed	not_enriched_and_competed	not_selected
High	IsMasterProtein	O14981	FALSE	1	3	1	BTAF1	-1.93	4.37	0.125399	0.00120996	0.0620347	0	0	0	0	0	enriched	not_competed	not_enriched_and_competed	not_selected
High	IsMasterProtein	Q14980	FALSE	31	59	31	NUMA1	-1.92	4.09	0.000179528	4.663e-07	0.0818859	0	0	0	0	0	enriched	competed	enriched_and_competed	not_selected
High	IsMasterProtein	Q13185	FALSE	32	6	32	CBX3	-1.92	4.75	0.00010191	6.20103e-08	0.166253	0	0.00248139	0.00248139	0	0.00248139	enriched	competed	enriched_and_competed	not_selected
High	IsMasterProtein	Q6PJT7	FALSE	20	11	20	ZC3H14	-1.92	3.96	0.000496915	2.24629e-06	0.151365	0	0	0	0	0	enriched	competed	enriched_and_competed	not_selected
High	IsMasterProtein	Q9H4A3	FALSE	5	6	5	WNK1	-1.92	3.59	0.00774389	0.00010329	0.0868486	0	0	0	0	0	enriched	competed	enriched_and_competed	not_selected
High	IsMasterProtein	Q9P032	FALSE	22	5	22	NDUFAF4	-1.92	3.99	0.000289817	1.12075e-06	0.173697	0	0	0	0	0	enriched	competed	enriched_and_competed	not_selected
High	IsMasterProtein	Q9BZE9	FALSE	10	4	10	ASPSCR1	-1.92	4.03	0.0466194	0.000457226	0.0496278	0	0	0	0	0	enriched	competed	enriched_and_competed	not_selected
High	IsMasterProtein	O94842	FALSE	7	2	7	TOX4	-1.92	4.37	6.76614e-05	7.6378e-08	0.0669975	0	0	0	0	0	enriched	competed	enriched_and_competed	not_selected
High	IsMasterProtein	P78549	FALSE	11	4	11	NTHL1	-1.92	4.7	0.274393	0.00302755	0.0942928	0	0.00248139	0.00248139	0	0.00248139	enriched	not_competed	not_enriched_and_competed	not_selected
High	IsMasterProtein	Q6UWE0	FALSE	8	4	8	LRSAM1	-1.92	4.35	0.0123063	4.34627e-05	0.0769231	0	0.00496278	0.00496278	0	0.00496278	enriched	competed	enriched_and_competed	not_selected
High	IsMasterProtein	Q96CD2	FALSE	16	2	16	PPCDC	-1.92	3.22	0.0333089	0.00138008	0.00992556	0	0	0	0	0	enriched	competed	enriched_and_competed	not_selected
High	IsMasterProtein	Q9NUW8	FALSE	5	2	5	TDP1	-1.92	3.96	0.00286488	1.55217e-05	0.00496278	0	0	0	0	0	enriched	competed	enriched_and_competed	not_selected
High	IsMasterProtein	Q6PK04	FALSE	6	2	6	CCDC137	-1.92	4.28	0.0286957	0.000148942	0.0421836	0	0	0	0	0	enriched	competed	enriched_and_competed	not_selected
High	IsMasterProtein	P35659	FALSE	29	14	29	DEK	-1.91	4.16	0.000127482	2.334e-07	0.124069	0	0	0	0	0	enriched	competed	enriched_and_competed	not_selected
High	IsMasterProtein	P08621	FALSE	20	11	20	SNRNP70	-1.91	3.94	0.00117577	5.84674e-06	0.158809	0	0.00744417	0.00496278	0	0.00496278	enriched	competed	enriched_and_competed	not_selected
High	IsMasterProtein	Q16630	FALSE	14	6	14	CPSF6	-1.91	3.91	0.0033177	1.95108e-05	0.131514	0	0	0	0	0	enriched	competed	enriched_and_competed	not_selected
High	IsMasterProtein	Q9GZS1	FALSE	21	8	21	POLR1E	-1.91	4.77	0.00142949	1.63376e-06	0.0967742	0	0	0	0	0	enriched	competed	enriched_and_competed	not_selected
High	IsMasterProtein	O60826	FALSE	10	5	10	CCDC22	-1.91	4.38	0.000474414	8.73199e-07	0.173697	0	0.0124069	0.00992556	0	0.00992556	enriched	competed	enriched_and_competed	not_selected
High	IsMasterProtein	Q5TBB1	FALSE	12	3	12	RNASEH2B	-1.91	4.39	0.002915	7.03151e-06	0.00496278	0	0	0	0	0	enriched	competed	enriched_and_competed	not_selected
High	IsMasterProtein	Q9Y6W5	FALSE	10	2	10	WASF2	-1.91	3.54	0.035134	0.000723962	0.0967742	0	0	0	0	0	enriched	competed	enriched_and_competed	not_selected
High	IsMasterProtein	Q9UDY8	FALSE	2	2	2	MALT1	-1.91	4.02	0.117936	0.00176846	0.0223325	0	0.00248139	0.00248139	0	0.00248139	enriched	not_competed	not_enriched_and_competed	not_selected
High	IsMasterProtein	Q9NRZ9	FALSE	22	18	22	HELLS	-1.9	4.04	4.75004e-05	8.66237e-08	0.151365	0	0	0	0	0	enriched	competed	enriched_and_competed	not_selected
High	IsMasterProtein	P11216	FALSE	18	9	18	PYGB	-1.9	4.07	0.000474965	1.60308e-06	0.1067	0	0.00496278	0.00248139	0	0.00248139	enriched	competed	enriched_and_competed	not_selected
High	IsMasterProtein	P53350	FALSE	16	8	16	PLK1	-1.9	4.29	1.7287e-05	3.30054e-08	0.16129	0	0.00744417	0.00496278	0	0.00496278	enriched	competed	enriched_and_competed	not_selected
High	IsMasterProtein	Q9P0L2	FALSE	6	2	6	MARK1	-1.9	3.98	0.00130226	5.88108e-06	0.0223325	0	0	0	0	0	enriched	competed	enriched_and_competed	not_selected
High	IsMasterProtein	Q04206	FALSE	13	6	13	RELA	-1.9	3.98	0.0106715	6.56034e-05	0.0198511	0	0	0	0	0	enriched	competed	enriched_and_competed	not_selected
High	IsMasterProtein	Q8IV63	FALSE	10	4	10	VRK3	-1.9	4.25	0.059014	0.000409259	0.0694789	0	0	0	0	0	enriched	not_competed	not_enriched_and_competed	not_selected
High	IsMasterProtein	O75170	FALSE	3	2	3	PPP6R2	-1.9	5.07	0.00637623	5.69416e-06	0.00744417	0	0	0	0	0	enriched	competed	enriched_and_competed	not_selected
High	IsMasterProtein	Q8N4Q0	FALSE	11	3	11	PTGR3	-1.9	4.65	0.000506576	5.07822e-07	0.426799	0.126551	0.35732	0.317618	0.136476	0.317618	enriched	competed	enriched_and_competed	not_selected
High	IsMasterProtein	O15084	FALSE	3	2	3	ANKRD28	-1.9	4.69	0.0781109	0.00029677	0.00496278	0	0	0	0	0	enriched	not_competed	not_enriched_and_competed	not_selected
High	IsMasterProtein	O94782	FALSE	4	3	4	USP1	-1.9	4.72	0.0199085	3.9987e-05	0.00744417	0	0	0	0	0	enriched	competed	enriched_and_competed	not_selected
High	IsMasterProtein	O14654	FALSE	28	31	28	IRS4	-1.89	4.66	0.000201024	1.32075e-07	0.198511	0	0	0	0	0	enriched	competed	enriched_and_competed	not_selected
High	IsMasterProtein	Q01780	FALSE	37	31	37	EXOSC10	-1.89	4.21	2.03285e-05	3.82935e-08	0.0942928	0	0	0	0	0	enriched	competed	enriched_and_competed	not_selected
High	IsMasterProtein	P07099	FALSE	40	19	40	EPHX1	-1.89	5.79	0.00118348	1.76263e-07	0.449132	0.0769231	0.399504	0.334988	0.0843672	0.334988	enriched	competed	enriched_and_competed	not_selected
High	IsMasterProtein	Q9Y6G9	FALSE	22	13	22	DYNC1LI1	-1.89	4.16	0.000754442	2.2169e-06	0.146402	0.00496278	0.00744417	0.00744417	0.00496278	0.00744417	enriched	competed	enriched_and_competed	not_selected
High	IsMasterProtein	Q9UJA5	FALSE	19	7	19	TRMT6	-1.89	4.19	0.000251107	5.11325e-07	0.0942928	0	0	0	0	0	enriched	competed	enriched_and_competed	not_selected
High	IsMasterProtein	Q9UJ41	FALSE	14	6	14	RABGEF1	-1.89	4.38	0.00416233	9.98559e-06	0.0347395	0	0.00248139	0.00248139	0	0.00248139	enriched	competed	enriched_and_competed	not_selected
High	IsMasterProtein	Q27J81	FALSE	4	3	4	INF2	-1.89	4.39	0.00691368	1.81126e-05	0.0744417	0	0	0	0	0	enriched	competed	enriched_and_competed	not_selected
High	IsMasterProtein	O75928	FALSE	6	2	6	PIAS2	-1.89	4.43	0.0148403	4.24958e-05	0.0198511	0	0	0	0	0	enriched	competed	enriched_and_competed	not_selected
High	IsMasterProtein	Q2M2I8	FALSE	3	2	3	AAK1	-1.89	3.51	5.33838e-05	3.62391e-07	0.0124069	0	0	0	0	0	enriched	competed	enriched_and_competed	not_selected
High	IsMasterProtein	Q7Z434	FALSE	24	7	24	MAVS	-1.88	5.77	0.0172792	7.07838e-06	0.19603	0	0.0248139	0.0198511	0	0.0198511	enriched	competed	enriched_and_competed	selected
High	IsMasterProtein	Q99961	FALSE	17	5	17	SH3GL1	-1.88	3.99	0.000530169	1.92388e-06	0.111663	0	0	0	0	0	enriched	competed	enriched_and_competed	not_selected
High	IsMasterProtein	P51003	FALSE	15	3	15	PAPOLA	-1.88	3.24	0.000933658	1.73424e-05	0.129032	0	0.00248139	0.00248139	0	0.00248139	enriched	competed	enriched_and_competed	not_selected
High	IsMasterProtein	Q96L91	FALSE	3	7	3	EP400	-1.88	4	0.00147484	6.01001e-06	0.0669975	0	0.00248139	0	0	0	enriched	competed	enriched_and_competed	not_selected
High	IsMasterProtein	Q14331	FALSE	13	4	13	FRG1	-1.88	4.44	0.00540321	1.17593e-05	0.0347395	0	0	0	0	0	enriched	competed	enriched_and_competed	not_selected
High	IsMasterProtein	Q86YP4	FALSE	15	5	15	GATAD2A	-1.88	3.61	0.0326689	0.000524881	0.0967742	0	0.00992556	0.00992556	0	0.00992556	enriched	competed	enriched_and_competed	not_selected
High	IsMasterProtein	Q9HCM4	FALSE	11	5	11	EPB41L5	-1.88	4.27	0.00138123	3.40419e-06	0.0967742	0	0	0	0	0	enriched	competed	enriched_and_competed	not_selected
High	IsMasterProtein	P46734	FALSE	10	1	10	MAP2K3	-1.88	3.69	0.0125332	0.000546523	0.0347395	0	0	0	0	0	enriched	competed	enriched_and_competed	not_selected
High	IsMasterProtein	O60879	FALSE	3	2	3	DIAPH2	-1.88	4.02	0.000789583	2.90784e-06	0.0868486	0	0	0	0	0	enriched	competed	enriched_and_competed	not_selected
High	IsMasterProtein	O95382	FALSE	3	2	3	MAP3K6	-1.88	3.9	0.00235718	1.18779e-05	0	0	0	0	0	0	enriched	competed	enriched_and_competed	not_selected
High	IsMasterProtein	Q6SZW1	FALSE	10	5	10	SARM1	-1.87	4.69	0.140801	0.000715573	0.0769231	0	0.00248139	0.00248139	0	0.00248139	enriched	not_competed	not_enriched_and_competed	not_selected
High	IsMasterProtein	Q86U90	FALSE	24	5	24	YRDC	-1.87	3.92	0.00653411	3.61608e-05	0.0248139	0	0	0	0	0	enriched	competed	enriched_and_competed	not_selected
High	IsMasterProtein	P49643	FALSE	9	4	9	PRIM2	-1.87	4.52	0.00068238	8.51582e-07	0.153846	0	0.00248139	0.00248139	0	0.00248139	enriched	competed	enriched_and_competed	not_selected
High	IsMasterProtein	Q96ME7	FALSE	9	4	9	ZNF512	-1.87	4.39	0.000455486	6.39874e-07	0.0545906	0	0	0	0	0	enriched	competed	enriched_and_competed	not_selected
High	IsMasterProtein	Q8NB14	FALSE	4	3	4	USP38	-1.87	3.88	0.0428973	0.000432955	0.0124069	0	0	0	0	0	enriched	competed	enriched_and_competed	not_selected
High	IsMasterProtein	Q9H1E3	FALSE	9	4	9	NUCKS1	-1.87	2.48	0.0476858	0.00968055	0.126551	0	0.00992556	0.00992556	0	0.00992556	enriched	competed	enriched_and_competed	not_selected
High	IsMasterProtein	O75940	FALSE	22	5	22	SMNDC1	-1.86	4.48	0.0301686	8.86523e-05	0.131514	0.00496278	0.0148883	0.0124069	0.00496278	0.0124069	enriched	competed	enriched_and_competed	not_selected
High	IsMasterProtein	Q99640	FALSE	15	5	15	PKMYT1	-1.86	4.61	0.14642	0.000821737	0.171216	0.00496278	0.0496278	0.0471464	0.00496278	0.0471464	enriched	not_competed	not_enriched_and_competed	not_selected
High	IsMasterProtein	Q9UFG5	FALSE	42	3	42	C19orf25	-1.86	4.26	0.292234	0.00533073	0.129032	0	0.0148883	0.0148883	0	0.0148883	enriched	not_competed	not_enriched_and_competed	not_selected
High	IsMasterProtein	Q9Y620	FALSE	6	3	6	RAD54B	-1.86	5.27	0.00384281	1.97927e-06	0.00992556	0	0	0	0	0	enriched	competed	enriched_and_competed	not_selected
High	IsMasterProtein	Q96QD5	FALSE	6	3	6	DEPDC7	-1.86	4.02	0.00186547	6.70888e-06	NA	NA	NA	NA	NA	0	enriched	competed	enriched_and_competed	not_selected
High	IsMasterProtein	Q9BQ75	FALSE	10	3	10	CMSS1	-1.86	4.49	0.00820623	1.62713e-05	0.114144	0	0.00744417	0.00496278	0	0.00496278	enriched	competed	enriched_and_competed	not_selected
High	IsMasterProtein	Q15390	FALSE	8	2	8	MTFR1	-1.86	4.55	0.563649	0.0191028	0.00744417	0	0	0	0	0	enriched	not_competed	not_enriched_and_competed	not_selected
High	IsMasterProtein	P27707	FALSE	8	2	8	DCK	-1.86	3.38	0.00340209	4.79073e-05	0.0198511	0	0	0	0	0	enriched	competed	enriched_and_competed	not_selected
High	IsMasterProtein	Q9HAV4	FALSE	29	27	29	XPO5	-1.85	4.38	0.00119275	2.01532e-06	0.141439	0	0.00248139	0.00248139	0	0.00248139	enriched	competed	enriched_and_competed	not_selected
High	IsMasterProtein	Q9HB71	FALSE	55	14	55	CACYBP	-1.85	4.37	0.00211772	4.00505e-06	0.208437	0.00496278	0.0322581	0.0297767	0.00496278	0.0297767	enriched	competed	enriched_and_competed	not_selected
High	IsMasterProtein	P14923	FALSE	26	16	26	JUP	-1.85	2.71	0.149365	0.0240864	0.0942928	0	0	0	0	0	enriched	not_competed	not_enriched_and_competed	not_selected
High	IsMasterProtein	Q96F07	FALSE	14	8	14	CYFIP2	-1.85	3.91	0.00345646	1.59979e-05	0.0967742	0	0	0	0	0	enriched	competed	enriched_and_competed	not_selected
High	IsMasterProtein	P15170	FALSE	32	8	32	GSPT1	-1.85	3.8	0.000275867	1.1775e-06	0.0769231	0	0	0	0	0	enriched	competed	enriched_and_competed	not_selected
High	IsMasterProtein	Q15005	FALSE	51	17	51	SPCS2	-1.85	5	0.00824635	7.10196e-06	0.238213	0.00248139	0.114144	0.1067	0.00496278	0.1067	enriched	competed	enriched_and_competed	not_selected
High	IsMasterProtein	Q15386	FALSE	9	11	9	UBE3C	-1.85	4.11	0.00155359	4.51336e-06	0.116625	0	0	0	0	0	enriched	competed	enriched_and_competed	not_selected
High	IsMasterProtein	Q9BWF3	FALSE	36	3	36	RBM4	-1.85	4.74	0.00113835	9.64772e-07	0.203474	0	0.00496278	0.00496278	0	0.00496278	enriched	competed	enriched_and_competed	not_selected
High	IsMasterProtein	Q9BTW9	FALSE	12	10	12	TBCD	-1.85	4.09	0.000166755	2.93347e-07	0.116625	0	0.00248139	0.00248139	0	0.00248139	enriched	competed	enriched_and_competed	not_selected
High	IsMasterProtein	Q9Y314	FALSE	22	5	22	NOSIP	-1.85	4.59	0.00886484	1.45614e-05	0.0992556	0	0	0	0	0	enriched	competed	enriched_and_competed	not_selected
High	IsMasterProtein	Q9Y4E8	FALSE	12	9	12	USP15	-1.85	4.47	0.0092216	1.90404e-05	0.114144	0	0	0	0	0	enriched	competed	enriched_and_competed	not_selected
High	IsMasterProtein	P37198	FALSE	11	5	11	NUP62	-1.85	5.41	0.0538067	4.78495e-05	0.158809	0	0.00248139	0.00248139	0	0.00248139	enriched	not_competed	not_enriched_and_competed	not_selected
High	IsMasterProtein	Q9NT62	FALSE	19	6	19	ATG3	-1.85	4.89	0.102068	0.000283227	0.1067	0	0.00248139	0.00248139	0	0.00248139	enriched	not_competed	not_enriched_and_competed	not_selected
High	IsMasterProtein	Q8IW35	FALSE	4	2	4	CEP97	-1.85	4.61	0.0314829	0.000255543	0.00992556	0	0	0	0	0	enriched	competed	enriched_and_competed	not_selected
High	IsMasterProtein	Q9ULI0	FALSE	2	3	2	ATAD2B	-1.85	3.85	4.71959e-05	1.04391e-07	0.00496278	0	0	0	0	0	enriched	competed	enriched_and_competed	not_selected
High	IsMasterProtein	P21399	FALSE	3	2	3	ACO1	-1.85	3.9	0.03928	0.000342643	0.1067	0	0	0	0	0	enriched	competed	enriched_and_competed	not_selected
High	IsMasterProtein	Q96I24	FALSE	35	16	35	FUBP3	-1.84	4.9	0.00853072	8.1894e-06	0.203474	0	0.00992556	0.00992556	0	0.00992556	enriched	competed	enriched_and_competed	not_selected
High	IsMasterProtein	Q96F86	FALSE	28	14	28	EDC3	-1.84	4.5	0.000373303	3.18025e-07	0.119107	0	0.00248139	0.00248139	0	0.00248139	enriched	competed	enriched_and_competed	not_selected
High	IsMasterProtein	P21359	FALSE	5	13	5	NF1	-1.84	4.33	0.00390953	8.19619e-06	0.0595533	0	0.00496278	0.00496278	0	0.00496278	enriched	competed	enriched_and_competed	not_selected
High	IsMasterProtein	O43396	FALSE	31	5	31	TXNL1	-1.84	4.38	0.0365033	0.000125839	0.205955	0.00248139	0.044665	0.0297767	0.00496278	0.0297767	enriched	competed	enriched_and_competed	not_selected
High	IsMasterProtein	Q9Y2K7	FALSE	7	6	7	KDM2A	-1.84	4.36	0.000484042	6.35052e-07	0.0992556	0	0.00248139	0	0	0	enriched	competed	enriched_and_competed	not_selected
High	IsMasterProtein	Q8WZA9	FALSE	11	4	11	IRGQ	-1.84	4.02	0.000773018	2.37374e-06	0.136476	0	0.00992556	0.00744417	0	0.00744417	enriched	competed	enriched_and_competed	not_selected
High	IsMasterProtein	A7E2V4	FALSE	3	3	3	ZSWIM8	-1.84	3.86	0.403067	0.0184478	0.0297767	0	0.00248139	0.00248139	0	0.00248139	enriched	not_competed	not_enriched_and_competed	not_selected
High	IsMasterProtein	Q8WTW3	FALSE	7	5	7	COG1	-1.84	3.97	0.00206151	7.74465e-06	0.0322581	0	0.00248139	0.00248139	0	0.00248139	enriched	competed	enriched_and_competed	not_selected
High	IsMasterProtein	Q9NVV0	FALSE	20	4	20	TMEM38B	-1.84	3.84	0.000291006	1.10479e-06	0.0645161	0	0.00744417	0.00744417	0	0.00744417	enriched	competed	enriched_and_competed	not_selected
High	IsMasterProtein	Q7Z417	FALSE	6	5	6	NUFIP2	-1.84	3.79	0.000486172	2.29451e-06	0.133995	0	0	0	0	0	enriched	competed	enriched_and_competed	not_selected
High	IsMasterProtein	Q99808	FALSE	7	3	7	SLC29A1	-1.84	4.03	0.00041061	1.10348e-06	0.153846	0.00496278	0.0272953	0.0198511	0.00496278	0.0198511	enriched	competed	enriched_and_competed	not_selected
High	IsMasterProtein	Q96EK7	FALSE	4	3	4	FAM120B	-1.84	4.34	0.00337534	6.91193e-06	0.0198511	0	0	0	0	0	enriched	competed	enriched_and_competed	not_selected
High	IsMasterProtein	Q96IZ5	FALSE	11	4	11	RBM41	-1.84	4.18	0.0308489	0.00014203	NA	NA	NA	NA	NA	0	enriched	competed	enriched_and_competed	not_selected
High	IsMasterProtein	P51692	FALSE	3	1	3	STAT5B	-1.84	4.04	0.00231588	7.67198e-06	0.0173697	0	0	0	0	0	enriched	competed	enriched_and_competed	not_selected
High	IsMasterProtein	P23921	FALSE	39	26	39	RRM1	-1.83	4.07	0.000270438	5.3291e-07	0.0794045	0	0	0	0	0	enriched	competed	enriched_and_competed	not_selected
High	IsMasterProtein	Q12830	FALSE	4	11	4	BPTF	-1.83	3.88	0.00041041	1.42626e-06	0.0545906	0	0	0	0	0	enriched	competed	enriched_and_competed	not_selected
High	IsMasterProtein	Q9UQ84	FALSE	11	9	11	EXO1	-1.83	5.14	0.00156703	6.44031e-07	0.310174	0.00496278	0.2134	0.121588	0.00248139	0.121588	enriched	competed	enriched_and_competed	not_selected
High	IsMasterProtein	Q71RC2	FALSE	15	10	15	LARP4	-1.83	4.32	0.000131059	1.15561e-07	0.173697	0	0	0	0	0	enriched	competed	enriched_and_competed	not_selected
High	IsMasterProtein	P35609	FALSE	9	1	9	ACTN2	-1.83	3.87	0.00593541	2.95938e-05	0.0719603	0	0.00248139	0.00248139	0	0.00248139	enriched	competed	enriched_and_competed	not_selected
High	IsMasterProtein	Q9UHD1	FALSE	21	7	21	CHORDC1	-1.83	4.12	0.00165823	4.50702e-06	0.146402	0	0	0	0	0	enriched	competed	enriched_and_competed	not_selected
High	IsMasterProtein	Q9Y3P9	FALSE	9	7	9	RABGAP1	-1.83	4.4	0.00330987	5.82102e-06	0.133995	0	0.00248139	0.00248139	0	0.00248139	enriched	competed	enriched_and_competed	not_selected
High	IsMasterProtein	O00161	FALSE	10	2	10	SNAP23	-1.83	3.65	0.000108158	4.61211e-07	0.0744417	0	0	0	0	0	enriched	competed	enriched_and_competed	not_selected
High	IsMasterProtein	O95870	FALSE	4	2	4	ABHD16A	-1.83	4.88	0.0322954	4.60557e-05	0.0521092	0	0.00744417	0.00744417	0	0.00744417	enriched	competed	enriched_and_competed	not_selected
High	IsMasterProtein	Q6XZF7	FALSE	2	2	2	DNMBP	-1.83	3.46	0.0356716	0.00066961	0.0198511	0	0	0	0	0	enriched	competed	enriched_and_competed	not_selected
High	IsMasterProtein	Q92613	FALSE	2	2	2	JADE3	-1.83	4.95	0.00321125	2.3507e-06	NA	NA	NA	NA	NA	0	enriched	competed	enriched_and_competed	not_selected
High	IsMasterProtein	Q96NW4	FALSE	3	2	3	ANKRD27	-1.83	3.16	0.0309732	0.00101522	NA	NA	NA	NA	NA	0	enriched	competed	enriched_and_competed	not_selected
High	IsMasterProtein	Q96CW5	FALSE	10	7	10	TUBGCP3	-1.82	4.23	0.0001327	1.31561e-07	0.116625	0	0.00496278	0.00496278	0	0.00496278	enriched	competed	enriched_and_competed	not_selected
High	IsMasterProtein	Q9P2N5	FALSE	9	7	9	RBM27	-1.82	3.75	0.0541496	0.000631851	0.104218	0	0.00248139	0.00248139	0	0.00248139	enriched	not_competed	not_enriched_and_competed	not_selected
High	IsMasterProtein	P49458	FALSE	31	3	31	SRP9	-1.82	4.8	0.00389914	3.49061e-06	0.181141	0	0.00992556	0.00992556	0	0.00992556	enriched	competed	enriched_and_competed	not_selected
High	IsMasterProtein	P51970	FALSE	22	3	22	NDUFA8	-1.82	4.56	0.0126046	2.09153e-05	0.173697	0	0.00744417	0.00744417	0	0.00744417	enriched	competed	enriched_and_competed	not_selected
High	IsMasterProtein	P42566	FALSE	9	4	9	EPS15	-1.82	4.12	0.00631329	1.89346e-05	0.0868486	0	0.00496278	0.00248139	0	0.00248139	enriched	competed	enriched_and_competed	not_selected
High	IsMasterProtein	Q9H3P2	FALSE	13	4	13	NELFA	-1.82	4.3	0.0164546	4.54373e-05	0.0595533	0	0	0	0	0	enriched	competed	enriched_and_competed	not_selected
High	IsMasterProtein	Q9Y2G8	FALSE	5	2	5	DNAJC16	-1.82	4.12	0.0980495	0.000809703	0.131514	0	0.0322581	0.0297767	0	0.0297767	enriched	not_competed	not_enriched_and_competed	not_selected
High	IsMasterProtein	Q2VPK5	FALSE	6	2	6	CTU2	-1.82	3.97	0.490751	0.0236675	0.0496278	0	0.00496278	0.00248139	0	0.00248139	enriched	not_competed	not_enriched_and_competed	not_selected
High	IsMasterProtein	P06213	FALSE	2	2	2	INSR	-1.82	3.46	0.159483	0.00564916	NA	NA	NA	NA	NA	0	enriched	not_competed	not_enriched_and_competed	not_selected
High	IsMasterProtein	Q8NAF0	FALSE	5	2	5	ZNF579	-1.82	4.02	0.0256182	0.000138179	NA	NA	NA	NA	NA	0	enriched	competed	enriched_and_competed	not_selected
High	IsMasterProtein	Q5BKZ1	FALSE	16	10	16	ZNF326	-1.81	4.74	0.00655484	7.00085e-06	0.2134	0	0.0223325	0.0198511	0	0.0198511	enriched	competed	enriched_and_competed	not_selected
High	IsMasterProtein	Q6P1J9	FALSE	25	9	25	CDC73	-1.81	3.49	0.000319612	2.36396e-06	0.0992556	0	0	0	0	0	enriched	competed	enriched_and_competed	not_selected
High	IsMasterProtein	Q9HC35	FALSE	12	11	12	EML4	-1.81	3.95	0.00669749	2.74445e-05	0.0843672	0	0	0	0	0	enriched	competed	enriched_and_competed	not_selected
High	IsMasterProtein	P35237	FALSE	17	4	17	SERPINB6	-1.81	4.04	0.00731585	2.54338e-05	0.111663	0	0	0	0	0	enriched	competed	enriched_and_competed	not_selected
High	IsMasterProtein	Q68CP9	FALSE	4	7	4	ARID2	-1.81	4.26	0.00161108	3.07837e-06	0.0595533	0	0	0	0	0	enriched	competed	enriched_and_competed	not_selected
High	IsMasterProtein	Q9UPN9	FALSE	4	6	4	TRIM33	-1.81	4.34	0.0215096	6.03914e-05	0.109181	0	0.00744417	0.00744417	0	0.00744417	enriched	competed	enriched_and_competed	selected
High	IsMasterProtein	Q8N3F8	FALSE	8	6	8	MICALL1	-1.81	4.18	0.0167263	5.54388e-05	0.0620347	0	0.00248139	0.00248139	0	0.00248139	enriched	competed	enriched_and_competed	not_selected
High	IsMasterProtein	Q14674	FALSE	3	4	3	ESPL1	-1.81	4.09	0.0038984	1.11214e-05	0.0496278	0	0.00744417	0.00496278	0	0.00496278	enriched	competed	enriched_and_competed	not_selected
High	IsMasterProtein	Q9HBM1	FALSE	18	3	18	SPC25	-1.81	3.5	0.0368697	0.00129039	0.143921	0	0.0248139	0.0198511	0	0.0198511	enriched	competed	enriched_and_competed	not_selected
High	IsMasterProtein	Q8N556	FALSE	5	3	5	AFAP1	-1.81	3.9	0.0216642	0.000134251	0.00744417	0	0	0	0	0	enriched	competed	enriched_and_competed	not_selected
High	IsMasterProtein	Q14689	FALSE	2	1	2	DIP2A	-1.81	4.03	0.104063	0.000985705	0.00496278	0	0	0	0	0	enriched	not_competed	not_enriched_and_competed	not_selected
High	IsMasterProtein	P32929	FALSE	6	2	6	CTH	-1.81	3.89	0.000268811	7.26225e-07	0.0620347	0	0.00248139	0.00248139	0	0.00248139	enriched	competed	enriched_and_competed	not_selected
High	IsMasterProtein	Q6PIU2	FALSE	14	4	14	NCEH1	-1.81	5.91	0.0443459	1.57156e-05	0.129032	0	0.0223325	0.0223325	0	0.0223325	enriched	competed	enriched_and_competed	not_selected
High	IsMasterProtein	P25490	FALSE	7	1	7	YY1	-1.81	3.36	0.985101	0.765847	0.119107	0	0	0	0	0	not_enriched	not_competed	not_enriched_and_competed	not_selected
High	IsMasterProtein	P54198	FALSE	5	5	5	HIRA	-1.81	4.04	0.0100029	3.77622e-05	0.044665	0.00248139	0.00496278	0.00248139	0.00248139	0.00248139	enriched	competed	enriched_and_competed	not_selected
High	IsMasterProtein	P31751	FALSE	6	3	6	AKT2	-1.81	3.79	7.08257e-05	1.55211e-07	0.240695	0.00248139	0.0818859	0.0744417	0.00248139	0.0744417	enriched	competed	enriched_and_competed	not_selected
High	IsMasterProtein	P08240	FALSE	34	17	34	SRPRA	-1.8	4.09	0.000943621	2.15207e-06	0.111663	0	0	0	0	0	enriched	competed	enriched_and_competed	not_selected
High	IsMasterProtein	Q16555	FALSE	25	8	25	DPYSL2	-1.8	4.01	0.00111628	3.13041e-06	0.104218	0	0	0	0	0	enriched	competed	enriched_and_competed	not_selected
High	IsMasterProtein	Q9NYF8	FALSE	13	12	13	BCLAF1	-1.8	3.64	0.00178079	1.06804e-05	0.158809	0	0.00992556	0.00992556	0	0.00992556	enriched	competed	enriched_and_competed	not_selected
High	IsMasterProtein	O43432	FALSE	10	11	10	EIF4G3	-1.8	3.99	0.000288795	6.04735e-07	0.0818859	0	0	0	0	0	enriched	competed	enriched_and_competed	not_selected
High	IsMasterProtein	P20290	FALSE	55	9	55	BTF3	-1.8	3.48	0.00657901	6.55458e-05	0.146402	0	0.00744417	0.00248139	0	0.00248139	enriched	competed	enriched_and_competed	not_selected
High	IsMasterProtein	P36405	FALSE	37	6	37	ARL3	-1.8	4.38	0.0260401	6.84414e-05	0.109181	0	0	0	0	0	enriched	competed	enriched_and_competed	not_selected
High	IsMasterProtein	Q9UMY1	FALSE	23	10	23	NOL7	-1.8	3.34	0.000103225	8.57978e-07	0.101737	0	0.00248139	0.00248139	0	0.00248139	enriched	competed	enriched_and_competed	not_selected
High	IsMasterProtein	Q9UNY4	FALSE	7	6	7	TTF2	-1.8	4.02	0.00482841	1.56573e-05	0.08933	0	0	0	0	0	enriched	competed	enriched_and_competed	not_selected
High	IsMasterProtein	Q14155	FALSE	11	5	11	ARHGEF7	-1.8	3.94	9.74275e-05	1.56512e-07	0.0769231	0	0.00496278	0.00248139	0	0.00248139	enriched	competed	enriched_and_competed	not_selected
High	IsMasterProtein	Q9NPH2	FALSE	9	4	9	ISYNA1	-1.8	4.34	0.0311297	9.39843e-05	0.124069	0	0	0	0	0	enriched	competed	enriched_and_competed	not_selected
High	IsMasterProtein	Q15334	FALSE	6	4	6	LLGL1	-1.8	4.38	0.00196903	3.01603e-06	0.104218	0	0	0	0	0	enriched	competed	enriched_and_competed	not_selected
High	IsMasterProtein	Q9Y6X9	FALSE	6	4	6	MORC2	-1.8	3.98	0.000112608	1.65927e-07	0.121588	0	0	0	0	0	enriched	competed	enriched_and_competed	not_selected
High	IsMasterProtein	P52948	FALSE	17	28	17	NUP98	-1.79	4.41	0.000764257	8.39098e-07	0.143921	0	0	0	0	0	enriched	competed	enriched_and_competed	not_selected
High	IsMasterProtein	O60610	FALSE	11	13	11	DIAPH1	-1.79	3.68	0.000132412	4.47138e-07	0.1067	0	0	0	0	0	enriched	competed	enriched_and_competed	not_selected
High	IsMasterProtein	Q15050	FALSE	38	13	38	RRS1	-1.79	3.69	0.000753815	3.61065e-06	0.0992556	0	0	0	0	0	enriched	competed	enriched_and_competed	not_selected
High	IsMasterProtein	Q12888	FALSE	9	12	9	TP53BP1	-1.79	4.08	0.000248964	3.69167e-07	0.0669975	0	0	0	0	0	enriched	competed	enriched_and_competed	selected
High	IsMasterProtein	Q6ZRS2	FALSE	4	10	4	SRCAP	-1.79	3.65	3.16497e-05	8.0136e-08	0.0645161	0	0	0	0	0	enriched	competed	enriched_and_competed	not_selected
High	IsMasterProtein	O95905	FALSE	14	6	14	ECD	-1.79	4.37	0.0204854	4.76105e-05	0.166253	0	0.0347395	0.0347395	0	0.0347395	enriched	competed	enriched_and_competed	not_selected
High	IsMasterProtein	Q9NQ55	FALSE	19	10	19	PPAN	-1.79	3.93	9.78433e-05	1.55672e-07	0.0992556	0	0	0	0	0	enriched	competed	enriched_and_competed	not_selected
High	IsMasterProtein	Q9Y4P1	FALSE	23	6	23	ATG4B	-1.79	4.41	0.0349775	9.21451e-05	0.116625	0	0.0124069	0.0124069	0	0.0124069	enriched	competed	enriched_and_competed	not_selected
High	IsMasterProtein	P46100	FALSE	3	6	3	NA	-1.79	4.72	0.000933836	5.54827e-07	0.0669975	0	0	0	0	0	enriched	competed	enriched_and_competed	not_selected
High	IsMasterProtein	Q9Y312	FALSE	16	5	16	AAR2	-1.79	4.42	0.00493154	7.45468e-06	0.181141	0	0	0	0	0	enriched	competed	enriched_and_competed	not_selected
High	IsMasterProtein	Q8TB52	FALSE	3	2	3	FBXO30	-1.79	2.92	0.00703277	0.00024712	0	0	0	0	0	0	enriched	competed	enriched_and_competed	not_selected
High	IsMasterProtein	Q8IU60	FALSE	8	4	8	DCP2	-1.79	5.07	0.000233462	5.54564e-08	0.0297767	0	0	0	0	0	enriched	competed	enriched_and_competed	not_selected
High	IsMasterProtein	P49757	FALSE	4	2	4	NUMB	-1.79	4.27	0.316604	0.00481872	0.0124069	0	0	0	0	0	enriched	not_competed	not_enriched_and_competed	not_selected
High	IsMasterProtein	Q9UJA3	FALSE	4	2	4	MCM8	-1.79	3.5	0.0181283	0.000870038	0.057072	0	0.00248139	0.00248139	0	0.00248139	enriched	competed	enriched_and_competed	not_selected
High	IsMasterProtein	Q96ST3	FALSE	18	18	18	SIN3A	-1.78	4.08	7.14799e-05	7.67716e-08	0.121588	0	0.00248139	0.00248139	0	0.00248139	enriched	competed	enriched_and_competed	not_selected
High	IsMasterProtein	O15027	FALSE	10	16	10	SEC16A	-1.78	4.71	0.00695197	6.64934e-06	0.205955	0	0.0223325	0.0198511	0	0.0198511	enriched	competed	enriched_and_competed	not_selected
High	IsMasterProtein	Q9Y2U8	FALSE	15	10	15	LEMD3	-1.78	5.01	0.000636485	1.65016e-07	0.153846	0	0.00744417	0.00744417	0	0.00744417	enriched	competed	enriched_and_competed	not_selected
High	IsMasterProtein	Q9H501	FALSE	10	9	10	ESF1	-1.78	3.97	0.00122755	3.34796e-06	0.133995	0	0	0	0	0	enriched	competed	enriched_and_competed	not_selected
High	IsMasterProtein	Q9BVQ7	FALSE	15	7	15	SPATA5L1	-1.78	4.5	0.00195853	2.17287e-06	0.126551	0	0	0	0	0	enriched	competed	enriched_and_competed	not_selected
High	IsMasterProtein	O94966	FALSE	6	6	6	USP19	-1.78	4.38	0.0256692	6.24822e-05	0.0843672	0	0	0	0	0	enriched	competed	enriched_and_competed	not_selected
High	IsMasterProtein	Q9H0R6	FALSE	13	5	13	QRSL1	-1.78	4.8	0.000390668	1.32126e-07	0.16129	0	0.00992556	0.00992556	0	0.00992556	enriched	competed	enriched_and_competed	not_selected
High	IsMasterProtein	A0MZ66	FALSE	10	5	10	SHTN1	-1.78	4.04	0.00565045	1.68285e-05	0.08933	0	0.00496278	0.00496278	0	0.00496278	enriched	competed	enriched_and_competed	not_selected
High	IsMasterProtein	Q96SU4	FALSE	5	3	5	OSBPL9	-1.78	3.35	0.217489	0.0102493	0.16129	0	0.00496278	0.00496278	0	0.00496278	enriched	not_competed	not_enriched_and_competed	not_selected
High	IsMasterProtein	P52732	FALSE	19	16	19	KIF11	-1.77	4.39	0.000100538	6.19779e-08	0.173697	0	0.0124069	0.0124069	0	0.0124069	enriched	competed	enriched_and_competed	not_selected
High	IsMasterProtein	Q9UKX7	FALSE	31	10	31	NUP50	-1.77	4.61	0.00102194	7.29648e-07	0.129032	0	0	0	0	0	enriched	competed	enriched_and_competed	not_selected
High	IsMasterProtein	Q14318	FALSE	26	11	26	FKBP8	-1.77	4.59	0.00106859	8.13561e-07	0.141439	0	0	0	0	0	enriched	competed	enriched_and_competed	not_selected
High	IsMasterProtein	Q6YHU6	FALSE	6	8	6	THADA	-1.77	4.45	0.000466216	3.44285e-07	0.0694789	0	0	0	0	0	enriched	competed	enriched_and_competed	not_selected
High	IsMasterProtein	A8CG34	FALSE	9	1	9	POM121C	-1.77	3.63	0.0015525	8.14544e-06	0.0397022	0	0.00992556	0.00992556	0	0.00992556	enriched	competed	enriched_and_competed	not_selected
High	IsMasterProtein	Q00535	FALSE	26	6	26	CDK5	-1.77	4.39	0.0040037	5.87405e-06	0.131514	0	0.00496278	0.00496278	0	0.00496278	enriched	competed	enriched_and_competed	not_selected
High	IsMasterProtein	P36639	FALSE	23	4	23	NA	-1.77	0.91	0.00525802	0.169623	0.0297767	0	0.0198511	0.0148883	0.00248139	0.0148883	not_enriched	competed	not_enriched_and_competed	not_selected
High	IsMasterProtein	O75122	FALSE	5	3	5	CLASP2	-1.77	4.13	0.00467127	1.09986e-05	0.101737	0	0.00248139	0.00248139	0	0.00248139	enriched	competed	enriched_and_competed	not_selected
High	IsMasterProtein	Q03518	FALSE	11	6	11	TAP1	-1.77	4.58	0.0893703	0.00026143	0.2134	0.00496278	0.109181	0.104218	0.00744417	0.104218	enriched	not_competed	not_enriched_and_competed	not_selected
High	IsMasterProtein	O94888	FALSE	12	4	12	UBXN7	-1.77	3.96	0.0209067	9.53537e-05	0.0818859	0.00248139	0.00992556	0.00992556	0.00248139	0.00992556	enriched	competed	enriched_and_competed	not_selected
High	IsMasterProtein	Q9NVS9	FALSE	19	3	19	PNPO	-1.77	4.3	0.108968	0.00091603	0.0372208	0.00496278	0.00992556	0.00992556	0.00496278	0.00992556	enriched	not_competed	not_enriched_and_competed	not_selected
High	IsMasterProtein	Q86Y07	FALSE	9	3	9	VRK2	-1.77	4.62	0.000975818	6.77788e-07	0.08933	0	0.0223325	0.0198511	0	0.0198511	enriched	competed	enriched_and_competed	not_selected
High	IsMasterProtein	P09382	FALSE	18	2	18	LGALS1	-1.77	4.26	0.00161226	2.54602e-06	0	0	0	0	0	0	enriched	competed	enriched_and_competed	not_selected
High	IsMasterProtein	O75461	FALSE	11	2	11	E2F6	-1.77	4.15	0.363273	0.00754213	NA	NA	NA	NA	NA	0	enriched	not_competed	not_enriched_and_competed	not_selected
High	IsMasterProtein	Q7Z3E5	FALSE	4	3	4	ARMC9	-1.77	4.25	0.267632	0.00327432	0.0421836	0	0	0	0	0	enriched	not_competed	not_enriched_and_competed	not_selected
High	IsMasterProtein	Q9HC36	FALSE	4	2	4	MRM3	-1.77	3.54	0.87424	0.270816	0.0545906	0	0.00744417	0.00744417	0	0.00744417	not_enriched	not_competed	not_enriched_and_competed	not_selected
High	IsMasterProtein	Q7L576	FALSE	18	12	18	CYFIP1	-1.76	3.81	0.000152636	3.31339e-07	0.193548	0	0	0	0	0	enriched	competed	enriched_and_competed	not_selected
High	IsMasterProtein	Q8WXH0	FALSE	4	24	4	SYNE2	-1.76	4.39	0.000115295	6.60468e-08	0.16129	0	0	0	0	0	enriched	competed	enriched_and_competed	not_selected
High	IsMasterProtein	Q9UJX3	FALSE	27	15	27	ANAPC7	-1.76	4.27	0.00975309	1.93556e-05	0.220844	0	0.0223325	0.0173697	0	0.0173697	enriched	competed	enriched_and_competed	not_selected
High	IsMasterProtein	Q9UKV3	FALSE	14	19	14	ACIN1	-1.76	4.07	0.000555219	9.58021e-07	0.0918114	0	0	0	0	0	enriched	competed	enriched_and_competed	not_selected
High	IsMasterProtein	P09884	FALSE	12	16	12	POLA1	-1.76	4.1	0.000926981	1.76714e-06	0.0967742	0	0	0	0	0	enriched	competed	enriched_and_competed	not_selected
High	IsMasterProtein	P98175	FALSE	8	6	8	RBM10	-1.76	4.28	0.00301553	4.78739e-06	0.240695	0.00248139	0.0322581	0.0297767	0.00248139	0.0297767	enriched	competed	enriched_and_competed	not_selected
High	IsMasterProtein	Q13596	FALSE	9	2	9	SNX1	-1.76	3.67	0.123642	0.00201606	0.121588	0	0	0	0	0	enriched	not_competed	not_enriched_and_competed	not_selected
High	IsMasterProtein	O75164	FALSE	3	2	3	KDM4A	-1.76	4.58	0.0210057	3.10509e-05	NA	NA	NA	NA	NA	0	enriched	competed	enriched_and_competed	not_selected
High	IsMasterProtein	Q86VU5	FALSE	13	2	13	COMTD1	-1.76	5.55	0.0339165	1.41763e-05	0.0620347	0	0.00248139	0.00248139	0	0.00248139	enriched	competed	enriched_and_competed	not_selected
High	IsMasterProtein	Q9Y6R4	FALSE	3	2	3	MAP3K4	-1.76	4.83	0.139426	0.000367604	0.0322581	0	0.00248139	0.00248139	0	0.00248139	enriched	not_competed	not_enriched_and_competed	not_selected
High	IsMasterProtein	Q04637	FALSE	25	33	25	EIF4G1	-1.75	3.79	0.00061031	1.93305e-06	0.0942928	0	0.00248139	0.00248139	0	0.00248139	enriched	competed	enriched_and_competed	not_selected
High	IsMasterProtein	P14735	FALSE	14	11	14	IDE	-1.75	3.74	0.0131049	7.15576e-05	0.138958	0	0.00248139	0.00248139	0	0.00248139	enriched	competed	enriched_and_competed	not_selected
High	IsMasterProtein	O75179	FALSE	4	4	4	ANKRD17	-1.75	3.58	0.0225418	0.000203153	0.0868486	0	0	0	0	0	enriched	competed	enriched_and_competed	not_selected
High	IsMasterProtein	P08183	FALSE	9	9	9	ABCB1	-1.75	4.59	0.00206139	1.71096e-06	0.364764	0.00496278	0.238213	0.210918	0.00496278	0.210918	enriched	competed	enriched_and_competed	not_selected
High	IsMasterProtein	P60660	FALSE	56	6	56	MYL6	-1.75	4.86	0.00807912	5.68571e-06	0.173697	0	0.00496278	0.00496278	0	0.00496278	enriched	competed	enriched_and_competed	not_selected
High	IsMasterProtein	O95486	FALSE	9	7	9	SEC24A	-1.75	4.2	0.0045554	8.64375e-06	0.124069	0	0	0	0	0	enriched	competed	enriched_and_competed	not_selected
High	IsMasterProtein	Q13123	FALSE	21	9	21	IK	-1.75	3.83	0.000365631	9.42681e-07	0.158809	0	0	0	0	0	enriched	competed	enriched_and_competed	not_selected
High	IsMasterProtein	Q16512	FALSE	7	6	7	PKN1	-1.75	4.12	0.013117	3.57035e-05	0.0595533	0	0	0	0	0	enriched	competed	enriched_and_competed	not_selected
High	IsMasterProtein	Q9H1B7	FALSE	8	4	8	IRF2BPL	-1.75	3.58	0.0153548	0.000123727	0.0645161	0	0	0	0	0	enriched	competed	enriched_and_competed	not_selected
High	IsMasterProtein	Q9H4L7	FALSE	6	6	6	SMARCAD1	-1.75	3.56	0.0117559	9.46154e-05	0.121588	0	0	0	0	0	enriched	competed	enriched_and_competed	not_selected
High	IsMasterProtein	O00442	FALSE	8	3	8	RTCA	-1.75	4.4	0.0123466	2.00858e-05	0.0992556	0	0	0	0	0	enriched	competed	enriched_and_competed	not_selected
High	IsMasterProtein	O60294	FALSE	5	2	5	LCMT2	-1.75	3.82	0.00520309	2.06706e-05	0.0223325	0	0.00248139	0.00248139	0	0.00248139	enriched	competed	enriched_and_competed	not_selected
High	IsMasterProtein	Q96CB8	FALSE	11	2	11	INTS12	-1.75	3.6	0.00144187	7.43692e-06	0.0272953	0	0	0	0	0	enriched	competed	enriched_and_competed	not_selected
High	IsMasterProtein	Q9GZU8	FALSE	13	4	13	PSME3IP1	-1.75	3.98	0.00903728	2.83717e-05	0.0496278	0	0.00496278	0.00248139	0	0.00248139	enriched	competed	enriched_and_competed	not_selected
High	IsMasterProtein	Q9UHV7	FALSE	2	3	2	MED13	-1.75	4.44	0.0578463	0.000154035	0.00992556	0	0	0	0	0	enriched	not_competed	not_enriched_and_competed	not_selected
High	IsMasterProtein	Q13535	FALSE	1	2	1	ATR	-1.75	4.2	0.0380717	0.000128171	0.0124069	0	0	0	0	0	enriched	competed	enriched_and_competed	not_selected
High	IsMasterProtein	Q6P0N0	FALSE	2	2	2	MIS18BP1	-1.75	3.48	0.368179	0.0205784	0.00744417	0	0	0	0	0	enriched	not_competed	not_enriched_and_competed	not_selected
High	IsMasterProtein	Q06830	FALSE	56	16	56	PRDX1	-1.74	4.12	0.00217295	4.01098e-06	NA	NA	NA	NA	NA	0	enriched	competed	enriched_and_competed	selected
High	IsMasterProtein	O15381	FALSE	17	13	17	NVL	-1.74	4.33	0.000511975	4.30873e-07	0.1067	0	0	0	0	0	enriched	competed	enriched_and_competed	not_selected
High	IsMasterProtein	O75153	FALSE	13	14	13	CLUH	-1.74	4.1	0.0013312	2.43691e-06	0.516129	0.0818859	0.543424	0.459057	0.0992556	0.459057	enriched	competed	enriched_and_competed	not_selected
High	IsMasterProtein	P61758	FALSE	45	10	45	VBP1	-1.74	4.13	0.00220419	4.03657e-06	0.188586	0	0	0	0	0	enriched	competed	enriched_and_competed	not_selected
High	IsMasterProtein	Q9BVL2	FALSE	13	7	13	NUP58	-1.74	2.94	0.000412758	8.40782e-06	0.0918114	0	0	0	0	0	enriched	competed	enriched_and_competed	not_selected
High	IsMasterProtein	Q9NXG2	FALSE	19	6	19	THUMPD1	-1.74	3.49	0.00272091	1.80603e-05	0.138958	0.00496278	0.0124069	0.0124069	0.00496278	0.0124069	enriched	competed	enriched_and_competed	not_selected
High	IsMasterProtein	Q9H6S0	FALSE	5	7	5	YTHDC2	-1.74	4.53	0.0021709	1.93001e-06	0.136476	0	0	0	0	0	enriched	competed	enriched_and_competed	not_selected
High	IsMasterProtein	Q8IYS1	FALSE	8	4	8	PM20D2	-1.74	4.01	0.000311456	4.70003e-07	0.129032	0	0.0148883	0.00992556	0	0.00992556	enriched	competed	enriched_and_competed	not_selected
High	IsMasterProtein	Q9Y570	FALSE	26	7	26	PPME1	-1.73	4.23	0.0527409	0.00017786	0.119107	0	0.00744417	0.00496278	0	0.00496278	enriched	not_competed	not_enriched_and_competed	not_selected
High	IsMasterProtein	Q6P6C2	FALSE	25	6	25	ALKBH5	-1.73	4.27	0.00112119	1.36792e-06	0.151365	0	0	0	0	0	enriched	competed	enriched_and_competed	not_selected
High	IsMasterProtein	Q96K76	FALSE	5	5	5	USP47	-1.73	4.16	0.00138622	2.15719e-06	0.243176	0.00496278	0.0620347	0.0471464	0.00496278	0.0471464	enriched	competed	enriched_and_competed	not_selected
High	IsMasterProtein	Q04323	FALSE	22	4	22	UBXN1	-1.73	3.62	0.0425036	0.00098551	0.153846	0	0.00496278	0.00496278	0	0.00496278	enriched	competed	enriched_and_competed	not_selected
High	IsMasterProtein	Q7Z2Z1	FALSE	2	3	2	TICRR	-1.73	4.85	0.00358002	3.77606e-06	NA	NA	NA	NA	NA	0	enriched	competed	enriched_and_competed	not_selected
High	IsMasterProtein	O75427	FALSE	4	2	4	LRCH4	-1.73	3.47	0.00994294	8.45409e-05	0	0	0	0	0	0	enriched	competed	enriched_and_competed	not_selected
High	IsMasterProtein	Q8TAA5	FALSE	7	2	7	GRPEL2	-1.73	4.17	0.010842	2.39238e-05	0.00496278	0	0	0	0	0	enriched	competed	enriched_and_competed	not_selected
High	IsMasterProtein	Q15366	FALSE	49	8	49	PCBP2	-1.72	4.65	0.00446063	3.43356e-06	0.138958	0	0.00248139	0	0	0	enriched	competed	enriched_and_competed	not_selected
High	IsMasterProtein	P50851	FALSE	7	16	7	LRBA	-1.72	2.81	0.00259858	8.01853e-05	0.143921	0	0.00248139	0	0	0	enriched	competed	enriched_and_competed	not_selected
High	IsMasterProtein	Q15717	FALSE	41	11	41	ELAVL1	-1.72	4.36	0.00128466	1.30537e-06	0.16129	0	0	0	0	0	enriched	competed	enriched_and_competed	not_selected
High	IsMasterProtein	Q96KR1	FALSE	16	16	16	ZFR	-1.72	4.33	0.00107818	1.06322e-06	0.126551	0	0.00992556	0.00744417	0	0.00744417	enriched	competed	enriched_and_competed	not_selected
High	IsMasterProtein	Q99661	FALSE	22	13	22	KIF2C	-1.72	4.2	0.00267384	4.06443e-06	0.0992556	0	0	0	0	0	enriched	competed	enriched_and_competed	not_selected
High	IsMasterProtein	O14497	FALSE	8	9	8	ARID1A	-1.72	4.17	0.000364018	3.48608e-07	0.124069	0	0	0	0	0	enriched	competed	enriched_and_competed	not_selected
High	IsMasterProtein	Q9C0C9	FALSE	8	9	8	UBE2O	-1.72	4.37	0.000285651	1.5825e-07	0.151365	0	0	0	0	0	enriched	competed	enriched_and_competed	selected
High	IsMasterProtein	Q9NRN7	FALSE	33	9	33	AASDHPPT	-1.72	4.16	0.0039352	6.91172e-06	0.233251	0	0.0272953	0.0248139	0	0.0248139	enriched	competed	enriched_and_competed	not_selected
High	IsMasterProtein	Q9P287	FALSE	22	7	22	BCCIP	-1.72	4.86	0.0621578	7.8925e-05	0.188586	0	0	0	0	0	enriched	not_competed	not_enriched_and_competed	not_selected
High	IsMasterProtein	P47914	FALSE	30	6	30	RPL29	-1.72	3.1	0.0002823	3.51176e-06	0.111663	0	0.00992556	0.00744417	0	0.00744417	enriched	competed	enriched_and_competed	not_selected
High	IsMasterProtein	O14936	FALSE	7	6	7	CASK	-1.72	4.45	0.000457169	2.41366e-07	0.188586	0	0.00992556	0.00992556	0	0.00992556	enriched	competed	enriched_and_competed	not_selected
High	IsMasterProtein	Q9Y4C2	FALSE	11	7	11	TCAF1	-1.72	3.99	0.000250531	3.08223e-07	0.141439	0.00248139	0.00496278	0.00496278	0.00248139	0.00496278	enriched	competed	enriched_and_competed	not_selected
High	IsMasterProtein	O60870	FALSE	9	3	9	KIN	-1.72	3.96	0.00583089	1.55727e-05	0.0843672	0	0	0	0	0	enriched	competed	enriched_and_competed	not_selected
High	IsMasterProtein	Q69YL0	FALSE	29	2	29	NCBP2AS2	-1.72	5.12	0.432673	0.00246196	0.0397022	0	0.0198511	0.0198511	0	0.0198511	enriched	not_competed	not_enriched_and_competed	not_selected
High	IsMasterProtein	Q9NUA8	FALSE	2	2	2	ZBTB40	-1.72	4.17	0.471744	0.0206809	0	0	0	0	0	0	enriched	not_competed	not_enriched_and_competed	not_selected
High	IsMasterProtein	Q99569	FALSE	2	1	2	PKP4	-1.72	4.3	0.00153675	1.74879e-06	0.0322581	0	0	0	0	0	enriched	competed	enriched_and_competed	not_selected
High	IsMasterProtein	Q8TEQ6	FALSE	17	23	17	GEMIN5	-1.71	3.84	0.000647647	1.5512e-06	0.0992556	0	0	0	0	0	enriched	competed	enriched_and_competed	not_selected
High	IsMasterProtein	Q9H9A6	FALSE	37	18	37	LRRC40	-1.71	4.1	0.000557229	6.97454e-07	0.0769231	0	0	0	0	0	enriched	competed	enriched_and_competed	not_selected
High	IsMasterProtein	P09211	FALSE	56	9	56	GSTP1	-1.71	3.56	0.000949127	4.39087e-06	NA	NA	NA	NA	NA	0	enriched	competed	enriched_and_competed	selected
High	IsMasterProtein	P33316	FALSE	27	6	27	DUT	-1.71	4.09	0.00149367	2.46608e-06	0.101737	0	0	0	0	0	enriched	competed	enriched_and_competed	not_selected
High	IsMasterProtein	Q9NVE7	FALSE	8	5	8	PANK4	-1.71	4.59	0.000993141	5.27577e-07	0.186104	0.00248139	0.0148883	0.00992556	0.00248139	0.00992556	enriched	competed	enriched_and_competed	not_selected
High	IsMasterProtein	Q9BRJ7	FALSE	29	4	29	NUDT16L1	-1.71	4.2	0.00480352	7.59447e-06	0.129032	0	0.00248139	0.00248139	0	0.00248139	enriched	competed	enriched_and_competed	not_selected
High	IsMasterProtein	Q8N2G8	FALSE	13	5	13	GHDC	-1.71	3.68	0.0020622	7.81944e-06	0.176179	0	0.0124069	0.0124069	0	0.0124069	enriched	competed	enriched_and_competed	not_selected
High	IsMasterProtein	Q8WXD5	FALSE	7	2	7	GEMIN6	-1.71	4.29	0.00361779	4.72972e-06	0.00496278	0	0	0	0	0	enriched	competed	enriched_and_competed	not_selected
High	IsMasterProtein	O00410	FALSE	33	29	33	IPO5	-1.7	4.28	0.00105969	1.02063e-06	0.186104	0	0	0	0	0	enriched	competed	enriched_and_competed	not_selected
High	IsMasterProtein	Q92974	FALSE	10	6	10	ARHGEF2	-1.7	4.1	0.0038825	6.89563e-06	0.136476	0	0	0	0	0	enriched	competed	enriched_and_competed	not_selected
High	IsMasterProtein	Q9NRL2	FALSE	6	8	6	BAZ1A	-1.7	3.94	0.00228698	5.09382e-06	0.0868486	0	0	0	0	0	enriched	competed	enriched_and_competed	not_selected
High	IsMasterProtein	O94927	FALSE	14	7	14	HAUS5	-1.7	5.06	0.00109928	2.08349e-07	0.292804	0	0.148883	0.133995	0	0.133995	enriched	competed	enriched_and_competed	not_selected
High	IsMasterProtein	Q9Y6I9	FALSE	17	6	17	TEX264	-1.7	2.55	0.014385	0.00105153	0.19603	0.00744417	0.1067	0.0992556	0.00992556	0.0992556	enriched	competed	enriched_and_competed	not_selected
High	IsMasterProtein	O15446	FALSE	7	4	7	POLR1G	-1.7	4.03	0.00993669	2.38988e-05	0.0719603	0	0	0	0	0	enriched	competed	enriched_and_competed	not_selected
High	IsMasterProtein	Q13613	FALSE	7	3	7	MTMR1	-1.7	4.08	0.000227184	2.03764e-07	0	0	0	0	0	0	enriched	competed	enriched_and_competed	not_selected
High	IsMasterProtein	O43719	FALSE	7	5	7	HTATSF1	-1.7	3.6	0.0924314	0.00115377	0.109181	0	0.00992556	0.00992556	0	0.00992556	enriched	not_competed	not_enriched_and_competed	not_selected
High	IsMasterProtein	Q9BTD8	FALSE	4	2	4	RBM42	-1.7	4.12	0.000301472	2.63654e-07	0.0794045	0	0	0	0	0	enriched	competed	enriched_and_competed	not_selected
High	IsMasterProtein	Q9UMS0	FALSE	11	2	11	NFU1	-1.7	4.86	0.604734	0.00978467	0.126551	0	0.0248139	0.0248139	0	0.0248139	enriched	not_competed	not_enriched_and_competed	not_selected
High	IsMasterProtein	Q8TEW0	FALSE	2	2	2	PARD3	-1.7	3.2	0.129219	0.00576098	0.0223325	0	0	0	0	0	enriched	not_competed	not_enriched_and_competed	not_selected
High	IsMasterProtein	Q15650	FALSE	4	2	4	TRIP4	-1.7	4.05	0.0205612	5.95055e-05	0.0496278	0	0	0	0	0	enriched	competed	enriched_and_competed	not_selected
High	IsMasterProtein	Q6STE5	FALSE	6	1	6	SMARCD3	-1.7	4.31	0.0777508	0.0002421	0.0719603	0	0	0	0	0	enriched	not_competed	not_enriched_and_competed	not_selected
High	IsMasterProtein	P13797	FALSE	53	25	53	PLS3	-1.69	3.6	0.000793234	2.97771e-06	0.0397022	0	0	0	0	0	enriched	competed	enriched_and_competed	not_selected
High	IsMasterProtein	P30041	FALSE	71	18	71	PRDX6	-1.69	3.86	0.0031391	8.06105e-06	0.0918114	0	0	0	0	0	enriched	competed	enriched_and_competed	selected
High	IsMasterProtein	Q9UI26	FALSE	11	8	11	IPO11	-1.69	3.8	0.0022611	6.32049e-06	0.114144	0	0.00496278	0	0	0	enriched	competed	enriched_and_competed	not_selected
High	IsMasterProtein	Q6ZN17	FALSE	33	7	33	LIN28B	-1.69	4.17	0.00949945	1.67613e-05	0.057072	0	0	0	0	0	enriched	competed	enriched_and_competed	not_selected
High	IsMasterProtein	P22061	FALSE	28	4	28	PCMT1	-1.69	4.67	0.0191273	1.70832e-05	0.141439	0	0.00496278	0.00248139	0	0.00248139	enriched	competed	enriched_and_competed	not_selected
High	IsMasterProtein	Q16799	FALSE	8	4	8	RTN1	-1.69	5.99	0.323885	0.00034797	0.173697	0.0272953	0.0769231	0.0694789	0.0272953	0.0694789	enriched	not_competed	not_enriched_and_competed	not_selected
High	IsMasterProtein	O75477	FALSE	12	2	12	ERLIN1	-1.69	3.92	0.000389951	5.98771e-07	0.16129	0	0.0148883	0.0148883	0	0.0148883	enriched	competed	enriched_and_competed	not_selected
High	IsMasterProtein	Q9HCD5	FALSE	13	3	13	NCOA5	-1.69	4.51	0.545738	0.0103199	0.16129	0	0.00496278	0.00496278	0	0.00496278	enriched	not_competed	not_enriched_and_competed	not_selected
High	IsMasterProtein	Q9Y289	FALSE	4	2	4	SLC5A6	-1.69	4.48	0.0379595	6.15256e-05	0.0521092	0	0.00248139	0	0	0	enriched	competed	enriched_and_competed	not_selected
High	IsMasterProtein	Q86U06	FALSE	10	2	10	RBM23	-1.69	4.22	0.00212466	2.63255e-06	0.0421836	0	0	0	0	0	enriched	competed	enriched_and_competed	not_selected
High	IsMasterProtein	Q9ULX3	FALSE	8	3	8	NOB1	-1.69	4.53	0.00364804	2.8348e-06	0.114144	0	0.00248139	0.00248139	0	0.00248139	enriched	competed	enriched_and_competed	not_selected
High	IsMasterProtein	O95551	FALSE	11	3	11	TDP2	-1.69	4.05	0.0975052	0.000519112	0.0272953	0	0	0	0	0	enriched	not_competed	not_enriched_and_competed	not_selected
High	IsMasterProtein	O43143	FALSE	35	32	35	DHX15	-1.68	4.31	0.000176766	8.125e-08	0.1067	0	0	0	0	0	enriched	competed	enriched_and_competed	not_selected
High	IsMasterProtein	Q7Z6Z7	FALSE	10	32	10	HUWE1	-1.68	3.92	0.00021882	2.44767e-07	0.0967742	0	0	0	0	0	enriched	competed	enriched_and_competed	not_selected
High	IsMasterProtein	P17812	FALSE	26	13	26	CTPS1	-1.68	4.17	0.000941684	1.005e-06	0.163772	0	0.00744417	0.00496278	0	0.00496278	enriched	competed	enriched_and_competed	not_selected
High	IsMasterProtein	O15226	FALSE	18	16	18	NKRF	-1.68	4.17	0.000106232	6.38963e-08	0.109181	0	0.00496278	0	0	0	enriched	competed	enriched_and_competed	not_selected
High	IsMasterProtein	Q7Z460	FALSE	7	7	7	CLASP1	-1.68	3.92	0.0096159	2.52238e-05	0.114144	0	0	0	0	0	enriched	competed	enriched_and_competed	not_selected
High	IsMasterProtein	Q13418	FALSE	7	3	7	ILK	-1.68	4.18	0.0154116	2.88845e-05	0.114144	0	0	0	0	0	enriched	competed	enriched_and_competed	not_selected
High	IsMasterProtein	Q5THJ4	FALSE	2	5	2	VPS13D	-1.68	4.29	0.000944331	1.33045e-06	0.0471464	0	0.0124069	0.0124069	0	0.0124069	enriched	competed	enriched_and_competed	not_selected
High	IsMasterProtein	P29966	FALSE	11	4	11	MARCKS	-1.68	3.38	0.00490805	3.51857e-05	0.057072	0	0	0	0	0	enriched	competed	enriched_and_competed	not_selected
High	IsMasterProtein	Q9Y5N6	FALSE	8	2	8	ORC6	-1.68	4.22	0.00621943	8.66756e-06	0.00496278	0	0	0	0	0	enriched	competed	enriched_and_competed	not_selected
High	IsMasterProtein	Q5VZ89	FALSE	1	2	1	DENND4C	-1.68	3.94	0.00969328	2.44428e-05	0.0397022	0	0	0	0	0	enriched	competed	enriched_and_competed	not_selected
High	IsMasterProtein	Q99487	FALSE	6	2	6	PAFAH2	-1.68	4.93	0.0800171	8.75187e-05	0.0173697	0	0	0	0	0	enriched	not_competed	not_enriched_and_competed	not_selected
High	IsMasterProtein	Q49A88	FALSE	3	2	3	CCDC14	-1.68	3.71	0.136527	0.00362038	NA	NA	NA	NA	NA	0	enriched	not_competed	not_enriched_and_competed	not_selected
High	IsMasterProtein	O15067	FALSE	20	23	20	PFAS	-1.67	4.28	0.00312753	3.41089e-06	0.104218	0	0.00248139	0.00248139	0	0.00248139	enriched	competed	enriched_and_competed	not_selected
High	IsMasterProtein	P51153	FALSE	64	10	64	RAB13	-1.67	4.11	0.000531055	5.18403e-07	0.111663	0	0	0	0	0	enriched	competed	enriched_and_competed	not_selected
High	IsMasterProtein	Q4J6C6	FALSE	22	10	22	PREPL	-1.67	4.71	0.000832865	2.3758e-07	0.26799	0	0.0942928	0.0818859	0	0.0818859	enriched	competed	enriched_and_competed	not_selected
High	IsMasterProtein	Q9P2I0	FALSE	14	10	14	CPSF2	-1.67	4.54	0.000334535	9.98148e-08	0.101737	0	0	0	0	0	enriched	competed	enriched_and_competed	not_selected
High	IsMasterProtein	Q96N67	FALSE	8	11	8	DOCK7	-1.67	4.16	0.00368843	5.1746e-06	0.138958	0	0	0	0	0	enriched	competed	enriched_and_competed	not_selected
High	IsMasterProtein	P0DN79	FALSE	25	10	25	CBS	-1.67	4.08	0.00282457	4.37314e-06	0.168734	0.00248139	0.0198511	0.0173697	0.00248139	0.0173697	enriched	competed	enriched_and_competed	not_selected
High	IsMasterProtein	O95487	FALSE	4	5	4	SEC24B	-1.67	4.18	0.0343431	8.02086e-05	0.126551	0	0	0	0	0	enriched	competed	enriched_and_competed	not_selected
High	IsMasterProtein	Q9Y2L5	FALSE	5	6	5	TRAPPC8	-1.67	4	0.000764389	1.06285e-06	0.0496278	0	0	0	0	0	enriched	competed	enriched_and_competed	not_selected
High	IsMasterProtein	O96017	FALSE	12	4	12	CHEK2	-1.67	4.3	0.0411446	8.60744e-05	0.0744417	0	0	0	0	0	enriched	competed	enriched_and_competed	not_selected
High	IsMasterProtein	Q99996	FALSE	2	5	2	AKAP9	-1.67	3.38	0.0719841	0.00110983	0.057072	0	0	0	0	0	enriched	not_competed	not_enriched_and_competed	not_selected
High	IsMasterProtein	Q9NRR5	FALSE	2	2	2	UBQLN4	-1.67	3.33	0.00228982	1.53536e-05	0.166253	0	0.00248139	0.00248139	0	0.00248139	enriched	competed	enriched_and_competed	not_selected
High	IsMasterProtein	Q8IYU8	FALSE	6	2	6	MICU2	-1.67	4.75	0.0363605	3.33081e-05	0.215881	0	0.0595533	0.0595533	0	0.0595533	enriched	competed	enriched_and_competed	not_selected
High	IsMasterProtein	P49321	FALSE	30	17	30	NASP	-1.66	3.77	0.00158553	3.91155e-06	0.17866	0	0.0198511	0.0198511	0	0.0198511	enriched	competed	enriched_and_competed	not_selected
High	IsMasterProtein	Q7Z4Q2	FALSE	23	13	23	HEATR3	-1.66	4.61	0.00597186	3.92238e-06	0.235732	0.00248139	0.0744417	0.0645161	0.00248139	0.0645161	enriched	competed	enriched_and_competed	not_selected
High	IsMasterProtein	O15228	FALSE	16	10	16	GNPAT	-1.66	4.77	0.00164704	5.37278e-07	0.193548	0	0.0198511	0.0198511	0	0.0198511	enriched	competed	enriched_and_competed	not_selected
High	IsMasterProtein	P52888	FALSE	15	10	15	THOP1	-1.66	4.01	0.00393617	6.8366e-06	0.186104	0.00496278	0.044665	0.0397022	0.00744417	0.0397022	enriched	competed	enriched_and_competed	not_selected
High	IsMasterProtein	P56182	FALSE	25	10	25	RRP1	-1.66	4.09	0.000765215	8.37723e-07	0.0918114	0	0	0	0	0	enriched	competed	enriched_and_competed	not_selected
High	IsMasterProtein	O75116	FALSE	5	5	5	ROCK2	-1.66	3.78	0.00255745	6.67935e-06	0.126551	0	0.00248139	0.00248139	0	0.00248139	enriched	competed	enriched_and_competed	not_selected
High	IsMasterProtein	Q96MU7	FALSE	7	6	7	YTHDC1	-1.66	3.86	0.000125821	1.27627e-07	0.124069	0	0	0	0	0	enriched	competed	enriched_and_competed	not_selected
High	IsMasterProtein	Q8TF05	FALSE	3	3	3	PPP4R1	-1.66	4.31	0.0113654	1.39008e-05	0.116625	0	0.00496278	0	0	0	enriched	competed	enriched_and_competed	not_selected
High	IsMasterProtein	Q9NZT2	FALSE	8	5	8	OGFR	-1.66	3.11	0.00400746	4.56952e-05	0.0248139	0	0	0	0	0	enriched	competed	enriched_and_competed	not_selected
High	IsMasterProtein	P12955	FALSE	11	5	11	PEPD	-1.66	3.07	9.70445e-05	8.56899e-07	0.0595533	0	0	0	0	0	enriched	competed	enriched_and_competed	not_selected
High	IsMasterProtein	Q9BW71	FALSE	8	3	8	HIRIP3	-1.66	4	0.0416569	0.000139116	0.044665	0	0	0	0	0	enriched	competed	enriched_and_competed	not_selected
High	IsMasterProtein	Q9NUQ8	FALSE	7	3	7	ABCF3	-1.66	4.16	0.00576609	8.20334e-06	0.129032	0	0.00496278	0.00496278	0	0.00496278	enriched	competed	enriched_and_competed	not_selected
High	IsMasterProtein	Q13042	FALSE	4	3	4	CDC16	-1.66	4.92	0.0528676	4.22194e-05	0.0843672	0	0	0	0	0	enriched	not_competed	not_enriched_and_competed	not_selected
High	IsMasterProtein	Q9H0E2	FALSE	13	3	13	TOLLIP	-1.66	3.45	0.0492307	0.000802961	0.0421836	0	0	0	0	0	enriched	competed	enriched_and_competed	not_selected
High	IsMasterProtein	O00267	FALSE	13	13	13	SUPT5H	-1.65	3.9	0.000430833	5.84928e-07	0.124069	0	0	0	0	0	enriched	competed	enriched_and_competed	not_selected
High	IsMasterProtein	Q6DKJ4	FALSE	19	5	19	NXN	-1.65	4.57	0.0315048	3.2999e-05	0.171216	0	0.0124069	0.00992556	0	0.00992556	enriched	competed	enriched_and_competed	not_selected
High	IsMasterProtein	Q14671	FALSE	4	3	4	PUM1	-1.65	4.19	0.00166454	1.67721e-06	0.153846	0	0.00744417	0.00496278	0	0.00496278	enriched	competed	enriched_and_competed	not_selected
High	IsMasterProtein	Q96GM5	FALSE	17	4	17	SMARCD1	-1.65	3.49	0.110811	0.00156211	0.148883	0	0	0	0	0	enriched	not_competed	not_enriched_and_competed	not_selected
High	IsMasterProtein	Q86YS7	FALSE	6	5	6	C2CD5	-1.65	3.78	0.00358303	9.29902e-06	0.119107	0	0	0	0	0	enriched	competed	enriched_and_competed	not_selected
High	IsMasterProtein	Q53GS7	FALSE	6	3	6	GLE1	-1.65	3.61	0.00218741	7.26366e-06	0.0297767	0	0	0	0	0	enriched	competed	enriched_and_competed	not_selected
High	IsMasterProtein	Q96C86	FALSE	12	3	12	DCPS	-1.65	4.1	0.0208671	4.3687e-05	0.171216	0	0.0124069	0.0124069	0	0.0124069	enriched	competed	enriched_and_competed	not_selected
High	IsMasterProtein	Q9NWY4	FALSE	16	3	16	HPF1	-1.65	4.1	0.00597779	9.0654e-06	0.0868486	0.00248139	0.00496278	0.00496278	0	0.00496278	enriched	competed	enriched_and_competed	not_selected
High	IsMasterProtein	Q6UX07	FALSE	7	2	7	DHRS13	-1.65	5.71	0.12227	5.35602e-05	0.0595533	0	0.0148883	0.0124069	0	0.0124069	enriched	not_competed	not_enriched_and_competed	not_selected
High	IsMasterProtein	Q9P016	FALSE	10	2	10	THYN1	-1.65	4.24	0.00190962	1.86328e-06	0.124069	0	0.00248139	0.00248139	0	0.00248139	enriched	competed	enriched_and_competed	not_selected
High	IsMasterProtein	Q14008	FALSE	24	50	24	CKAP5	-1.64	3.89	0.000132598	1.07737e-07	0.0769231	0	0	0	0	0	enriched	competed	enriched_and_competed	not_selected
High	IsMasterProtein	Q15645	FALSE	34	13	34	TRIP13	-1.64	3.5	0.00160271	6.49292e-06	0.143921	0	0.0148883	0.0124069	0	0.0124069	enriched	competed	enriched_and_competed	not_selected
High	IsMasterProtein	Q9NVN8	FALSE	26	15	26	GNL3L	-1.64	5.13	0.00120062	1.42973e-07	0.173697	0	0.00248139	0.00248139	0	0.00248139	enriched	competed	enriched_and_competed	not_selected
High	IsMasterProtein	O60216	FALSE	13	6	13	RAD21	-1.64	3.58	9.60517e-05	1.56167e-07	0.121588	0	0	0	0	0	enriched	competed	enriched_and_competed	not_selected
High	IsMasterProtein	Q9NQZ2	FALSE	8	5	8	UTP3	-1.64	3.05	0.00877144	0.000126982	0.0843672	0	0	0	0	0	enriched	competed	enriched_and_competed	not_selected
High	IsMasterProtein	Q96CU9	FALSE	9	3	9	FOXRED1	-1.64	5.04	0.00146361	2.37571e-07	0.37469	0.0645161	0.315136	0.260546	0.0694789	0.260546	enriched	competed	enriched_and_competed	not_selected
High	IsMasterProtein	Q92674	FALSE	8	6	8	CENPI	-1.64	4.39	0.000810175	4.04194e-07	0.109181	0	0.0124069	0.00992556	0	0.00992556	enriched	competed	enriched_and_competed	not_selected
High	IsMasterProtein	Q14202	FALSE	3	2	3	ZMYM3	-1.64	4.45	0.00102317	4.76215e-07	0.0397022	0	0	0	0	0	enriched	competed	enriched_and_competed	not_selected
High	IsMasterProtein	Q9P2N6	FALSE	5	3	5	KANSL3	-1.64	4.15	0.000719608	5.79544e-07	0.00248139	0	0	0	0	0	enriched	competed	enriched_and_competed	not_selected
High	IsMasterProtein	O75223	FALSE	16	4	16	GGCT	-1.64	2.79	0.00384442	9.28952e-05	0.0397022	0	0	0	0	0	enriched	competed	enriched_and_competed	not_selected
High	IsMasterProtein	Q8NAN2	FALSE	11	5	11	MIGA1	-1.64	4.39	0.00256092	1.8887e-06	0.104218	0	0.044665	0.0421836	0	0.0421836	enriched	competed	enriched_and_competed	not_selected
High	IsMasterProtein	P43246	FALSE	32	26	32	MSH2	-1.63	4.23	0.00133212	1.05574e-06	0.151365	0	0	0	0	0	enriched	competed	enriched_and_competed	not_selected
High	IsMasterProtein	O00429	FALSE	38	18	38	DNM1L	-1.63	4.47	0.000175475	5.31113e-08	0.17866	0	0.00496278	0.00496278	0	0.00496278	enriched	competed	enriched_and_competed	not_selected
High	IsMasterProtein	Q16850	FALSE	38	17	38	NA	-1.63	4.55	0.000739224	2.24879e-07	0.426799	0.0372208	0.387097	0.354839	0.0496278	0.354839	enriched	competed	enriched_and_competed	not_selected
High	IsMasterProtein	O00487	FALSE	32	8	32	PSMD14	-1.63	4.3	0.000883266	5.31598e-07	0.141439	0	0	0	0	0	enriched	competed	enriched_and_competed	not_selected
High	IsMasterProtein	Q9H6T3	FALSE	15	11	15	RPAP3	-1.63	3.67	0.000461455	9.6207e-07	0.0794045	0	0	0	0	0	enriched	competed	enriched_and_competed	not_selected
High	IsMasterProtein	Q03001	FALSE	1	5	1	DST	-1.63	3.6	0.0442609	0.000285067	0.116625	0.00496278	0.00744417	0.00744417	0.00496278	0.00744417	enriched	competed	enriched_and_competed	not_selected
High	IsMasterProtein	Q05086	FALSE	9	6	9	UBE3A	-1.63	3.81	0.000351888	4.81022e-07	0.151365	0	0.0297767	0.0272953	0	0.0272953	enriched	competed	enriched_and_competed	not_selected
High	IsMasterProtein	P16930	FALSE	15	5	15	FAH	-1.63	3.63	0.00110487	3.05496e-06	0.153846	0.00992556	0.0421836	0.0372208	0.00992556	0.0372208	enriched	competed	enriched_and_competed	not_selected
High	IsMasterProtein	P83111	FALSE	10	5	10	LACTB	-1.63	4.9	0.0149673	6.73423e-06	0.0769231	0	0.00248139	0.00248139	0	0.00248139	enriched	competed	enriched_and_competed	not_selected
High	IsMasterProtein	O94788	FALSE	15	5	15	ALDH1A2	-1.63	5.3	0.0252776	7.45584e-06	0.136476	0.00992556	0.0421836	0.0248139	0.00248139	0.0248139	enriched	competed	enriched_and_competed	not_selected
High	IsMasterProtein	Q96T37	FALSE	5	4	5	RBM15	-1.63	3.43	0.0124108	7.78243e-05	0.1067	0	0.00496278	0.00248139	0	0.00248139	enriched	competed	enriched_and_competed	not_selected
High	IsMasterProtein	Q6PCB5	FALSE	8	4	8	RSBN1L	-1.63	2.79	0.0160558	0.000472626	0.0173697	0	0	0	0	0	enriched	competed	enriched_and_competed	not_selected
High	IsMasterProtein	P55795	FALSE	34	6	34	HNRNPH2	-1.62	4.16	0.0279414	5.08128e-05	0.272953	0.00248139	0.0843672	0.0744417	0.00248139	0.0744417	enriched	competed	enriched_and_competed	not_selected
High	IsMasterProtein	O43663	FALSE	18	12	18	PRC1	-1.62	4.25	0.00024975	9.94313e-08	0.153846	0	0.00248139	0.00248139	0	0.00248139	enriched	competed	enriched_and_competed	not_selected
High	IsMasterProtein	O43148	FALSE	10	3	10	RNMT	-1.62	4.15	0.000338355	1.77321e-07	0.057072	0	0	0	0	0	enriched	competed	enriched_and_competed	not_selected
High	IsMasterProtein	Q9NX74	FALSE	10	4	10	DUS2	-1.62	4.25	0.00120779	8.43829e-07	0.0645161	0	0	0	0	0	enriched	competed	enriched_and_competed	not_selected
High	IsMasterProtein	O96013	FALSE	6	3	6	PAK4	-1.62	3.68	0.0922349	0.00172866	0.057072	0	0	0	0	0	enriched	not_competed	not_enriched_and_competed	not_selected
High	IsMasterProtein	Q8N6M0	FALSE	5	1	5	OTUD6B	-1.62	4.03	0.00224361	2.86086e-06	0.0372208	0	0	0	0	0	enriched	competed	enriched_and_competed	not_selected
High	IsMasterProtein	Q9NPF0	FALSE	9	2	9	CD320	-1.62	4.86	0.0175343	8.47542e-06	0.0645161	0.00744417	0.0198511	0.0173697	0.00992556	0.0173697	enriched	competed	enriched_and_competed	not_selected
High	IsMasterProtein	Q16513	FALSE	23	15	23	PKN2	-1.61	3.88	7.62236e-05	5.90556e-08	0.153846	0	0	0	0	0	enriched	competed	enriched_and_competed	not_selected
High	IsMasterProtein	P61201	FALSE	33	14	33	COPS2	-1.61	4.16	0.00406736	4.40941e-06	0.17866	0	0	0	0	0	enriched	competed	enriched_and_competed	not_selected
High	IsMasterProtein	Q9UBB6	FALSE	18	9	18	NCDN	-1.61	4.08	0.00152273	1.60667e-06	0.151365	0	0.00744417	0.00496278	0	0.00496278	enriched	competed	enriched_and_competed	not_selected
High	IsMasterProtein	Q8WU90	FALSE	28	12	28	ZC3H15	-1.61	4.04	0.000666019	5.7456e-07	0.131514	0	0	0	0	0	enriched	competed	enriched_and_competed	not_selected
High	IsMasterProtein	O75821	FALSE	21	7	21	EIF3G	-1.61	3.9	0.00059134	6.69993e-07	0.126551	0	0	0	0	0	enriched	competed	enriched_and_competed	not_selected
High	IsMasterProtein	Q96JM3	FALSE	12	8	12	CHAMP1	-1.61	3.86	0.000113567	8.44069e-08	0.1067	0	0	0	0	0	enriched	competed	enriched_and_competed	not_selected
High	IsMasterProtein	Q96RS6	FALSE	11	4	11	NUDCD1	-1.61	4.29	0.0538912	0.000100374	0.119107	0	0	0	0	0	enriched	not_competed	not_enriched_and_competed	not_selected
High	IsMasterProtein	Q96PV6	FALSE	7	5	7	LENG8	-1.61	4.54	0.0220379	1.79078e-05	0.101737	0	0.00744417	0.00744417	0	0.00744417	enriched	competed	enriched_and_competed	not_selected
High	IsMasterProtein	Q92530	FALSE	21	4	21	PSMF1	-1.61	4.05	0.00752008	1.07891e-05	0.129032	0	0.00248139	0.00248139	0	0.00248139	enriched	competed	enriched_and_competed	not_selected
High	IsMasterProtein	Q8IUF8	FALSE	9	4	9	RIOX2	-1.61	4.19	0.00611494	6.79336e-06	0.0694789	0	0	0	0	0	enriched	competed	enriched_and_competed	not_selected
High	IsMasterProtein	Q05397	FALSE	5	3	5	PTK2	-1.61	4.44	0.0234302	2.34128e-05	0.0471464	0	0	0	0	0	enriched	competed	enriched_and_competed	not_selected
High	IsMasterProtein	Q9NV70	FALSE	3	2	3	EXOC1	-1.61	3.65	0.185673	0.00236424	0.0868486	0	0.00992556	0.00992556	0	0.00992556	enriched	not_competed	not_enriched_and_competed	not_selected
High	IsMasterProtein	Q8N6Q8	FALSE	4	3	4	METTL25	-1.61	3.76	0.0112173	3.04499e-05	0.00744417	0	0	0	0	0	enriched	competed	enriched_and_competed	not_selected
High	IsMasterProtein	P43243	FALSE	35	32	35	MATR3	-1.6	4.26	0.00187454	1.30595e-06	0.198511	0	0.00496278	0.00496278	0	0.00496278	enriched	competed	enriched_and_competed	not_selected
High	IsMasterProtein	Q14669	FALSE	11	18	11	TRIP12	-1.6	4.05	0.000576468	4.41281e-07	0.0942928	0	0	0	0	0	enriched	competed	enriched_and_competed	not_selected
High	IsMasterProtein	Q96GM8	FALSE	19	8	19	TOE1	-1.6	4.16	0.00805982	9.2668e-06	0.109181	0	0	0	0	0	enriched	competed	enriched_and_competed	not_selected
High	IsMasterProtein	P49589	FALSE	11	7	11	CARS1	-1.6	4.34	0.0153734	1.46106e-05	0.138958	0.00248139	0.00992556	0.00992556	0.00248139	0.00992556	enriched	competed	enriched_and_competed	not_selected
High	IsMasterProtein	P24941	FALSE	31	4	31	CDK2	-1.6	3.87	0.00970107	2.01814e-05	0.173697	0.00248139	0.00992556	0.00744417	0.00248139	0.00744417	enriched	competed	enriched_and_competed	not_selected
High	IsMasterProtein	Q9NR50	FALSE	21	8	21	EIF2B3	-1.6	4.37	0.0094955	7.97169e-06	0.156328	0	0.0297767	0.0272953	0	0.0272953	enriched	competed	enriched_and_competed	not_selected
High	IsMasterProtein	Q6NUQ1	FALSE	9	6	9	RINT1	-1.6	4.14	8.0542e-05	4.2805e-08	0.240695	0.00496278	0.0694789	0.0620347	0.00496278	0.0620347	enriched	competed	enriched_and_competed	not_selected
High	IsMasterProtein	Q8IXB1	FALSE	8	5	8	DNAJC10	-1.6	4.16	0.00476971	4.98789e-06	0.193548	0	0.0124069	0.00744417	0	0.00744417	enriched	competed	enriched_and_competed	not_selected
High	IsMasterProtein	P83436	FALSE	10	6	10	COG7	-1.6	4.44	0.00845961	6.00449e-06	0.114144	0	0	0	0	0	enriched	competed	enriched_and_competed	not_selected
High	IsMasterProtein	Q8NDZ2	FALSE	5	3	5	SIMC1	-1.6	3.6	0.110116	0.000994077	0.00992556	0	0	0	0	0	enriched	not_competed	not_enriched_and_competed	not_selected
High	IsMasterProtein	Q13625	FALSE	3	2	3	TP53BP2	-1.6	4.04	0.0307733	6.50896e-05	0.0173697	0	0	0	0	0	enriched	competed	enriched_and_competed	selected
High	IsMasterProtein	O75044	FALSE	4	2	4	SRGAP2	-1.6	3.52	0.00116985	3.64276e-06	0.00992556	0	0	0	0	0	enriched	competed	enriched_and_competed	not_selected
High	IsMasterProtein	P78332	FALSE	3	2	3	RBM6	-1.6	3.72	0.00329291	7.30905e-06	0.1067	0	0	0	0	0	enriched	competed	enriched_and_competed	not_selected
High	IsMasterProtein	Q04656	FALSE	2	2	2	ATP7A	-1.6	4.09	0.000130541	6.36426e-08	0.1067	0	0.00992556	0.00992556	0	0.00992556	enriched	competed	enriched_and_competed	not_selected
High	IsMasterProtein	P49792	FALSE	31	47	31	RANBP2	-1.59	4.33	0.000813421	3.4223e-07	0.148883	0	0	0	0	0	enriched	competed	enriched_and_competed	not_selected
High	IsMasterProtein	Q14444	FALSE	9	7	9	CAPRIN1	-1.59	3.59	0.0020324	5.44109e-06	0.146402	0.00496278	0.0124069	0.0124069	0.00496278	0.0124069	enriched	competed	enriched_and_competed	not_selected
High	IsMasterProtein	Q5H9R7	FALSE	13	9	13	PPP6R3	-1.59	4.04	0.0130781	2.01065e-05	0.114144	0	0	0	0	0	enriched	competed	enriched_and_competed	not_selected
High	IsMasterProtein	Q86W56	FALSE	7	5	7	PARG	-1.59	4.4	0.00725451	5.00708e-06	0.0719603	0	0	0	0	0	enriched	competed	enriched_and_competed	not_selected
High	IsMasterProtein	P49841	FALSE	21	3	21	GSK3B	-1.59	4.11	0.00652233	7.5135e-06	0.136476	0	0.00496278	0.00248139	0	0.00248139	enriched	competed	enriched_and_competed	not_selected
High	IsMasterProtein	P04035	FALSE	7	4	7	HMGCR	-1.59	4.66	0.00165475	4.60331e-07	0.121588	0.00496278	0.057072	0.0521092	0.00248139	0.0521092	enriched	competed	enriched_and_competed	not_selected
High	IsMasterProtein	Q9C0I1	FALSE	6	4	6	MTMR12	-1.59	4.1	0.00545515	6.06498e-06	0.0347395	0	0.00744417	0.00744417	0	0.00744417	enriched	competed	enriched_and_competed	not_selected
High	IsMasterProtein	P49137	FALSE	9	3	9	MAPKAPK2	-1.59	4.13	0.0570933	0.00012705	0.0272953	0	0	0	0	0	enriched	not_competed	not_enriched_and_competed	not_selected
High	IsMasterProtein	P59998	FALSE	23	4	23	ARPC4	-1.59	3.75	0.0146878	3.99695e-05	0.116625	0	0	0	0	0	enriched	competed	enriched_and_competed	not_selected
High	IsMasterProtein	Q15633	FALSE	3	2	3	TARBP2	-1.59	5.33	0.581026	0.00306483	0.00992556	0	0	0	0	0	enriched	not_competed	not_enriched_and_competed	not_selected
High	IsMasterProtein	Q7L266	FALSE	7	2	7	ASRGL1	-1.59	3.82	0.00541695	1.0174e-05	0.0347395	0	0	0	0	0	enriched	competed	enriched_and_competed	not_selected
High	IsMasterProtein	Q92989	FALSE	6	3	6	CLP1	-1.59	3.45	0.311288	0.00836831	0.00496278	0	0.00248139	0.00248139	0	0.00248139	enriched	not_competed	not_enriched_and_competed	not_selected
High	IsMasterProtein	Q96GD4	FALSE	6	1	6	AURKB	-1.59	5.86	2.07178e-05	1.23276e-09	0.104218	0	0	0	0	0	enriched	competed	enriched_and_competed	not_selected
High	IsMasterProtein	O75934	FALSE	38	7	38	BCAS2	-1.58	4.66	0.0182058	9.89993e-06	0.188586	0.00248139	0.0248139	0.0223325	0.00248139	0.0223325	enriched	not_competed	not_enriched_and_competed	not_selected
High	IsMasterProtein	P23588	FALSE	18	8	18	EIF4B	-1.58	3.55	0.0197976	8.53507e-05	0.191067	0	0.0124069	0.0124069	0	0.0124069	enriched	not_competed	not_enriched_and_competed	not_selected
High	IsMasterProtein	Q9Y613	FALSE	11	7	11	FHOD1	-1.58	3.8	0.00743593	1.5062e-05	0.0818859	0	0	0	0	0	enriched	not_competed	not_enriched_and_competed	not_selected
High	IsMasterProtein	Q9NVG8	FALSE	15	5	15	TBC1D13	-1.58	3.48	0.00926285	3.8126e-05	0.0843672	0	0.00744417	0.00496278	0	0.00496278	enriched	not_competed	not_enriched_and_competed	not_selected
High	IsMasterProtein	Q9NZQ3	FALSE	5	3	5	NCKIPSD	-1.58	2.81	0.000163402	2.11907e-06	0.0918114	0	0.00248139	0.00248139	0	0.00248139	enriched	not_competed	not_enriched_and_competed	not_selected
High	IsMasterProtein	O94967	FALSE	4	3	4	WDR47	-1.58	4.31	0.00724208	5.75187e-06	0.0148883	0	0	0	0	0	enriched	not_competed	not_enriched_and_competed	not_selected
High	IsMasterProtein	Q4KMP7	FALSE	4	2	4	TBC1D10B	-1.58	4.73	0.0199146	1.01859e-05	0.0719603	0	0.00496278	0.00496278	0	0.00496278	enriched	not_competed	not_enriched_and_competed	not_selected
High	IsMasterProtein	P47756	FALSE	32	8	32	CAPZB	-1.57	4.1	0.00185845	1.52578e-06	0.158809	0	0.00248139	0.00248139	0	0.00248139	enriched	not_competed	not_enriched_and_competed	not_selected
High	IsMasterProtein	P63151	FALSE	30	6	30	PPP2R2A	-1.57	4.31	0.00178346	9.55022e-07	0.176179	0	0	0	0	0	enriched	not_competed	not_enriched_and_competed	not_selected
High	IsMasterProtein	Q92922	FALSE	10	7	10	SMARCC1	-1.57	3.83	0.000134811	9.12599e-08	0.111663	0	0	0	0	0	enriched	not_competed	not_enriched_and_competed	not_selected
High	IsMasterProtein	Q14344	FALSE	24	7	24	GNA13	-1.57	4.07	0.00760888	8.85386e-06	0.136476	0	0	0	0	0	enriched	not_competed	not_enriched_and_competed	not_selected
High	IsMasterProtein	Q9Y4A5	FALSE	4	11	4	TRRAP	-1.57	3.82	7.90703e-05	5.72405e-08	0.0719603	0	0	0	0	0	enriched	not_competed	not_enriched_and_competed	not_selected
High	IsMasterProtein	Q7Z2Z2	FALSE	9	8	9	EFL1	-1.57	3.93	0.00162443	1.87988e-06	0.111663	0	0	0	0	0	enriched	not_competed	not_enriched_and_competed	not_selected
High	IsMasterProtein	O00443	FALSE	6	9	6	PIK3C2A	-1.57	2.93	0.0169205	0.000275166	0.111663	0	0	0	0	0	enriched	not_competed	not_enriched_and_competed	not_selected
High	IsMasterProtein	O43252	FALSE	18	8	18	PAPSS1	-1.57	3.87	0.000900752	1.01332e-06	0.166253	0	0.00992556	0.00992556	0	0.00992556	enriched	not_competed	not_enriched_and_competed	not_selected
High	IsMasterProtein	O00192	FALSE	5	3	5	ARVCF	-1.57	4.19	0.00633263	5.7225e-06	0.116625	0	0	0	0	0	enriched	not_competed	not_enriched_and_competed	not_selected
High	IsMasterProtein	Q13232	FALSE	32	4	32	NME3	-1.57	3.99	0.00716904	9.5747e-06	0.057072	0	0	0	0	0	enriched	not_competed	not_enriched_and_competed	not_selected
High	IsMasterProtein	O75569	FALSE	14	4	14	PRKRA	-1.57	4.6	0.00132326	3.2301e-07	0.156328	0	0.0173697	0.0148883	0	0.0148883	enriched	not_competed	not_enriched_and_competed	not_selected
High	IsMasterProtein	Q96FC9	FALSE	4	1	4	DDX11	-1.57	4.07	0.0337774	6.00326e-05	0.0372208	0	0	0	0	0	enriched	not_competed	not_enriched_and_competed	not_selected
High	IsMasterProtein	Q99543	FALSE	4	2	4	DNAJC2	-1.57	3.9	0.0102003	1.70116e-05	0.181141	0.00248139	0.00496278	0.00496278	0.00248139	0.00496278	enriched	not_competed	not_enriched_and_competed	not_selected
High	IsMasterProtein	Q86VX2	FALSE	16	2	16	COMMD7	-1.57	4.61	0.0846485	9.48042e-05	0.0297767	0	0.00248139	0.00248139	0	0.00248139	enriched	not_competed	not_enriched_and_competed	not_selected
High	IsMasterProtein	Q9NPL8	FALSE	11	2	11	TIMMDC1	-1.57	2.81	0.0677057	0.00231879	0.220844	0.00248139	0.08933	0.0794045	0.00248139	0.0794045	enriched	not_competed	not_enriched_and_competed	not_selected
High	IsMasterProtein	Q86YH6	FALSE	5	2	5	PDSS2	-1.57	4.5	0.142307	0.00028204	0.08933	0	0.00248139	0.00248139	0	0.00248139	enriched	not_competed	not_enriched_and_competed	not_selected
High	IsMasterProtein	Q8WXW3	FALSE	3	2	3	PIBF1	-1.57	4.08	0.0205278	2.91954e-05	0.0719603	0	0.00992556	0.00744417	0	0.00744417	enriched	not_competed	not_enriched_and_competed	not_selected
High	IsMasterProtein	P51532	FALSE	12	13	12	SMARCA4	-1.56	3.2	0.000677076	3.34892e-06	0.1067	0	0	0	0	0	enriched	not_competed	not_enriched_and_competed	not_selected
High	IsMasterProtein	P35658	FALSE	12	20	12	NUP214	-1.56	4.03	0.00394006	4.11204e-06	0.151365	0	0.00248139	0	0	0	enriched	not_competed	not_enriched_and_competed	not_selected
High	IsMasterProtein	O60502	FALSE	13	11	13	OGA	-1.56	5.21	0.00675871	1.01336e-06	0.362283	0.00744417	0.238213	0.19603	0.00744417	0.19603	enriched	not_competed	not_enriched_and_competed	not_selected
High	IsMasterProtein	P19525	FALSE	20	10	20	EIF2AK2	-1.56	3.92	0.00284076	3.50511e-06	0.121588	0	0	0	0	0	enriched	not_competed	not_enriched_and_competed	not_selected
High	IsMasterProtein	P48507	FALSE	27	6	27	GCLM	-1.56	4.32	0.0540747	7.46701e-05	0.101737	0	0	0	0	0	enriched	not_competed	not_enriched_and_competed	selected
High	IsMasterProtein	P51530	FALSE	7	6	7	DNA2	-1.56	4.5	0.00393555	1.76404e-06	0.136476	0	0.00496278	0.00496278	0	0.00496278	enriched	not_competed	not_enriched_and_competed	not_selected
High	IsMasterProtein	O95801	FALSE	14	7	14	TTC4	-1.56	4.35	0.0602149	8.24309e-05	0.158809	0	0	0	0	0	enriched	not_competed	not_enriched_and_competed	not_selected
High	IsMasterProtein	P41227	FALSE	15	2	15	NAA10	-1.56	4.08	0.00238927	2.04075e-06	0.124069	0	0	0	0	0	enriched	not_competed	not_enriched_and_competed	not_selected
High	IsMasterProtein	Q9NZI7	FALSE	9	2	9	UBP1	-1.56	3.86	0.00690956	1.0904e-05	0.0645161	0	0	0	0	0	enriched	not_competed	not_enriched_and_competed	not_selected
High	IsMasterProtein	Q14699	FALSE	4	2	4	RFTN1	-1.56	5.06	0.0231957	6.67806e-06	0.0198511	0	0.00248139	0.00248139	0	0.00248139	enriched	not_competed	not_enriched_and_competed	not_selected
High	IsMasterProtein	Q96DG6	FALSE	7	2	7	CMBL	-1.56	4.06	0.000462285	2.38388e-07	0.0942928	0.00744417	0.0223325	0.0223325	0.00992556	0.0223325	enriched	not_competed	not_enriched_and_competed	not_selected
High	IsMasterProtein	P04843	FALSE	52	28	52	RPN1	-1.55	4.14	0.000825455	4.08761e-07	0.210918	0	0.00496278	0.00496278	0	0.00496278	enriched	not_competed	not_enriched_and_competed	not_selected
High	IsMasterProtein	P49915	FALSE	29	18	29	GMPS	-1.55	4	0.00270095	2.78396e-06	0.166253	0.00496278	0.0322581	0.0322581	0.00496278	0.0322581	enriched	not_competed	not_enriched_and_competed	not_selected
High	IsMasterProtein	P55196	FALSE	12	17	12	AFDN	-1.55	3.88	0.000271991	1.68128e-07	0.129032	0	0	0	0	0	enriched	not_competed	not_enriched_and_competed	not_selected
High	IsMasterProtein	P11413	FALSE	29	12	29	G6PD	-1.55	3.69	0.00562128	1.13469e-05	0.166253	0	0.00992556	0.00992556	0	0.00992556	enriched	not_competed	not_enriched_and_competed	not_selected
High	IsMasterProtein	P40616	FALSE	53	8	53	ARL1	-1.55	4.15	0.0066335	6.05303e-06	0.188586	0	0.0248139	0.0248139	0.00248139	0.0248139	enriched	not_competed	not_enriched_and_competed	not_selected
High	IsMasterProtein	Q5VTR2	FALSE	11	6	11	RNF20	-1.55	4.25	0.05277	7.6073e-05	0.158809	0	0.00744417	0.00744417	0	0.00744417	enriched	not_competed	not_enriched_and_competed	not_selected
High	IsMasterProtein	Q9UPU5	FALSE	4	7	4	USP24	-1.55	3.76	0.000324757	2.92004e-07	0.126551	0	0.0148883	0.0148883	0	0.0148883	enriched	not_competed	not_enriched_and_competed	not_selected
High	IsMasterProtein	O75351	FALSE	8	1	8	VPS4B	-1.55	3.79	0.0142777	2.91854e-05	0.0992556	0	0	0	0	0	enriched	not_competed	not_enriched_and_competed	not_selected
High	IsMasterProtein	Q86X55	FALSE	10	5	10	CARM1	-1.55	3.48	0.0410015	0.000230198	0.173697	0	0.0173697	0.0173697	0	0.0173697	enriched	not_competed	not_enriched_and_competed	not_selected
High	IsMasterProtein	P17612	FALSE	11	1	11	PRKACA	-1.55	3.42	0.0215264	0.000107733	0.111663	0	0	0	0	0	enriched	not_competed	not_enriched_and_competed	not_selected
High	IsMasterProtein	Q8N5K1	FALSE	26	5	26	CISD2	-1.55	3.82	0.00045359	4.08622e-07	0.158809	0	0.00496278	0.00496278	0	0.00496278	enriched	not_competed	not_enriched_and_competed	not_selected
High	IsMasterProtein	Q9H8H2	FALSE	6	4	6	DDX31	-1.55	4.11	0.0688421	0.000144874	0.0372208	0.00248139	0.00992556	0.00496278	0.00248139	0.00496278	enriched	not_competed	not_enriched_and_competed	not_selected
High	IsMasterProtein	Q9NQX3	FALSE	9	5	9	GPHN	-1.55	2.9	0.0175376	0.000279777	0.08933	0	0	0	0	0	enriched	not_competed	not_enriched_and_competed	not_selected
High	IsMasterProtein	Q13503	FALSE	27	2	27	MED21	-1.55	5.24	0.0576368	1.78334e-05	0.0769231	0	0	0	0	0	enriched	not_competed	not_enriched_and_competed	not_selected
High	IsMasterProtein	Q05655	FALSE	4	3	4	PRKCD	-1.55	3.96	0.000645614	4.57974e-07	0.0595533	0	0.00248139	0.00248139	0	0.00248139	enriched	not_competed	not_enriched_and_competed	not_selected
High	IsMasterProtein	Q86V59	FALSE	5	2	5	PNMA8A	-1.55	3.43	0.0128396	5.48581e-05	0.0148883	0	0	0	0	0	enriched	not_competed	not_enriched_and_competed	not_selected
High	IsMasterProtein	A0AVT1	FALSE	11	10	11	UBA6	-1.54	3.79	0.00174812	2.3543e-06	0.0918114	0	0	0	0	0	enriched	not_competed	not_enriched_and_competed	not_selected
High	IsMasterProtein	Q8IVW6	FALSE	19	5	19	ARID3B	-1.54	3.97	0.0163737	2.31335e-05	0.0918114	0	0	0	0	0	enriched	not_competed	not_enriched_and_competed	not_selected
High	IsMasterProtein	Q15007	FALSE	16	5	16	WTAP	-1.54	3.34	0.00537678	2.20999e-05	0.0942928	0	0.00248139	0.00248139	0	0.00248139	enriched	not_competed	not_enriched_and_competed	not_selected
High	IsMasterProtein	Q14181	FALSE	9	3	9	POLA2	-1.54	3.78	0.0845269	0.000350825	0.0967742	0	0.00744417	0.00744417	0	0.00744417	enriched	not_competed	not_enriched_and_competed	not_selected
High	IsMasterProtein	Q9P265	FALSE	5	4	5	DIP2B	-1.54	4	0.000854313	5.77339e-07	0.08933	0	0.00248139	0.00248139	0	0.00248139	enriched	not_competed	not_enriched_and_competed	not_selected
High	IsMasterProtein	Q9BYB4	FALSE	15	4	15	GNB1L	-1.54	3.96	0.00651234	7.99404e-06	0.0124069	0	0.00248139	0.00248139	0	0.00248139	enriched	not_competed	not_enriched_and_competed	not_selected
High	IsMasterProtein	Q92917	FALSE	11	4	11	GPKOW	-1.54	5.19	0.0816011	3.13998e-05	0.129032	0	0	0	0	0	enriched	not_competed	not_enriched_and_competed	not_selected
High	IsMasterProtein	Q9NVH2	FALSE	2	2	2	INTS7	-1.54	3.62	0.0227955	7.27893e-05	0.0794045	0	0	0	0	0	enriched	not_competed	not_enriched_and_competed	not_selected
High	IsMasterProtein	Q9NV96	FALSE	6	3	6	TMEM30A	-1.54	4.53	0.141416	0.000227958	0.0868486	0.00248139	0.00744417	0.00744417	0.00248139	0.00744417	enriched	not_competed	not_enriched_and_competed	not_selected
High	IsMasterProtein	Q8WUB8	FALSE	7	2	7	PHF10	-1.54	3.79	0.882101	0.1378	0.0967742	0	0.00248139	0.00248139	0	0.00248139	not_enriched	not_competed	not_enriched_and_competed	not_selected
High	IsMasterProtein	Q6PJG6	FALSE	19	11	19	BRAT1	-1.53	4.4	0.0877128	0.000119235	0.158809	0	0.0173697	0.0148883	0	0.0148883	enriched	not_competed	not_enriched_and_competed	not_selected
High	IsMasterProtein	Q8NE71	FALSE	19	12	19	ABCF1	-1.53	3.47	0.000152335	1.95634e-07	0.1067	0	0	0	0	0	enriched	not_competed	not_enriched_and_competed	not_selected
High	IsMasterProtein	Q9H2U1	FALSE	11	10	11	DHX36	-1.53	3.71	0.0290882	7.97051e-05	0.141439	0	0.00744417	0.00744417	0	0.00744417	enriched	not_competed	not_enriched_and_competed	not_selected
High	IsMasterProtein	Q06210	FALSE	14	7	14	GFPT1	-1.53	3.85	0.00262401	3.1501e-06	0.138958	0	0	0	0	0	enriched	not_competed	not_enriched_and_competed	not_selected
High	IsMasterProtein	P50402	FALSE	35	5	35	EMD	-1.53	4.04	0.000286156	1.06106e-07	0.270471	0	0.136476	0.126551	0	0.126551	enriched	not_competed	not_enriched_and_competed	not_selected
High	IsMasterProtein	Q8TAE8	FALSE	21	3	21	GADD45GIP1	-1.53	4.4	0.0527638	5.32925e-05	0.240695	0.00744417	0.0868486	0.0769231	0.00744417	0.0769231	enriched	not_competed	not_enriched_and_competed	not_selected
High	IsMasterProtein	Q9Y4B4	FALSE	2	3	2	RAD54L2	-1.53	3.03	0.00554919	4.62366e-05	0.0198511	0	0	0	0	0	enriched	not_competed	not_enriched_and_competed	not_selected
High	IsMasterProtein	Q9BWH6	FALSE	4	3	4	RPAP1	-1.53	3.96	0.0386469	7.52263e-05	0.0992556	0	0.00992556	0.00992556	0	0.00992556	enriched	not_competed	not_enriched_and_competed	not_selected
High	IsMasterProtein	Q9P2B4	FALSE	6	4	6	CTTNBP2NL	-1.53	3.99	0.0912407	0.000256194	0.0397022	0	0	0	0	0	enriched	not_competed	not_enriched_and_competed	not_selected
High	IsMasterProtein	Q96BN8	FALSE	7	2	7	OTULIN	-1.53	4.27	0.0253798	2.36138e-05	0.0421836	0	0	0	0	0	enriched	not_competed	not_enriched_and_competed	not_selected
High	IsMasterProtein	P49902	FALSE	4	2	4	NT5C2	-1.53	4.36	0.00397299	1.92733e-06	0.163772	0.00248139	0.0223325	0.0198511	0.00248139	0.0198511	enriched	not_competed	not_enriched_and_competed	not_selected
High	IsMasterProtein	P11274	FALSE	1	1	1	BCR	-1.53	4.26	3.06017e-05	1.81254e-08	0.0794045	0	0.00248139	0	0	0	enriched	not_competed	not_enriched_and_competed	not_selected
High	IsMasterProtein	O43670	FALSE	3	2	3	ZNF207	-1.53	3.64	0.00109249	1.7877e-06	0.0843672	0	0.00992556	0.00744417	0	0.00744417	enriched	not_competed	not_enriched_and_competed	not_selected
High	IsMasterProtein	Q93009	FALSE	21	21	21	USP7	-1.52	3.95	0.00131377	1.04315e-06	0.146402	0	0.00496278	0.00496278	0	0.00496278	enriched	not_competed	not_enriched_and_competed	not_selected
High	IsMasterProtein	Q9UHI6	FALSE	20	13	20	DDX20	-1.52	4.01	0.000469913	2.10999e-07	0.188586	0	0.00248139	0	0	0	enriched	not_competed	not_enriched_and_competed	not_selected
High	IsMasterProtein	P68036	FALSE	58	5	58	UBE2L3	-1.52	4.32	0.017791	1.30876e-05	0.129032	0	0	0	0	0	enriched	not_competed	not_enriched_and_competed	not_selected
High	IsMasterProtein	Q13620	FALSE	11	7	11	CUL4B	-1.52	3.81	0.00223522	2.80305e-06	0.1067	0	0	0	0	0	enriched	not_competed	not_enriched_and_competed	not_selected
High	IsMasterProtein	P18074	FALSE	12	6	12	ERCC2	-1.52	4.15	0.00421001	2.96409e-06	0.156328	0	0	0	0	0	enriched	not_competed	not_enriched_and_competed	not_selected
High	IsMasterProtein	Q99614	FALSE	31	8	31	TTC1	-1.52	4.48	0.0454903	3.59646e-05	0.146402	0	0.00248139	0.00248139	0	0.00248139	enriched	not_competed	not_enriched_and_competed	not_selected
High	IsMasterProtein	Q08379	FALSE	7	6	7	GOLGA2	-1.52	2.74	0.000485251	6.22981e-06	0.158809	0	0	0	0	0	enriched	not_competed	not_enriched_and_competed	not_selected
High	IsMasterProtein	Q03426	FALSE	12	3	12	MVK	-1.52	3.79	0.00160069	1.88885e-06	0.044665	0	0.00744417	0.00496278	0	0.00496278	enriched	not_competed	not_enriched_and_competed	not_selected
High	IsMasterProtein	P18858	FALSE	10	7	10	LIG1	-1.52	4.74	0.55062	0.00400282	0.0818859	0	0	0	0	0	enriched	not_competed	not_enriched_and_competed	not_selected
High	IsMasterProtein	Q86W50	FALSE	9	4	9	METTL16	-1.52	4.02	0.0317266	4.79328e-05	0.0173697	0	0	0	0	0	enriched	not_competed	not_enriched_and_competed	not_selected
High	IsMasterProtein	P29083	FALSE	12	4	12	GTF2E1	-1.52	4.3	0.0184409	1.34123e-05	0.111663	0	0.00992556	0.00744417	0	0.00744417	enriched	not_competed	not_enriched_and_competed	not_selected
High	IsMasterProtein	Q9Y2X3	FALSE	39	18	39	NOP58	-1.51	4.14	0.00162245	8.37265e-07	0.109181	0	0	0	0	0	enriched	not_competed	not_enriched_and_competed	not_selected
High	IsMasterProtein	P46063	FALSE	19	10	19	RECQL	-1.51	4.08	0.0142655	1.37504e-05	0.111663	0	0	0	0	0	enriched	not_competed	not_enriched_and_competed	not_selected
High	IsMasterProtein	Q99567	FALSE	16	9	16	NUP88	-1.51	4.6	0.000201077	3.68023e-08	0.198511	0.00248139	0.00744417	0.00744417	0.00248139	0.00744417	enriched	not_competed	not_enriched_and_competed	not_selected
High	IsMasterProtein	Q9NVH0	FALSE	15	7	15	EXD2	-1.51	5.02	0.0924007	4.28347e-05	0.131514	0	0.00248139	0.00248139	0	0.00248139	enriched	not_competed	not_enriched_and_competed	not_selected
High	IsMasterProtein	P00403	FALSE	28	5	28	MT-CO2	-1.51	4.07	0.00498837	3.97602e-06	0.317618	0.0372208	0.193548	0.186104	0.0372208	0.186104	enriched	not_competed	not_enriched_and_competed	not_selected
High	IsMasterProtein	Q9H0C8	FALSE	17	6	17	ILKAP	-1.51	4.4	0.0151678	8.60453e-06	0.141439	0	0.00496278	0.00496278	0	0.00496278	enriched	not_competed	not_enriched_and_competed	not_selected
High	IsMasterProtein	Q8N9T8	FALSE	10	6	10	KRI1	-1.51	4.29	3.69407e-05	1.84594e-08	0.129032	0	0	0	0	0	enriched	not_competed	not_enriched_and_competed	not_selected
High	IsMasterProtein	P78362	FALSE	8	3	8	SRPK2	-1.51	3.3	0.00196828	6.70663e-06	0.0967742	0	0	0	0	0	enriched	not_competed	not_enriched_and_competed	not_selected
High	IsMasterProtein	O60784	FALSE	12	4	12	TOM1	-1.51	2.95	0.00471684	4.20526e-05	0.0545906	0	0.00992556	0.00992556	0	0.00992556	enriched	not_competed	not_enriched_and_competed	not_selected
High	IsMasterProtein	Q8WW12	FALSE	16	3	16	PCNP	-1.51	3.05	0.0386961	0.000457655	0.0967742	0	0	0	0	0	enriched	not_competed	not_enriched_and_competed	not_selected
High	IsMasterProtein	Q9BRG1	FALSE	16	2	16	VPS25	-1.51	3.34	0.0117747	4.98037e-05	0.126551	0	0.0124069	0.0124069	0	0.0124069	enriched	not_competed	not_enriched_and_competed	not_selected
High	IsMasterProtein	Q6PIY7	FALSE	5	2	5	TENT2	-1.51	2.22	0.0249682	0.00237392	0	0	0	0	0	0	not_enriched	not_competed	not_enriched_and_competed	not_selected
High	IsMasterProtein	Q6KC79	FALSE	3	7	3	NIPBL	-1.5	4.07	0.0146712	1.45101e-05	0.104218	0	0	0	0	0	enriched	not_competed	not_enriched_and_competed	not_selected
High	IsMasterProtein	O95714	FALSE	2	6	2	HERC2	-1.5	4.19	0.0453943	5.47226e-05	0.0272953	0	0	0	0	0	enriched	not_competed	not_enriched_and_competed	not_selected
High	IsMasterProtein	Q9NQT4	FALSE	17	5	17	EXOSC5	-1.5	3.6	0.000535883	6.46845e-07	0.0992556	0	0	0	0	0	enriched	not_competed	not_enriched_and_competed	not_selected
High	IsMasterProtein	Q9H1E5	FALSE	18	5	18	TMX4	-1.5	5.25	0.0199195	3.198e-06	0.344913	0.0694789	0.315136	0.292804	0.0694789	0.292804	enriched	not_competed	not_enriched_and_competed	not_selected
High	IsMasterProtein	Q969V5	FALSE	16	3	16	MUL1	-1.5	3.56	0.000916932	1.47626e-06	0.0297767	0.00992556	0.0173697	0.0173697	0.00992556	0.0173697	enriched	not_competed	not_enriched_and_competed	not_selected
High	IsMasterProtein	Q8N5L8	FALSE	32	4	32	RPP25L	-1.5	3.97	0.301282	0.00219201	0.0694789	0	0.00496278	0	0	0	enriched	not_competed	not_enriched_and_competed	not_selected
High	IsMasterProtein	P50613	FALSE	14	4	14	CDK7	-1.5	3.57	0.797271	0.0850395	0.00496278	0	0	0	0	0	not_enriched	not_competed	not_enriched_and_competed	not_selected
High	IsMasterProtein	Q86VI3	FALSE	4	3	4	IQGAP3	-1.5	3.58	0.0140668	3.42448e-05	0.101737	0	0	0	0	0	enriched	not_competed	not_enriched_and_competed	not_selected
High	IsMasterProtein	Q6UWY0	FALSE	4	2	4	ARSK	-1.5	4.49	0.0507185	3.80006e-05	NA	NA	NA	NA	NA	0	enriched	not_competed	not_enriched_and_competed	not_selected
High	IsMasterProtein	P54136	FALSE	44	27	44	RARS1	-1.49	3.76	0.00199753	2.21962e-06	0.129032	0	0.00744417	0.00744417	0	0.00744417	enriched	not_competed	not_enriched_and_competed	not_selected
High	IsMasterProtein	Q15813	FALSE	41	18	41	TBCE	-1.49	4.34	0.0221512	1.40889e-05	0.104218	0	0.00248139	0.00248139	0	0.00248139	enriched	not_competed	not_enriched_and_competed	not_selected
High	IsMasterProtein	P35251	FALSE	16	14	16	RFC1	-1.49	3.53	0.000590883	8.20863e-07	0.0818859	0	0	0	0	0	enriched	not_competed	not_enriched_and_competed	not_selected
High	IsMasterProtein	Q7Z3B4	FALSE	17	7	17	NUP54	-1.49	4.12	0.00148718	7.02138e-07	0.188586	0.00248139	0.00744417	0.00744417	0.00248139	0.00744417	enriched	not_competed	not_enriched_and_competed	not_selected
High	IsMasterProtein	O95071	FALSE	4	8	4	UBR5	-1.49	3.86	0.00666757	7.63708e-06	0.1067	0	0	0	0	0	enriched	not_competed	not_enriched_and_competed	not_selected
High	IsMasterProtein	Q9Y4P8	FALSE	13	4	13	WIPI2	-1.49	4.11	0.00545062	3.82566e-06	0.0744417	0	0	0	0	0	enriched	not_competed	not_enriched_and_competed	not_selected
High	IsMasterProtein	Q08378	FALSE	5	5	5	GOLGA3	-1.49	2.72	0.00172462	2.17725e-05	0.0942928	0	0.00248139	0.00248139	0	0.00248139	enriched	not_competed	not_enriched_and_competed	not_selected
High	IsMasterProtein	Q6FI81	FALSE	13	4	13	CIAPIN1	-1.49	3.72	0.0223869	4.66384e-05	0.121588	0	0.00248139	0	0	0	enriched	not_competed	not_enriched_and_competed	not_selected
High	IsMasterProtein	Q8TEY7	FALSE	5	3	5	USP33	-1.49	3.81	0.0139512	2.0452e-05	0.0372208	0	0	0	0	0	enriched	not_competed	not_enriched_and_competed	not_selected
High	IsMasterProtein	Q68D10	FALSE	6	2	6	SPTY2D1	-1.49	3.91	0.0658401	0.000147969	0.00744417	0	0	0	0	0	enriched	not_competed	not_enriched_and_competed	not_selected
High	IsMasterProtein	Q9Y4E6	FALSE	1	2	1	WDR7	-1.49	4.34	0.000741271	1.51803e-07	0.0297767	0	0	0	0	0	enriched	not_competed	not_enriched_and_competed	not_selected
High	IsMasterProtein	Q9H3K6	FALSE	19	2	19	BOLA2; BOLA2B	-1.49	3.92	0.00619579	6.24622e-06	0.0794045	0	0.00248139	0.00248139	0	0.00248139	enriched	not_competed	not_enriched_and_competed	not_selected
High	IsMasterProtein	A0AV96	FALSE	7	2	7	RBM47	-1.49	3.37	0.00729539	2.28842e-05	0.0744417	0	0.00496278	0.00496278	0	0.00496278	enriched	not_competed	not_enriched_and_competed	not_selected
High	IsMasterProtein	Q9NZJ4	FALSE	1	2	1	SACS	-1.49	4.31	0.0577635	5.82908e-05	0.0148883	0	0	0	0	0	enriched	not_competed	not_enriched_and_competed	not_selected
High	IsMasterProtein	Q9H857	FALSE	28	12	28	NT5DC2	-1.48	4.33	0.00293842	1.06048e-06	0.228288	0	0.0297767	0.0297767	0	0.0297767	enriched	not_competed	not_enriched_and_competed	not_selected
High	IsMasterProtein	Q8WUA2	FALSE	17	5	17	PPIL4	-1.48	3.93	0.443824	0.00572477	0.141439	0	0	0	0	0	enriched	not_competed	not_enriched_and_competed	not_selected
High	IsMasterProtein	Q9NY61	FALSE	10	4	10	AATF	-1.48	3.74	0.00147344	1.55409e-06	0.141439	0	0	0	0	0	enriched	not_competed	not_enriched_and_competed	not_selected
High	IsMasterProtein	Q16186	FALSE	13	6	13	ADRM1	-1.48	3.71	0.00833008	1.24623e-05	0.0818859	0	0.00496278	0	0	0	enriched	not_competed	not_enriched_and_competed	not_selected
High	IsMasterProtein	Q9NQT5	FALSE	21	3	21	EXOSC3	-1.48	5.07	0.0414245	1.02115e-05	0.166253	0	0.00248139	0.00248139	0	0.00248139	enriched	not_competed	not_enriched_and_competed	not_selected
High	IsMasterProtein	Q96SY0	FALSE	7	3	7	INTS14	-1.48	4.93	0.0111337	2.14653e-06	0.181141	0	0.0173697	0.0148883	0	0.0148883	enriched	not_competed	not_enriched_and_competed	not_selected
High	IsMasterProtein	O95456	FALSE	14	3	14	PSMG1	-1.48	4.27	0.00622882	3.1447e-06	0.16129	0	0.0421836	0.0272953	0	0.0272953	enriched	not_competed	not_enriched_and_competed	not_selected
High	IsMasterProtein	Q96HS1	FALSE	23	6	23	PGAM5	-1.48	4.36	0.00494382	2.02358e-06	0.16129	0	0.00248139	0.00248139	0	0.00248139	enriched	not_competed	not_enriched_and_competed	not_selected
High	IsMasterProtein	O60869	FALSE	24	3	24	EDF1	-1.48	2.96	0.0362584	0.000443947	0.116625	0.00248139	0.0148883	0.0148883	0.00248139	0.0148883	enriched	not_competed	not_enriched_and_competed	not_selected
High	IsMasterProtein	Q5T1M5	FALSE	2	2	2	FKBP15	-1.48	3.87	0.00339868	3.15968e-06	0.104218	0	0	0	0	0	enriched	not_competed	not_enriched_and_competed	not_selected
High	IsMasterProtein	O60244	FALSE	2	3	2	MED14	-1.48	4.53	0.0166146	6.63454e-06	0.0843672	0	0	0	0	0	enriched	not_competed	not_enriched_and_competed	not_selected
High	IsMasterProtein	Q8NCC3	FALSE	6	2	6	PLA2G15	-1.48	4.34	0.101968	0.000133478	0.444169	0.0421836	0.344913	0.277916	0.0496278	0.277916	enriched	not_competed	not_enriched_and_competed	not_selected
High	IsMasterProtein	Q9H0R4	FALSE	8	2	8	HDHD2	-1.48	3.93	0.058635	0.000113302	0.101737	0	0	0	0	0	enriched	not_competed	not_enriched_and_competed	not_selected
High	IsMasterProtein	Q9HAU5	FALSE	2	3	2	UPF2	-1.48	3.9	0.00253813	2.12455e-06	0.0719603	0	0	0	0	0	enriched	not_competed	not_enriched_and_competed	not_selected
High	IsMasterProtein	Q9H944	FALSE	8	2	8	MED20	-1.48	3.64	0.00671616	1.13226e-05	0.0173697	0	0	0	0	0	enriched	not_competed	not_enriched_and_competed	not_selected
High	IsMasterProtein	Q7L1Q6	FALSE	31	14	31	BZW1	-1.47	3.27	0.0028452	8.70584e-06	0.0620347	0	0	0	0	0	enriched	not_competed	not_enriched_and_competed	not_selected
High	IsMasterProtein	P18031	FALSE	19	7	19	PTPN1	-1.47	4.28	0.00242566	8.20198e-07	0.17866	0	0.00248139	0.00248139	0	0.00248139	enriched	not_competed	not_enriched_and_competed	not_selected
High	IsMasterProtein	Q9UI12	FALSE	21	8	21	ATP6V1H	-1.47	4.54	0.0227415	9.69763e-06	0.141439	0	0	0	0	0	enriched	not_competed	not_enriched_and_competed	not_selected
High	IsMasterProtein	P50336	FALSE	16	5	16	PPOX	-1.47	4.13	0.00130441	4.75646e-07	0.151365	0	0.0124069	0.0124069	0	0.0124069	enriched	not_competed	not_enriched_and_competed	not_selected
High	IsMasterProtein	Q96HC4	FALSE	10	5	10	PDLIM5	-1.47	3.87	0.000771145	4.29121e-07	0.121588	0	0	0	0	0	enriched	not_competed	not_enriched_and_competed	not_selected
High	IsMasterProtein	Q86TB9	FALSE	8	4	8	PATL1	-1.47	3.42	0.00717773	1.88737e-05	0.0694789	0	0	0	0	0	enriched	not_competed	not_enriched_and_competed	not_selected
High	IsMasterProtein	Q15375	FALSE	4	2	4	EPHA7	-1.47	3.76	0.00216839	2.2848e-06	0.166253	0.00496278	0.0297767	0.0198511	0.00496278	0.0198511	enriched	not_competed	not_enriched_and_competed	not_selected
High	IsMasterProtein	P45954	FALSE	9	3	9	ACADSB	-1.47	3.96	0.00847596	7.53975e-06	0.08933	0	0	0	0	0	enriched	not_competed	not_enriched_and_competed	not_selected
High	IsMasterProtein	P54098	FALSE	4	3	4	POLG	-1.47	4.07	0.00374502	2.34741e-06	0.0818859	0	0.00248139	0.00248139	0	0.00248139	enriched	not_competed	not_enriched_and_competed	not_selected
High	IsMasterProtein	Q9UNW1	FALSE	6	2	6	MINPP1	-1.47	3.44	0.445411	0.0314523	0.101737	0	0.00496278	0.00496278	0	0.00496278	enriched	not_competed	not_enriched_and_competed	not_selected
High	IsMasterProtein	O15047	FALSE	1	1	1	SETD1A	-1.47	3.92	0.0532679	9.34405e-05	0.0744417	0	0.00496278	0.00496278	0	0.00496278	enriched	not_competed	not_enriched_and_competed	not_selected
High	IsMasterProtein	P28074	FALSE	49	12	49	PSMB5	-1.46	3.66	0.00467683	6.32915e-06	0.272953	0.00744417	0.104218	0.0694789	0.00744417	0.0694789	enriched	not_competed	not_enriched_and_competed	not_selected
High	IsMasterProtein	O60282	FALSE	11	1	11	KIF5C	-1.46	4.06	0.000907957	3.21227e-07	0.133995	0	0	0	0	0	enriched	not_competed	not_enriched_and_competed	not_selected
High	IsMasterProtein	P08243	FALSE	20	10	20	ASNS	-1.46	3.96	0.00082438	3.51182e-07	0.163772	0	0.0148883	0.0148883	0	0.0148883	enriched	not_competed	not_enriched_and_competed	not_selected
High	IsMasterProtein	P49756	FALSE	12	12	12	RBM25	-1.46	3.72	0.000930816	7.97229e-07	0.101737	0	0	0	0	0	enriched	not_competed	not_enriched_and_competed	not_selected
High	IsMasterProtein	Q86UV5	FALSE	11	10	11	USP48	-1.46	3.96	0.00194837	1.15789e-06	0.126551	0	0	0	0	0	enriched	not_competed	not_enriched_and_competed	not_selected
High	IsMasterProtein	Q96KP1	FALSE	10	9	10	EXOC2	-1.46	4.2	0.0374795	3.17537e-05	0.143921	0	0.0173697	0.0148883	0	0.0148883	enriched	not_competed	not_enriched_and_competed	not_selected
High	IsMasterProtein	Q14738	FALSE	16	5	16	PPP2R5D	-1.46	3.78	0.00125128	9.79202e-07	0.119107	0	0.00248139	0.00248139	0	0.00248139	enriched	not_competed	not_enriched_and_competed	not_selected
High	IsMasterProtein	Q9BQA1	FALSE	29	6	29	WDR77	-1.46	4.63	0.0110361	3.09224e-06	0.057072	0	0	0	0	0	enriched	not_competed	not_enriched_and_competed	not_selected
High	IsMasterProtein	Q14141	FALSE	21	3	21	SEPTIN6	-1.46	4.1	0.094352	0.000162396	0.129032	0	0.00496278	0.00248139	0	0.00248139	enriched	not_competed	not_enriched_and_competed	not_selected
High	IsMasterProtein	Q92575	FALSE	13	4	13	UBXN4	-1.46	4.41	0.00127904	2.30914e-07	0.143921	0	0.00992556	0.00744417	0	0.00744417	enriched	not_competed	not_enriched_and_competed	not_selected
High	IsMasterProtein	Q9HCE1	FALSE	4	5	4	MOV10	-1.46	3.72	0.0127035	1.925e-05	0.198511	0	0.0272953	0.0248139	0	0.0248139	enriched	not_competed	not_enriched_and_competed	not_selected
High	IsMasterProtein	Q12834	FALSE	11	6	11	CDC20	-1.46	3.77	0.0299454	5.30164e-05	0.08933	0.00496278	0.0272953	0.0248139	0.00496278	0.0248139	enriched	not_competed	not_enriched_and_competed	not_selected
High	IsMasterProtein	Q13464	FALSE	4	3	4	ROCK1	-1.46	3.38	0.0177659	5.97014e-05	0.133995	0	0.00496278	0.00496278	0	0.00496278	enriched	not_competed	not_enriched_and_competed	not_selected
High	IsMasterProtein	A0AVF1	FALSE	11	4	11	TTC26	-1.46	4.22	0.04613	4.12452e-05	0.240695	0.00248139	0.0347395	0.0297767	0.00248139	0.0297767	enriched	not_competed	not_enriched_and_competed	not_selected
High	IsMasterProtein	Q92599	FALSE	7	1	7	SEPTIN8	-1.46	3.95	0.00702966	5.71318e-06	0.136476	0	0	0	0	0	enriched	not_competed	not_enriched_and_competed	not_selected
High	IsMasterProtein	Q9UNW9	FALSE	6	1	6	NOVA2	-1.46	3.9	0.00558979	4.87909e-06	0.0744417	0	0	0	0	0	enriched	not_competed	not_enriched_and_competed	not_selected
High	IsMasterProtein	Q8IZH2	FALSE	3	4	3	XRN1	-1.46	4.09	0.00531647	3.21414e-06	0.0272953	0	0	0	0	0	enriched	not_competed	not_enriched_and_competed	not_selected
High	IsMasterProtein	Q12792	FALSE	10	2	10	TWF1	-1.46	3.76	0.0209204	3.33851e-05	0.126551	0	0	0	0	0	enriched	not_competed	not_enriched_and_competed	not_selected
High	IsMasterProtein	Q9NYL2	FALSE	4	2	4	MAP3K20	-1.46	3.02	0.000548944	2.56426e-06	NA	NA	NA	NA	NA	0	enriched	not_competed	not_enriched_and_competed	not_selected
High	IsMasterProtein	Q8IWQ3	FALSE	4	2	4	BRSK2	-1.46	3.81	0.00228332	2.04677e-06	0	0	0	0	0	0	enriched	not_competed	not_enriched_and_competed	not_selected
High	IsMasterProtein	Q9H9L3	FALSE	7	2	7	ISG20L2	-1.46	4.12	0.00408709	2.19335e-06	0.0272953	0	0	0	0	0	enriched	not_competed	not_enriched_and_competed	not_selected
High	IsMasterProtein	Q9BYI3	FALSE	7	2	7	HYCC1	-1.46	4.66	0.0394834	1.62688e-05	0.0347395	0	0.00248139	0.00248139	0	0.00248139	enriched	not_competed	not_enriched_and_competed	not_selected
High	IsMasterProtein	O75534	FALSE	31	28	31	CSDE1	-1.45	4	0.00214675	1.16254e-06	0.124069	0	0	0	0	0	enriched	not_competed	not_enriched_and_competed	not_selected
High	IsMasterProtein	Q5T9A4	FALSE	34	5	34	ATAD3B	-1.45	4.47	0.0049705	1.37938e-06	0.243176	0	0.057072	0.0545906	0	0.0545906	enriched	not_competed	not_enriched_and_competed	not_selected
High	IsMasterProtein	Q9ULV4	FALSE	34	15	34	CORO1C	-1.45	4.18	0.000434031	8.72471e-08	0.114144	0	0	0	0	0	enriched	not_competed	not_enriched_and_competed	not_selected
High	IsMasterProtein	Q9NYH9	FALSE	29	16	29	UTP6	-1.45	3.93	0.0007714	3.3394e-07	0.129032	0	0.0124069	0.0124069	0	0.0124069	enriched	not_competed	not_enriched_and_competed	not_selected
High	IsMasterProtein	Q99570	FALSE	10	10	10	PIK3R4	-1.45	3.81	0.00871677	9.19802e-06	0.08933	0	0	0	0	0	enriched	not_competed	not_enriched_and_competed	not_selected
High	IsMasterProtein	Q96SB4	FALSE	12	7	12	SRPK1	-1.45	3.78	0.00117516	8.99628e-07	0.114144	0	0.00248139	0.00248139	0	0.00248139	enriched	not_competed	not_enriched_and_competed	not_selected
High	IsMasterProtein	Q9H0H5	FALSE	15	7	15	RACGAP1	-1.45	4.25	0.0217059	1.28094e-05	0.168734	0	0.00248139	0.00248139	0	0.00248139	enriched	not_competed	not_enriched_and_competed	not_selected
High	IsMasterProtein	Q9BV44	FALSE	15	6	15	THUMPD3	-1.45	3.83	0.0063035	6.08056e-06	0.0843672	0	0	0	0	0	enriched	not_competed	not_enriched_and_competed	not_selected
High	IsMasterProtein	Q66K74	FALSE	8	6	8	MAP1S	-1.45	3.27	0.0003137	5.68974e-07	0.124069	0	0.00248139	0.00248139	0	0.00248139	enriched	not_competed	not_enriched_and_competed	not_selected
High	IsMasterProtein	Q9BRX5	FALSE	15	3	15	GINS3	-1.45	3.64	0.00499475	6.71354e-06	0.158809	0	0.00248139	0.00248139	0	0.00248139	enriched	not_competed	not_enriched_and_competed	not_selected
High	IsMasterProtein	Q75QN2	FALSE	2	3	2	INTS8	-1.45	3.94	0.103775	0.000236631	0.0372208	0	0	0	0	0	enriched	not_competed	not_enriched_and_competed	not_selected
High	IsMasterProtein	Q86TP1	FALSE	6	2	6	PRUNE1	-1.45	3.53	0.00489184	8.43917e-06	0.00248139	0	0	0	0	0	enriched	not_competed	not_enriched_and_competed	not_selected
High	IsMasterProtein	Q8NC56	FALSE	5	2	5	LEMD2	-1.45	3.71	0.0102987	1.4028e-05	0.114144	0	0.00248139	0	0	0	enriched	not_competed	not_enriched_and_competed	not_selected
High	IsMasterProtein	Q9H6V9	FALSE	10	3	10	LDAH	-1.45	4.91	0.0603278	1.86528e-05	0.364764	0.166253	0.317618	0.295285	0.176179	0.295285	enriched	not_competed	not_enriched_and_competed	not_selected
High	IsMasterProtein	Q14160	FALSE	15	14	15	NA	-1.44	4.11	0.00113042	3.45102e-07	0.109181	0	0	0	0	0	enriched	not_competed	not_enriched_and_competed	not_selected
High	IsMasterProtein	Q96P16	FALSE	32	7	32	RPRD1A	-1.44	4.12	0.00675601	3.74172e-06	0.104218	0	0	0	0	0	enriched	not_competed	not_enriched_and_competed	not_selected
High	IsMasterProtein	Q13162	FALSE	32	7	32	PRDX4	-1.44	3.56	0.000548706	5.257e-07	0.146402	0	0.00248139	0.00248139	0	0.00248139	enriched	not_competed	not_enriched_and_competed	not_selected
High	IsMasterProtein	Q9Y3Z3	FALSE	21	13	21	SAMHD1	-1.44	3.99	0.00367871	2.19327e-06	0.148883	0	0.00248139	0	0	0	enriched	not_competed	not_enriched_and_competed	not_selected
High	IsMasterProtein	Q14137	FALSE	15	11	15	BOP1	-1.44	3.95	0.0010707	4.51289e-07	0.119107	0	0	0	0	0	enriched	not_competed	not_enriched_and_competed	not_selected
High	IsMasterProtein	Q9UBD5	FALSE	12	6	12	ORC3	-1.44	3.57	0.00093485	9.85134e-07	0.109181	0	0.00248139	0.00248139	0	0.00248139	enriched	not_competed	not_enriched_and_competed	not_selected
High	IsMasterProtein	Q6IA86	FALSE	9	6	9	ELP2	-1.44	4.14	0.00699223	3.64709e-06	0.143921	0	0	0	0	0	enriched	not_competed	not_enriched_and_competed	not_selected
High	IsMasterProtein	Q7Z7H8	FALSE	21	4	21	MRPL10	-1.44	4.89	0.0256153	5.54839e-06	0.233251	0.0248139	0.129032	0.121588	0.0272953	0.121588	enriched	not_competed	not_enriched_and_competed	not_selected
High	IsMasterProtein	Q92503	FALSE	5	3	5	SEC14L1	-1.44	4.2	0.00569786	2.57576e-06	0	0	0	0	0	0	enriched	not_competed	not_enriched_and_competed	not_selected
High	IsMasterProtein	Q7Z7E8	FALSE	6	4	6	UBE2Q1	-1.44	4.63	0.0459284	1.82882e-05	0.0992556	0	0	0	0	0	enriched	not_competed	not_enriched_and_competed	not_selected
High	IsMasterProtein	O14562	FALSE	10	2	10	UBFD1	-1.44	4.07	0.181334	0.000491872	0.0620347	0	0	0	0	0	enriched	not_competed	not_enriched_and_competed	not_selected
High	IsMasterProtein	Q7Z739	FALSE	5	2	5	YTHDF3	-1.44	3.78	0.00760556	8.06122e-06	0.153846	0	0.00992556	0.00744417	0	0.00744417	enriched	not_competed	not_enriched_and_competed	not_selected
High	IsMasterProtein	O00213	FALSE	3	3	3	APBB1	-1.44	4.23	0.0909011	0.00011136	0.0471464	0	0	0	0	0	enriched	not_competed	not_enriched_and_competed	not_selected
High	IsMasterProtein	P35670	FALSE	2	3	2	ATP7B	-1.44	4.17	0.0588653	5.95458e-05	0.176179	0.00248139	0.0669975	0.0620347	0.00248139	0.0620347	enriched	not_competed	not_enriched_and_competed	not_selected
High	IsMasterProtein	P49327	FALSE	38	85	38	FASN	-1.43	3.65	0.00189656	1.91139e-06	0.163772	0	0.0148883	0.0124069	0	0.0124069	enriched	not_competed	not_enriched_and_competed	not_selected
High	IsMasterProtein	Q9H8H0	FALSE	28	20	28	NOL11	-1.43	3.98	0.0015541	7.15926e-07	0.0769231	0	0	0	0	0	enriched	not_competed	not_enriched_and_competed	not_selected
High	IsMasterProtein	Q7Z7L1	FALSE	24	15	24	SLFN11	-1.43	4.34	0.000676631	9.41485e-08	0.116625	0	0.00248139	0.00248139	0	0.00248139	enriched	not_competed	not_enriched_and_competed	not_selected
High	IsMasterProtein	P22059	FALSE	22	14	22	OSBP	-1.43	4.03	0.0028209	1.3631e-06	0.138958	0	0.00248139	0	0	0	enriched	not_competed	not_enriched_and_competed	not_selected
High	IsMasterProtein	Q9UPN3	FALSE	2	10	2	MACF1	-1.43	3.84	0.00149503	9.09935e-07	0.138958	0	0	0	0	0	enriched	not_competed	not_enriched_and_competed	not_selected
High	IsMasterProtein	Q14534	FALSE	20	9	20	SQLE	-1.43	5.07	0.00839854	7.9451e-07	0.265509	0.0148883	0.16129	0.151365	0.0148883	0.151365	enriched	not_competed	not_enriched_and_competed	not_selected
High	IsMasterProtein	Q8IX12	FALSE	7	8	7	CCAR1	-1.43	3.7	0.0470366	0.000100982	0.0918114	0	0	0	0	0	enriched	not_competed	not_enriched_and_competed	not_selected
High	IsMasterProtein	O95861	FALSE	18	4	18	BPNT1	-1.43	2.95	0.00191593	9.70978e-06	0.0645161	0	0	0	0	0	enriched	not_competed	not_enriched_and_competed	not_selected
High	IsMasterProtein	P62899	FALSE	31	5	31	RPL31	-1.43	3.09	0.00670346	3.00753e-05	0.114144	0	0	0	0	0	enriched	not_competed	not_enriched_and_competed	not_selected
High	IsMasterProtein	Q96J01	FALSE	13	6	13	THOC3	-1.43	4.31	0.00271952	7.09557e-07	0.101737	0	0	0	0	0	enriched	not_competed	not_enriched_and_competed	not_selected
High	IsMasterProtein	Q9H9A5	FALSE	8	4	8	CNOT10	-1.43	4.09	0.0074405	4.05192e-06	0.057072	0	0	0	0	0	enriched	not_competed	not_enriched_and_competed	not_selected
High	IsMasterProtein	Q6PD74	FALSE	10	2	10	AAGAB	-1.43	3.51	0.028152	7.29098e-05	0.0521092	0	0	0	0	0	enriched	not_competed	not_enriched_and_competed	not_selected
High	IsMasterProtein	Q96CP7	FALSE	12	2	12	TLCD1	-1.43	3.37	0.0326425	0.000117958	0.245658	0.0496278	0.168734	0.153846	0.0471464	0.153846	enriched	not_competed	not_enriched_and_competed	not_selected
High	IsMasterProtein	Q5TKA1	FALSE	7	3	7	LIN9	-1.43	4.62	0.0172179	4.75092e-06	0.0248139	0	0	0	0	0	enriched	not_competed	not_enriched_and_competed	not_selected
High	IsMasterProtein	Q8IY95	FALSE	14	3	14	TMEM192	-1.43	4.3	0.00319284	9.19602e-07	0.16129	0	0.00744417	0.00744417	0	0.00744417	enriched	not_competed	not_enriched_and_competed	not_selected
High	IsMasterProtein	Q96IJ6	FALSE	7	2	7	GMPPA	-1.43	3.74	0.00190424	1.59978e-06	0.0843672	0	0	0	0	0	enriched	not_competed	not_enriched_and_competed	not_selected
High	IsMasterProtein	Q9H967	FALSE	5	3	5	WDR76	-1.43	3.73	0.072644	0.000176474	0.00992556	0	0	0	0	0	enriched	not_competed	not_enriched_and_competed	not_selected
High	IsMasterProtein	Q9NRG7	FALSE	11	3	11	SDR39U1	-1.43	4.27	0.0216757	1.17391e-05	0.171216	0.00248139	0.044665	0.0372208	0.00248139	0.0372208	enriched	not_competed	not_enriched_and_competed	not_selected
High	IsMasterProtein	P13639	FALSE	57	55	57	EEF2	-1.42	3.85	0.0053303	4.2806e-06	0.0918114	0	0	0	0	0	enriched	not_competed	not_enriched_and_competed	not_selected
High	IsMasterProtein	O75694	FALSE	22	25	22	NUP155	-1.42	4.16	7.23628e-05	2.4449e-08	0.138958	0	0.00496278	0.00496278	0	0.00496278	enriched	not_competed	not_enriched_and_competed	not_selected
High	IsMasterProtein	P54652	FALSE	39	6	39	HSPA2	-1.42	3.59	0.00457796	5.77253e-06	0.131514	0	0.00248139	0.00248139	0	0.00248139	enriched	not_competed	not_enriched_and_competed	not_selected
High	IsMasterProtein	Q00341	FALSE	26	29	26	HDLBP	-1.42	3.66	0.000877368	6.3624e-07	0.116625	0	0	0	0	0	enriched	not_competed	not_enriched_and_competed	not_selected
High	IsMasterProtein	Q9P2E9	FALSE	21	22	21	RRBP1	-1.42	3.69	0.000725508	4.68329e-07	0.101737	0	0	0	0	0	enriched	not_competed	not_enriched_and_competed	not_selected
High	IsMasterProtein	O00232	FALSE	47	20	47	PSMD12	-1.42	3.32	0.00168577	3.39274e-06	0.0645161	0	0	0	0	0	enriched	not_competed	not_enriched_and_competed	not_selected
High	IsMasterProtein	P49916	FALSE	18	14	18	LIG3	-1.42	4.34	0.000580852	7.58069e-08	0.111663	0	0.00248139	0.00248139	0	0.00248139	enriched	not_competed	not_enriched_and_competed	not_selected
High	IsMasterProtein	Q9Y6V7	FALSE	23	11	23	DDX49	-1.42	4.25	0.00195362	4.56435e-07	0.08933	0	0	0	0	0	enriched	not_competed	not_enriched_and_competed	not_selected
High	IsMasterProtein	Q93034	FALSE	11	8	11	CUL5	-1.42	3.6	0.000334165	1.96233e-07	0.124069	0	0.00248139	0.00248139	0	0.00248139	enriched	not_competed	not_enriched_and_competed	not_selected
High	IsMasterProtein	Q8NCM8	FALSE	3	9	3	DYNC2H1	-1.42	3.6	0.00516205	6.75082e-06	0.0992556	0	0.00248139	0	0	0	enriched	not_competed	not_enriched_and_competed	not_selected
High	IsMasterProtein	P49721	FALSE	36	5	36	PSMB2	-1.42	3.6	0.0155633	2.46546e-05	0.478908	0.0719603	0.466501	0.409429	0.0794045	0.409429	enriched	not_competed	not_enriched_and_competed	not_selected
High	IsMasterProtein	O15091	FALSE	9	5	9	PRORP	-1.42	4.82	0.00248	1.85575e-07	0.183623	0	0.0124069	0.00992556	0	0.00992556	enriched	not_competed	not_enriched_and_competed	not_selected
High	IsMasterProtein	Q13188	FALSE	8	2	8	STK3	-1.42	4.54	0.10654	7.64887e-05	0.104218	0	0	0	0	0	enriched	not_competed	not_enriched_and_competed	not_selected
High	IsMasterProtein	Q14728	FALSE	7	3	7	MFSD10	-1.42	4.09	0.0150305	9.29335e-06	0.191067	0.00496278	0.044665	0.0421836	0.00496278	0.0421836	enriched	not_competed	not_enriched_and_competed	not_selected
High	IsMasterProtein	Q9BV86	FALSE	20	4	20	NTMT1	-1.42	3.96	0.244562	0.00096346	0.327543	0.0521092	0.253102	0.225806	0.0545906	0.225806	enriched	not_competed	not_enriched_and_competed	not_selected
High	IsMasterProtein	O95248	FALSE	2	2	2	SBF1	-1.42	3.51	0.0300075	7.242e-05	0.0124069	0	0	0	0	0	enriched	not_competed	not_enriched_and_competed	not_selected
High	IsMasterProtein	Q9P2R3	FALSE	4	4	4	ANKFY1	-1.42	3.77	0.010853	1.13766e-05	0.111663	0	0	0	0	0	enriched	not_competed	not_enriched_and_competed	not_selected
High	IsMasterProtein	P26885	FALSE	39	3	39	FKBP2	-1.42	4.41	0.0548299	3.14517e-05	0.176179	0.0124069	0.0347395	0.0322581	0.0124069	0.0322581	enriched	not_competed	not_enriched_and_competed	not_selected
High	IsMasterProtein	Q5VZE5	FALSE	4	3	4	NAA35	-1.42	3.81	0.00232959	1.5937e-06	0.143921	0	0.0223325	0.0148883	0	0.0148883	enriched	not_competed	not_enriched_and_competed	not_selected
High	IsMasterProtein	Q14999	FALSE	1	1	1	CUL7	-1.42	4.26	0.343531	0.00209385	0.0347395	0	0	0	0	0	enriched	not_competed	not_enriched_and_competed	not_selected
High	IsMasterProtein	P35227	FALSE	5	1	5	PCGF2	-1.42	4.07	0.00925876	5.38161e-06	0.00496278	0	0	0	0	0	enriched	not_competed	not_enriched_and_competed	not_selected
High	IsMasterProtein	P22102	FALSE	35	31	35	GART	-1.41	3.8	0.00169138	1.06638e-06	0.0918114	0	0	0	0	0	enriched	not_competed	not_enriched_and_competed	not_selected
High	IsMasterProtein	Q9H078	FALSE	22	13	22	CLPB	-1.41	4.24	0.00198447	4.63012e-07	0.186104	0	0.00744417	0.00744417	0	0.00744417	enriched	not_competed	not_enriched_and_competed	not_selected
High	IsMasterProtein	Q8TDD1	FALSE	23	16	23	DDX54	-1.41	3.51	0.00052176	4.46395e-07	0.0818859	0	0	0	0	0	enriched	not_competed	not_enriched_and_competed	not_selected
High	IsMasterProtein	P78346	FALSE	43	8	43	RPP30	-1.41	3.64	0.00498194	5.42947e-06	0.0645161	0	0	0	0	0	enriched	not_competed	not_enriched_and_competed	not_selected
High	IsMasterProtein	P20339	FALSE	35	2	35	RAB5A	-1.41	3.65	0.190552	0.000988097	0.16129	0	0.00744417	0.00744417	0	0.00744417	enriched	not_competed	not_enriched_and_competed	not_selected
High	IsMasterProtein	O75832	FALSE	20	5	20	PSMD10	-1.41	3.87	0.0245647	2.50665e-05	0.141439	0	0	0	0	0	enriched	not_competed	not_enriched_and_competed	not_selected
High	IsMasterProtein	Q06203	FALSE	15	9	15	PPAT	-1.41	3.8	0.00134226	7.36982e-07	0.17866	0.00248139	0.0223325	0.0198511	0.00248139	0.0198511	enriched	not_competed	not_enriched_and_competed	not_selected
High	IsMasterProtein	P82663	FALSE	33	6	33	MRPS25	-1.41	4.08	0.0496634	4.69457e-05	0.168734	0	0.00248139	0.00248139	0	0.00248139	enriched	not_competed	not_enriched_and_competed	not_selected
High	IsMasterProtein	Q9BPX6	FALSE	17	8	17	MICU1	-1.41	3.79	0.00730114	6.30106e-06	0.225806	0	0.0496278	0.0471464	0	0.0471464	enriched	not_competed	not_enriched_and_competed	not_selected
High	IsMasterProtein	Q8IY17	FALSE	5	5	5	PNPLA6	-1.41	4.26	0.0384474	2.28594e-05	0.146402	0	0.0272953	0.0198511	0	0.0198511	enriched	not_competed	not_enriched_and_competed	not_selected
High	IsMasterProtein	O43324	FALSE	40	5	40	EEF1E1	-1.41	3.75	0.00511604	4.66856e-06	0.124069	0	0	0	0	0	enriched	not_competed	not_enriched_and_competed	not_selected
High	IsMasterProtein	Q86TI2	FALSE	7	5	7	DPP9	-1.41	3.56	0.00316975	3.81811e-06	0.124069	0	0.00496278	0.00248139	0	0.00248139	enriched	not_competed	not_enriched_and_competed	not_selected
High	IsMasterProtein	P49770	FALSE	13	3	13	EIF2B2	-1.41	5.37	0.209033	7.38454e-05	0.183623	0	0.00496278	0.00496278	0	0.00496278	enriched	not_competed	not_enriched_and_competed	not_selected
High	IsMasterProtein	Q14146	FALSE	3	4	3	URB2	-1.41	3.9	0.00323859	1.97126e-06	0.0372208	0	0	0	0	0	enriched	not_competed	not_enriched_and_competed	not_selected
High	IsMasterProtein	Q9BT25	FALSE	7	2	7	HAUS8	-1.41	2.57	0.0249184	0.000520465	0.00496278	0	0	0	0	0	enriched	not_competed	not_enriched_and_competed	not_selected
High	IsMasterProtein	Q6NYC1	FALSE	6	2	6	JMJD6	-1.41	3.69	0.0165546	2.17081e-05	0.044665	0	0	0	0	0	enriched	not_competed	not_enriched_and_competed	not_selected
High	IsMasterProtein	Q9UKL0	FALSE	9	2	9	RCOR1	-1.41	3.83	0.000880109	3.79244e-07	0.0868486	0	0	0	0	0	enriched	not_competed	not_enriched_and_competed	not_selected
High	IsMasterProtein	P42574	FALSE	8	2	8	CASP3	-1.41	5.37	0.0379791	4.17353e-06	0.0595533	0	0.00496278	0.00248139	0	0.00248139	enriched	not_competed	not_enriched_and_competed	not_selected
High	IsMasterProtein	Q9H1I8	FALSE	6	4	6	ASCC2	-1.41	3.88	0.38894	0.00320763	0.173697	0	0.00248139	0.00248139	0	0.00248139	enriched	not_competed	not_enriched_and_competed	not_selected
High	IsMasterProtein	Q9H0F7	FALSE	10	3	10	ARL6	-1.41	3.12	0.0305205	0.000484716	0.0248139	0	0.00496278	0.00496278	0	0.00496278	enriched	not_competed	not_enriched_and_competed	not_selected
High	IsMasterProtein	Q9NYU1	FALSE	2	2	2	UGGT2	-1.41	3.84	0.000258274	7.63487e-08	0.109181	0	0.00248139	0.00248139	0	0.00248139	enriched	not_competed	not_enriched_and_competed	not_selected
High	IsMasterProtein	Q9BSJ8	FALSE	29	22	29	ESYT1	-1.4	3.81	0.00451827	3.28868e-06	0.146402	0	0	0	0	0	enriched	not_competed	not_enriched_and_competed	not_selected
High	IsMasterProtein	Q9HC38	FALSE	46	12	46	GLOD4	-1.4	3.89	0.00678241	4.69608e-06	0.238213	0.0148883	0.08933	0.0843672	0.0148883	0.0843672	enriched	not_competed	not_enriched_and_competed	not_selected
High	IsMasterProtein	Q12904	FALSE	38	10	38	AIMP1	-1.4	3.83	0.00259272	1.60402e-06	0.124069	0	0	0	0	0	enriched	not_competed	not_enriched_and_competed	not_selected
High	IsMasterProtein	P55263	FALSE	20	6	20	ADK	-1.4	3.63	0.0207802	3.11362e-05	0.220844	0.0223325	0.104218	0.101737	0.0223325	0.101737	enriched	not_competed	not_enriched_and_competed	not_selected
High	IsMasterProtein	O94813	FALSE	5	5	5	SLIT2	-1.4	3.93	0.126025	0.000267038	0.166253	0	0.0471464	0.0272953	0	0.0272953	enriched	not_competed	not_enriched_and_competed	not_selected
High	IsMasterProtein	Q92785	FALSE	8	3	8	DPF2	-1.4	3.91	0.0247514	2.28897e-05	0.1067	0	0	0	0	0	enriched	not_competed	not_enriched_and_competed	not_selected
High	IsMasterProtein	Q9H0U9	FALSE	15	4	15	TSPYL1	-1.4	3.94	0.144472	0.000573277	0.0918114	0	0	0	0	0	enriched	not_competed	not_enriched_and_competed	not_selected
High	IsMasterProtein	Q8WVM7	FALSE	4	3	4	STAG1	-1.4	4.11	0.210378	0.000505462	0.136476	0	0	0	0	0	enriched	not_competed	not_enriched_and_competed	not_selected
High	IsMasterProtein	Q12800	FALSE	9	2	9	TFCP2	-1.4	3.54	0.000249212	1.40088e-07	0.153846	0	0	0	0	0	enriched	not_competed	not_enriched_and_competed	not_selected
High	IsMasterProtein	Q9UH17	FALSE	7	1	7	APOBEC3B	-1.4	3.93	0.0517499	6.14725e-05	0.00744417	0	0	0	0	0	enriched	not_competed	not_enriched_and_competed	not_selected
High	IsMasterProtein	Q96TA1	FALSE	3	2	3	NIBAN2	-1.4	3.87	0.115808	0.000250475	0.138958	0	0.00992556	0.00744417	0	0.00744417	enriched	not_competed	not_enriched_and_competed	not_selected
High	IsMasterProtein	Q7LG56	FALSE	11	1	11	RRM2B	-1.4	3.62	0.0062384	7.18795e-06	0.133995	0	0.0223325	0.0198511	0	0.0198511	enriched	not_competed	not_enriched_and_competed	not_selected
High	IsMasterProtein	Q9H2C0	FALSE	6	2	6	GAN	-1.4	3.76	0.278439	0.00275398	0	0	0	0	0	0	enriched	not_competed	not_enriched_and_competed	not_selected
High	IsMasterProtein	Q9NU22	FALSE	10	52	10	MDN1	-1.39	3.72	0.000467202	1.84706e-07	0.101737	0	0	0	0	0	enriched	not_competed	not_enriched_and_competed	not_selected
High	IsMasterProtein	P61978	FALSE	41	17	41	HNRNPK	-1.39	4.5	0.00668335	1.36563e-06	0.230769	0	0.0248139	0.0198511	0	0.0198511	enriched	not_competed	not_enriched_and_competed	not_selected
High	IsMasterProtein	P32119	FALSE	39	10	39	PRDX2	-1.39	3.52	0.0102338	1.54155e-05	0.114144	0	0	0	0	0	enriched	not_competed	not_enriched_and_competed	not_selected
High	IsMasterProtein	Q9BPX3	FALSE	20	18	20	NCAPG	-1.39	3.4	0.000934974	1.14351e-06	0.0992556	0	0	0	0	0	enriched	not_competed	not_enriched_and_competed	not_selected
High	IsMasterProtein	Q49A26	FALSE	18	8	18	GLYR1	-1.39	4.22	0.00169101	3.31925e-07	0.0868486	0	0	0	0	0	enriched	not_competed	not_enriched_and_competed	not_selected
High	IsMasterProtein	O14776	FALSE	11	13	11	TCERG1	-1.39	3.59	0.00703029	8.40792e-06	0.129032	0.00248139	0.00496278	0.00248139	0.00248139	0.00248139	enriched	not_competed	not_enriched_and_competed	not_selected
High	IsMasterProtein	Q14258	FALSE	17	11	17	TRIM25	-1.39	4	0.00445233	2.15803e-06	0.131514	0	0	0	0	0	enriched	not_competed	not_enriched_and_competed	not_selected
High	IsMasterProtein	P00492	FALSE	44	7	44	HPRT1	-1.39	3.76	0.00258971	1.77619e-06	0.124069	0	0	0	0	0	enriched	not_competed	not_enriched_and_competed	not_selected
High	IsMasterProtein	O60831	FALSE	21	5	21	PRAF2	-1.39	6.05	0.625976	0.000687741	0.233251	0.00248139	0.116625	0.104218	0.00248139	0.104218	enriched	not_competed	not_enriched_and_competed	not_selected
High	IsMasterProtein	Q9Y6Y8	FALSE	9	8	9	SEC23IP	-1.39	3.74	0.00218451	1.4875e-06	0.171216	0	0.00496278	0.00496278	0	0.00496278	enriched	not_competed	not_enriched_and_competed	not_selected
High	IsMasterProtein	O00471	FALSE	5	4	5	EXOC5	-1.39	4.22	0.0142866	5.96914e-06	0.126551	0	0	0	0	0	enriched	not_competed	not_enriched_and_competed	not_selected
High	IsMasterProtein	Q9UHB6	FALSE	9	5	9	LIMA1	-1.39	3.08	0.041271	0.000258593	0.124069	0	0	0	0	0	enriched	not_competed	not_enriched_and_competed	not_selected
High	IsMasterProtein	P53602	FALSE	16	6	16	MVD	-1.39	2.29	0.00202491	5.5732e-05	0.0223325	0	0	0	0	0	not_enriched	not_competed	not_enriched_and_competed	not_selected
High	IsMasterProtein	Q8IWR0	FALSE	7	4	7	ZC3H7A	-1.39	4.54	0.152242	0.000121657	0.101737	0	0	0	0	0	enriched	not_competed	not_enriched_and_competed	not_selected
High	IsMasterProtein	Q5C9Z4	FALSE	8	6	8	NOM1	-1.39	3.58	0.00994241	1.28244e-05	0.1067	0	0	0	0	0	enriched	not_competed	not_enriched_and_competed	not_selected
High	IsMasterProtein	Q12933	FALSE	7	3	7	TRAF2	-1.39	3.72	0.000391696	1.37345e-07	0.0322581	0	0	0	0	0	enriched	not_competed	not_enriched_and_competed	not_selected
High	IsMasterProtein	O95394	FALSE	10	4	10	PGM3	-1.39	3.68	0.0373419	5.88416e-05	0.1067	0	0	0	0	0	enriched	not_competed	not_enriched_and_competed	not_selected
High	IsMasterProtein	P53999	FALSE	28	3	28	SUB1	-1.39	2.94	0.0133434	7.94164e-05	0.148883	0	0.00744417	0.00744417	0	0.00744417	enriched	not_competed	not_enriched_and_competed	not_selected
High	IsMasterProtein	Q96QE5	FALSE	9	2	9	TEFM	-1.39	4.43	0.0377232	1.46498e-05	0.129032	0	0.00496278	0.00496278	0	0.00496278	enriched	not_competed	not_enriched_and_competed	not_selected
High	IsMasterProtein	Q68EM7	FALSE	3	2	3	ARHGAP17	-1.39	3.93	0.0593095	7.33801e-05	0.171216	0	0.0148883	0.0148883	0	0.0148883	enriched	not_competed	not_enriched_and_competed	not_selected
High	IsMasterProtein	Q9Y2D4	FALSE	3	2	3	EXOC6B	-1.39	4.35	0.31995	0.000790441	0.0521092	0	0.00248139	0.00248139	0	0.00248139	enriched	not_competed	not_enriched_and_competed	not_selected
High	IsMasterProtein	Q14353	FALSE	6	2	6	GAMT	-1.39	4.07	0.13174	0.000207375	0.0372208	0	0	0	0	0	enriched	not_competed	not_enriched_and_competed	not_selected
High	IsMasterProtein	O00571	FALSE	48	11	48	DDX3X	-1.38	3.88	0.00148152	5.69126e-07	0.166253	0	0.00248139	0.00248139	0	0.00248139	enriched	not_competed	not_enriched_and_competed	not_selected
High	IsMasterProtein	Q9UIG0	FALSE	20	28	20	BAZ1B	-1.38	3.82	0.00141107	6.17937e-07	0.109181	0	0	0	0	0	enriched	not_competed	not_enriched_and_competed	not_selected
High	IsMasterProtein	P09601	FALSE	38	9	38	HMOX1	-1.38	4.99	0.011143	1.0632e-06	0.444169	0.198511	0.441687	0.414392	0.208437	0.414392	enriched	not_competed	not_enriched_and_competed	not_selected
High	IsMasterProtein	Q9H1A4	FALSE	3	5	3	ANAPC1	-1.38	3.9	0.0026137	1.19506e-06	0.153846	0	0	0	0	0	enriched	not_competed	not_enriched_and_competed	not_selected
High	IsMasterProtein	Q96P11	FALSE	13	5	13	NSUN5	-1.38	4.06	0.0600687	5.49811e-05	0.109181	0	0.00248139	0.00248139	0	0.00248139	enriched	not_competed	not_enriched_and_competed	not_selected
High	IsMasterProtein	Q8IX18	FALSE	5	4	5	DHX40	-1.38	4.49	0.00642391	1.16732e-06	0.0918114	0	0	0	0	0	enriched	not_competed	not_enriched_and_competed	not_selected
High	IsMasterProtein	Q13057	FALSE	10	4	10	COASY	-1.38	3.3	0.0230985	6.55496e-05	0.136476	0.00248139	0.00496278	0.00496278	0.00248139	0.00496278	enriched	not_competed	not_enriched_and_competed	not_selected
High	IsMasterProtein	Q9H0H0	FALSE	5	4	5	INTS2	-1.38	4.07	0.0189684	1.07805e-05	0.0148883	0	0	0	0	0	enriched	not_competed	not_enriched_and_competed	not_selected
High	IsMasterProtein	Q9BV57	FALSE	12	3	12	ADI1	-1.38	4.6	0.0244152	5.9891e-06	0.188586	0	0.0272953	0.0272953	0	0.0272953	enriched	not_competed	not_enriched_and_competed	not_selected
High	IsMasterProtein	P49585	FALSE	9	2	9	PCYT1A	-1.38	3.7	0.0223146	5.37306e-05	0.0272953	0	0.00248139	0.00248139	0	0.00248139	enriched	not_competed	not_enriched_and_competed	not_selected
High	IsMasterProtein	Q9BT17	FALSE	12	2	12	MTG1	-1.38	4.56	0.0512509	1.82965e-05	0.0471464	0	0.00744417	0.00496278	0	0.00496278	enriched	not_competed	not_enriched_and_competed	not_selected
High	IsMasterProtein	Q9GZN8	FALSE	14	2	14	C20orf27	-1.38	3.92	0.0250975	2.00315e-05	0.0124069	0	0	0	0	0	enriched	not_competed	not_enriched_and_competed	not_selected
High	IsMasterProtein	Q96DM3	FALSE	4	2	4	RMC1	-1.38	3.44	0.298057	0.00325688	0.0347395	0	0.00248139	0.00248139	0	0.00248139	enriched	not_competed	not_enriched_and_competed	not_selected
High	IsMasterProtein	Q86XL3	FALSE	21	22	21	ANKLE2	-1.37	5.29	0.0108552	5.50762e-07	0.411911	0.0223325	0.39206	0.349876	0.0223325	0.349876	enriched	not_competed	not_enriched_and_competed	not_selected
High	IsMasterProtein	P53992	FALSE	16	13	16	SEC24C	-1.37	3.82	0.00225142	1.14978e-06	0.104218	0	0	0	0	0	enriched	not_competed	not_enriched_and_competed	not_selected
High	IsMasterProtein	Q9Y487	FALSE	11	7	11	ATP6V0A2	-1.37	4.62	0.0082216	1.2708e-06	0.347395	0.0272953	0.275434	0.243176	0.0297767	0.243176	enriched	not_competed	not_enriched_and_competed	not_selected
High	IsMasterProtein	P50748	FALSE	4	8	4	KNTC1	-1.37	3.41	0.00117767	1.34546e-06	0.146402	0.00248139	0.0372208	0.0347395	0.00248139	0.0347395	enriched	not_competed	not_enriched_and_competed	not_selected
High	IsMasterProtein	Q9Y4B6	FALSE	6	7	6	DCAF1	-1.37	3.75	0.0314399	3.72169e-05	0.104218	0	0	0	0	0	enriched	not_competed	not_enriched_and_competed	not_selected
High	IsMasterProtein	Q96CT7	FALSE	18	3	18	CCDC124	-1.37	2.63	0.00119044	9.65652e-06	0.124069	0	0.00496278	0.00248139	0	0.00248139	enriched	not_competed	not_enriched_and_competed	not_selected
High	IsMasterProtein	Q3B726	FALSE	12	3	12	POLR1F	-1.37	3.99	0.0361108	2.75569e-05	0.0620347	0	0.00496278	0.00496278	0	0.00496278	enriched	not_competed	not_enriched_and_competed	not_selected
High	IsMasterProtein	Q16644	FALSE	13	2	13	MAPKAPK3	-1.37	4.1	0.00195382	4.62338e-07	0.0372208	0	0	0	0	0	enriched	not_competed	not_enriched_and_competed	not_selected
High	IsMasterProtein	Q08AM6	FALSE	8	4	8	VAC14	-1.37	3.84	0.0883738	0.000148827	0.0173697	0	0.00248139	0.00248139	0	0.00248139	enriched	not_competed	not_enriched_and_competed	not_selected
High	IsMasterProtein	O75380	FALSE	33	3	33	NDUFS6	-1.37	4.28	0.0419892	2.05911e-05	0.121588	0	0.00248139	0	0	0	enriched	not_competed	not_enriched_and_competed	not_selected
High	IsMasterProtein	Q709C8	FALSE	1	3	1	VPS13C	-1.37	3.55	0.211395	0.0011965	0.0645161	0	0	0	0	0	enriched	not_competed	not_enriched_and_competed	not_selected
High	IsMasterProtein	Q9UII2	FALSE	16	3	16	ATP5IF1	-1.37	3.52	0.00419208	4.67347e-06	0.163772	0	0.00248139	0.00248139	0	0.00248139	enriched	not_competed	not_enriched_and_competed	not_selected
High	IsMasterProtein	Q9BYC9	FALSE	12	3	12	MRPL20	-1.37	3.92	0.00294539	1.25932e-06	0.0992556	0	0	0	0	0	enriched	not_competed	not_enriched_and_competed	not_selected
High	IsMasterProtein	Q15517	FALSE	2	2	2	CDSN	-1.37	0.24	0.904639	0.999998	0	0	0	0	0	0	not_enriched	not_competed	not_enriched_and_competed	not_selected
High	IsMasterProtein	Q8WU76	FALSE	5	2	5	SCFD2	-1.37	3.33	0.514674	0.0192748	0.0595533	0	0.00496278	0.00496278	0	0.00496278	enriched	not_competed	not_enriched_and_competed	not_selected
High	IsMasterProtein	Q14839	FALSE	21	21	21	CHD4	-1.36	3.24	0.000405996	4.71506e-07	0.101737	0	0	0	0	0	enriched	not_competed	not_enriched_and_competed	not_selected
High	IsMasterProtein	Q93008	FALSE	13	20	13	USP9X	-1.36	3.76	0.000974384	3.63371e-07	0.1067	0	0	0	0	0	enriched	not_competed	not_enriched_and_competed	not_selected
High	IsMasterProtein	Q29RF7	FALSE	25	25	25	PDS5A	-1.36	4.03	0.000305233	5.35504e-08	0.176179	0	0.00744417	0.00496278	0	0.00496278	enriched	not_competed	not_enriched_and_competed	not_selected
High	IsMasterProtein	P38606	FALSE	39	18	39	ATP6V1A	-1.36	3.86	0.00368473	1.84738e-06	0.141439	0	0	0	0	0	enriched	not_competed	not_enriched_and_competed	not_selected
High	IsMasterProtein	Q96FV9	FALSE	23	12	23	THOC1	-1.36	4.51	0.0112815	2.17951e-06	0.176179	0.00248139	0.0124069	0.00992556	0.00248139	0.00992556	enriched	not_competed	not_enriched_and_competed	not_selected
High	IsMasterProtein	Q9BTT6	FALSE	19	5	19	LRRC1	-1.36	4.04	0.00907474	3.92583e-06	0.114144	0	0.00248139	0.00248139	0	0.00248139	enriched	not_competed	not_enriched_and_competed	not_selected
High	IsMasterProtein	Q96T88	FALSE	15	9	15	UHRF1	-1.36	4.11	0.001501	2.78766e-07	0.1067	0	0.00248139	0.00248139	0	0.00248139	enriched	not_competed	not_enriched_and_competed	not_selected
High	IsMasterProtein	Q9UH62	FALSE	21	6	21	ARMCX3	-1.36	3.97	0.00305701	1.14387e-06	0.158809	0	0	0	0	0	enriched	not_competed	not_enriched_and_competed	not_selected
High	IsMasterProtein	Q9Y371	FALSE	25	6	25	SH3GLB1	-1.36	3.47	0.0107407	1.52602e-05	0.176179	0.00248139	0.044665	0.0421836	0.00248139	0.0421836	enriched	not_competed	not_enriched_and_competed	not_selected
High	IsMasterProtein	A6NDG6	FALSE	24	7	24	PGP	-1.36	3.72	0.00796782	6.09502e-06	0.0521092	0	0.00248139	0.00248139	0	0.00248139	enriched	not_competed	not_enriched_and_competed	not_selected
High	IsMasterProtein	Q9NRF8	FALSE	10	3	10	CTPS2	-1.36	3.61	0.018134	2.14209e-05	0.16129	0	0.00248139	0.00248139	0	0.00248139	enriched	not_competed	not_enriched_and_competed	not_selected
High	IsMasterProtein	P62993	FALSE	42	8	42	GRB2	-1.36	3.86	0.0230447	1.81516e-05	0.19603	0	0.00744417	0.00744417	0	0.00744417	enriched	not_competed	not_enriched_and_competed	not_selected
High	IsMasterProtein	Q14558	FALSE	30	7	30	PRPSAP1	-1.36	3.88	0.0143043	9.25466e-06	0.124069	0	0	0	0	0	enriched	not_competed	not_enriched_and_competed	not_selected
High	IsMasterProtein	Q3MHD2	FALSE	18	3	18	LSM12	-1.36	4.49	0.0146184	3.24977e-06	0.133995	0	0	0	0	0	enriched	not_competed	not_enriched_and_competed	not_selected
High	IsMasterProtein	Q14012	FALSE	17	2	17	CAMK1	-1.36	3.87	0.022871	1.77215e-05	0.215881	0	0.0198511	0.0148883	0	0.0148883	enriched	not_competed	not_enriched_and_competed	not_selected
High	IsMasterProtein	Q9H7Z7	FALSE	18	5	18	PTGES2	-1.36	4.02	0.00446517	1.6673e-06	0.292804	0.00992556	0.156328	0.136476	0.00992556	0.136476	enriched	not_competed	not_enriched_and_competed	not_selected
High	IsMasterProtein	Q9UGR2	FALSE	5	4	5	ZC3H7B	-1.36	3.93	0.000533405	1.05219e-07	0.0744417	0.00248139	0.00992556	0.00992556	0.00248139	0.00992556	enriched	not_competed	not_enriched_and_competed	not_selected
High	IsMasterProtein	Q06330	FALSE	12	6	12	RBPJ	-1.36	4.01	0.00231138	7.0291e-07	0.0595533	0	0.00992556	0.00992556	0	0.00992556	enriched	not_competed	not_enriched_and_competed	not_selected
High	IsMasterProtein	P46821	FALSE	2	4	2	MAP1B	-1.36	3.3	0.00173485	2.58391e-06	0.0918114	0	0	0	0	0	enriched	not_competed	not_enriched_and_competed	not_selected
High	IsMasterProtein	P41229	FALSE	2	1	2	KDM5C	-1.36	4.16	0.0153791	6.00956e-06	0.0173697	0	0	0	0	0	enriched	not_competed	not_enriched_and_competed	not_selected
High	IsMasterProtein	Q7Z3U7	FALSE	3	4	3	MON2	-1.36	3.84	0.00743836	4.64455e-06	0.0620347	0	0	0	0	0	enriched	not_competed	not_enriched_and_competed	not_selected
High	IsMasterProtein	P49454	FALSE	2	5	2	CENPF	-1.36	3.26	0.00633986	1.2273e-05	0.0545906	0	0	0	0	0	enriched	not_competed	not_enriched_and_competed	not_selected
High	IsMasterProtein	Q15751	FALSE	0	2	0	HERC1	-1.36	3.96	0.00414883	1.74148e-06	NA	NA	NA	NA	NA	0	enriched	not_competed	not_enriched_and_competed	not_selected
High	IsMasterProtein	Q15257	FALSE	8	2	8	PTPA	-1.36	4.07	0.536179	0.00476604	0.121588	0	0.00496278	0.00496278	0	0.00496278	enriched	not_competed	not_enriched_and_competed	not_selected
High	IsMasterProtein	Q53H96	FALSE	8	2	8	PYCR3	-1.36	3.86	0.610252	0.0142627	0.0322581	0	0	0	0	0	enriched	not_competed	not_enriched_and_competed	not_selected
High	IsMasterProtein	Q96JC9	FALSE	6	1	6	EAF1	-1.36	4.14	0.0241047	1.11864e-05	NA	NA	NA	NA	NA	0	enriched	not_competed	not_enriched_and_competed	not_selected
High	IsMasterProtein	Q9Y6D5	FALSE	1	2	1	ARFGEF2	-1.36	3.64	0.153696	0.000526918	0.00496278	0	0	0	0	0	enriched	not_competed	not_enriched_and_competed	not_selected
High	IsMasterProtein	Q07666	FALSE	29	9	29	KHDRBS1	-1.35	3.69	0.00145075	7.36631e-07	0.208437	0	0.00992556	0.00992556	0	0.00992556	enriched	not_competed	not_enriched_and_competed	not_selected
High	IsMasterProtein	Q6AI08	FALSE	7	8	7	HEATR6	-1.35	4.28	0.0218247	7.48889e-06	0.0669975	0	0.00744417	0.00744417	0	0.00744417	enriched	not_competed	not_enriched_and_competed	not_selected
High	IsMasterProtein	P42766	FALSE	36	6	36	RPL35	-1.35	2.81	0.00366926	1.93216e-05	0.1067	0	0.00248139	0	0	0	enriched	not_competed	not_enriched_and_competed	not_selected
High	IsMasterProtein	O95983	FALSE	15	3	15	MBD3	-1.35	3.83	0.00318239	1.52719e-06	0.101737	0	0	0	0	0	enriched	not_competed	not_enriched_and_competed	not_selected
High	IsMasterProtein	Q8WWC4	FALSE	14	4	14	MAIP1	-1.35	4.97	0.126473	3.48952e-05	0.193548	0	0.0372208	0.0372208	0	0.0372208	enriched	not_competed	not_enriched_and_competed	not_selected
High	IsMasterProtein	Q9UGI8	FALSE	8	4	8	TES	-1.35	4.22	0.00804096	2.35613e-06	0.0967742	0	0	0	0	0	enriched	not_competed	not_enriched_and_competed	not_selected
High	IsMasterProtein	Q92665	FALSE	21	5	21	MRPS31	-1.35	3.41	0.0303874	6.24791e-05	0.176179	0	0.00248139	0.00248139	0	0.00248139	enriched	not_competed	not_enriched_and_competed	not_selected
High	IsMasterProtein	Q7L8L6	FALSE	4	3	4	FASTKD5	-1.35	3.89	0.00397285	1.78811e-06	0.0545906	0	0	0	0	0	enriched	not_competed	not_enriched_and_competed	not_selected
High	IsMasterProtein	Q8N122	FALSE	2	2	2	RPTOR	-1.35	3.36	0.013349	0.000184749	0.0421836	0	0	0	0	0	enriched	not_competed	not_enriched_and_competed	not_selected
High	IsMasterProtein	O43242	FALSE	41	19	41	PSMD3	-1.34	3.36	0.00396861	5.40081e-06	0.171216	0	0	0	0	0	enriched	not_competed	not_enriched_and_competed	not_selected
High	IsMasterProtein	Q13330	FALSE	22	7	22	MTA1	-1.34	3.71	0.00235756	1.26401e-06	0.124069	0	0	0	0	0	enriched	not_competed	not_enriched_and_competed	not_selected
High	IsMasterProtein	Q7Z3K3	FALSE	10	11	10	POGZ	-1.34	3.85	0.0028565	1.19342e-06	0.119107	0	0	0	0	0	enriched	not_competed	not_enriched_and_competed	not_selected
High	IsMasterProtein	P56545	FALSE	17	6	17	CTBP2	-1.34	3.96	0.00846457	3.81744e-06	0.124069	0	0.00248139	0	0	0	enriched	not_competed	not_enriched_and_competed	not_selected
High	IsMasterProtein	Q9H2G2	FALSE	6	5	6	SLK	-1.34	3.47	0.00357699	3.75014e-06	0.101737	0	0	0	0	0	enriched	not_competed	not_enriched_and_competed	not_selected
High	IsMasterProtein	Q13472	FALSE	6	5	6	TOP3A	-1.34	4.52	0.0300643	7.07079e-06	0.0669975	0	0	0	0	0	enriched	not_competed	not_enriched_and_competed	not_selected
High	IsMasterProtein	P55011	FALSE	4	5	4	SLC12A2	-1.34	3.72	0.134805	0.000312983	0.188586	0	0.00248139	0.00248139	0	0.00248139	enriched	not_competed	not_enriched_and_competed	not_selected
High	IsMasterProtein	Q96RL7	FALSE	1	3	1	VPS13A	-1.34	4.57	0.0669418	2.19617e-05	0.168734	0.00248139	0.0471464	0.044665	0.00248139	0.044665	enriched	not_competed	not_enriched_and_competed	not_selected
High	IsMasterProtein	P48651	FALSE	5	2	5	PTDSS1	-1.34	3.69	0.0530202	7.31717e-05	0.17866	0	0.044665	0.0372208	0	0.0372208	enriched	not_competed	not_enriched_and_competed	not_selected
High	IsMasterProtein	Q96RR1	FALSE	5	3	5	TWNK	-1.34	3.83	0.114718	0.000194169	0.124069	0	0.00248139	0.00248139	0	0.00248139	enriched	not_competed	not_enriched_and_competed	not_selected
High	IsMasterProtein	Q96HW7	FALSE	3	2	3	INTS4	-1.34	3.92	0.3216	0.00130582	0.0744417	0	0	0	0	0	enriched	not_competed	not_enriched_and_competed	not_selected
High	IsMasterProtein	Q8IWV7	FALSE	1	2	1	UBR1	-1.34	3.73	0.0459405	5.47323e-05	0.0124069	0	0.00992556	0.00744417	0	0.00744417	enriched	not_competed	not_enriched_and_competed	not_selected
High	IsMasterProtein	Q9Y3C8	FALSE	15	3	15	UFC1	-1.34	4.24	0.0853964	5.46332e-05	0.0967742	0	0.00248139	0.00248139	0	0.00248139	enriched	not_competed	not_enriched_and_competed	not_selected
High	IsMasterProtein	Q14692	FALSE	15	17	15	BMS1	-1.33	3.53	0.00983614	9.93623e-06	0.0992556	0	0	0	0	0	enriched	not_competed	not_enriched_and_competed	not_selected
High	IsMasterProtein	Q13823	FALSE	19	15	19	GNL2	-1.33	3.54	0.000766958	3.80683e-07	0.0992556	0	0	0	0	0	enriched	not_competed	not_enriched_and_competed	not_selected
High	IsMasterProtein	Q96T76	FALSE	17	15	17	MMS19	-1.33	4.82	0.16612	6.54266e-05	0.111663	0	0	0	0	0	enriched	not_competed	not_enriched_and_competed	not_selected
High	IsMasterProtein	Q96CX2	FALSE	43	11	43	KCTD12	-1.33	3.78	0.0106232	6.53566e-06	0.19603	0	0.00744417	0.00496278	0	0.00496278	enriched	not_competed	not_enriched_and_competed	not_selected
High	IsMasterProtein	P61020	FALSE	48	5	48	RAB5B	-1.33	3.78	0.012616	8.13628e-06	0.19603	0	0.0198511	0.0198511	0	0.0198511	enriched	not_competed	not_enriched_and_competed	not_selected
High	IsMasterProtein	Q5VZL5	FALSE	10	12	10	ZMYM4	-1.33	4.09	0.00172133	2.90196e-07	0.0744417	0	0	0	0	0	enriched	not_competed	not_enriched_and_competed	not_selected
High	IsMasterProtein	O00139	FALSE	16	10	16	KIF2A	-1.33	4.15	0.00363511	7.54236e-07	0.119107	0	0	0	0	0	enriched	not_competed	not_enriched_and_competed	not_selected
High	IsMasterProtein	Q9NTZ6	FALSE	6	7	6	RBM12	-1.33	3.78	0.00873542	5.18439e-06	0.121588	0	0.00992556	0.00744417	0	0.00744417	enriched	not_competed	not_enriched_and_competed	not_selected
High	IsMasterProtein	Q16880	FALSE	6	3	6	UGT8	-1.33	5.85	0.380236	0.000109687	0.0918114	0	0.0496278	0.0471464	0	0.0471464	enriched	not_competed	not_enriched_and_competed	not_selected
High	IsMasterProtein	Q9BWH2	FALSE	19	2	19	FUNDC2	-1.33	4.04	0.081169	6.99631e-05	0.238213	0.00248139	0.109181	0.1067	0.00248139	0.1067	enriched	not_competed	not_enriched_and_competed	not_selected
High	IsMasterProtein	P62312	FALSE	38	4	38	LSM6	-1.33	3.84	0.0344904	2.80998e-05	0.153846	0	0.00496278	0.00496278	0	0.00496278	enriched	not_competed	not_enriched_and_competed	not_selected
High	IsMasterProtein	Q12768	FALSE	5	4	5	WASHC5	-1.33	4.06	0.377178	0.0014294	0.141439	0	0.0198511	0.0148883	0	0.0148883	enriched	not_competed	not_enriched_and_competed	not_selected
High	IsMasterProtein	Q16539	FALSE	11	3	11	MAPK14	-1.33	3.68	0.0498359	6.60191e-05	0.129032	0	0.00992556	0.00496278	0	0.00496278	enriched	not_competed	not_enriched_and_competed	not_selected
High	IsMasterProtein	Q8WX92	FALSE	7	3	7	NELFB	-1.33	3.76	0.00788127	4.77178e-06	0.116625	0.00248139	0.00992556	0.00744417	0.00248139	0.00744417	enriched	not_competed	not_enriched_and_competed	not_selected
High	IsMasterProtein	Q96NB2	FALSE	9	3	9	SFXN2	-1.33	4.9	0.33014	0.000272545	0.203474	0	0.0421836	0.0397022	0	0.0397022	enriched	not_competed	not_enriched_and_competed	not_selected
High	IsMasterProtein	Q32NB8	FALSE	5	2	5	PGS1	-1.33	4.52	0.0119628	2.02711e-06	0.0124069	0	0.00248139	0.00248139	0	0.00248139	enriched	not_competed	not_enriched_and_competed	not_selected
High	IsMasterProtein	Q8IUR7	FALSE	4	2	4	ARMC8	-1.33	3.96	0.0556513	4.42078e-05	0.0248139	0	0	0	0	0	enriched	not_competed	not_enriched_and_competed	not_selected
High	IsMasterProtein	Q9BX10	FALSE	4	2	4	GTPBP2	-1.33	4.47	0.0274484	6.41552e-06	NA	NA	NA	NA	NA	0	enriched	not_competed	not_enriched_and_competed	not_selected
High	IsMasterProtein	Q9H5Q4	FALSE	6	2	6	TFB2M	-1.33	3.33	0.0190547	3.69006e-05	0.00248139	0	0	0	0	0	enriched	not_competed	not_enriched_and_competed	not_selected
High	IsMasterProtein	Q9Y5B8	FALSE	5	2	5	NME7	-1.33	3.89	0.0189846	1.12691e-05	0.0124069	0	0.00248139	0.00248139	0	0.00248139	enriched	not_competed	not_enriched_and_competed	not_selected
High	IsMasterProtein	P45974	FALSE	31	18	31	USP5	-1.32	3.79	0.00439347	2.10994e-06	0.129032	0	0.00248139	0	0	0	enriched	not_competed	not_enriched_and_competed	not_selected
High	IsMasterProtein	P54819	FALSE	52	11	52	AK2	-1.32	3.71	0.0014594	5.79366e-07	0.129032	0	0	0	0	0	enriched	not_competed	not_enriched_and_competed	not_selected
High	IsMasterProtein	P51148	FALSE	65	7	65	RAB5C	-1.32	3.83	0.0083625	4.35595e-06	0.156328	0	0.00248139	0.00248139	0	0.00248139	enriched	not_competed	not_enriched_and_competed	not_selected
High	IsMasterProtein	Q9NY93	FALSE	25	9	25	DDX56	-1.32	4.1	0.0568505	3.26311e-05	0.148883	0	0	0	0	0	enriched	not_competed	not_enriched_and_competed	not_selected
High	IsMasterProtein	Q14157	FALSE	11	9	11	UBAP2L	-1.32	3.81	0.00741585	3.78164e-06	0.215881	0	0.0124069	0.0124069	0	0.0124069	enriched	not_competed	not_enriched_and_competed	not_selected
High	IsMasterProtein	Q9UI10	FALSE	19	8	19	EIF2B4	-1.32	3.79	0.0500862	5.04826e-05	0.0967742	0	0.00248139	0.00248139	0	0.00248139	enriched	not_competed	not_enriched_and_competed	not_selected
High	IsMasterProtein	P16949	FALSE	42	4	42	STMN1	-1.32	2.7	0.0218982	0.000195658	0.156328	0	0.0223325	0.0173697	0	0.0173697	enriched	not_competed	not_enriched_and_competed	not_selected
High	IsMasterProtein	Q9NRX1	FALSE	30	6	30	PNO1	-1.32	3.12	0.000642209	9.54759e-07	0.126551	0	0	0	0	0	enriched	not_competed	not_enriched_and_competed	not_selected
High	IsMasterProtein	Q96FW1	FALSE	29	7	29	OTUB1	-1.32	3.67	0.0207747	1.80581e-05	0.181141	0.00248139	0.0521092	0.0347395	0.00248139	0.0347395	enriched	not_competed	not_enriched_and_competed	not_selected
High	IsMasterProtein	Q96IX5	FALSE	47	4	47	ATP5MK	-1.32	4.5	0.0486808	1.34785e-05	0.2134	0	0.0322581	0.0322581	0	0.0322581	enriched	not_competed	not_enriched_and_competed	not_selected
High	IsMasterProtein	P54105	FALSE	19	3	19	CLNS1A	-1.32	4.44	0.157189	0.000102017	0.146402	0	0.0248139	0.0223325	0	0.0223325	enriched	not_competed	not_enriched_and_competed	not_selected
High	IsMasterProtein	P13051	FALSE	16	4	16	UNG	-1.32	3.54	0.016523	1.7559e-05	0.0942928	0.00248139	0.00992556	0.00992556	0.00248139	0.00992556	enriched	not_competed	not_enriched_and_competed	not_selected
High	IsMasterProtein	O15344	FALSE	9	4	9	MID1	-1.32	4.1	0.0306515	1.33435e-05	0.111663	0	0	0	0	0	enriched	not_competed	not_enriched_and_competed	not_selected
High	IsMasterProtein	Q9NWH9	FALSE	3	3	3	SLTM	-1.32	3.85	0.0505678	4.60283e-05	0.0645161	0	0	0	0	0	enriched	not_competed	not_enriched_and_competed	not_selected
High	IsMasterProtein	P49006	FALSE	19	3	19	MARCKSL1	-1.32	3.2	0.0236562	6.03858e-05	0.057072	0	0	0	0	0	enriched	not_competed	not_enriched_and_competed	not_selected
High	IsMasterProtein	Q9BW91	FALSE	13	4	13	NUDT9	-1.32	4.18	0.0089957	2.42839e-06	0.17866	0.00248139	0.0297767	0.0297767	0.00248139	0.0297767	enriched	not_competed	not_enriched_and_competed	not_selected
High	IsMasterProtein	Q9UQB8	FALSE	4	2	4	BAIAP2	-1.32	4	0.05126	3.51162e-05	0.488834	0.0496278	0.39206	0.315136	0.057072	0.315136	enriched	not_competed	not_enriched_and_competed	not_selected
High	IsMasterProtein	Q9NY27	FALSE	11	4	11	PPP4R2	-1.32	4.09	0.0220695	8.86411e-06	0.0521092	0	0	0	0	0	enriched	not_competed	not_enriched_and_competed	not_selected
High	IsMasterProtein	P35269	FALSE	8	2	8	GTF2F1	-1.32	3.5	0.581105	0.0129298	0.158809	0.0124069	0.0669975	0.0620347	0.0124069	0.0620347	enriched	not_competed	not_enriched_and_competed	not_selected
High	IsMasterProtein	Q9BTV5	FALSE	4	2	4	FSD1	-1.32	3.71	0.10599	0.000197562	0.0148883	0	0	0	0	0	enriched	not_competed	not_enriched_and_competed	not_selected
High	IsMasterProtein	P26358	FALSE	17	27	17	DNMT1	-1.31	3.61	0.000526563	1.58001e-07	0.0918114	0	0	0	0	0	enriched	not_competed	not_enriched_and_competed	not_selected
High	IsMasterProtein	P35573	FALSE	17	24	17	AGL	-1.31	4.01	0.00340053	8.69509e-07	0.136476	0	0	0	0	0	enriched	not_competed	not_enriched_and_competed	not_selected
High	IsMasterProtein	Q9Y2A7	FALSE	18	17	18	NCKAP1	-1.31	3.58	0.00343138	2.32156e-06	0.119107	0	0	0	0	0	enriched	not_competed	not_enriched_and_competed	not_selected
High	IsMasterProtein	P04899	FALSE	29	3	29	GNAI2	-1.31	4.24	0.018265	5.16138e-06	0.148883	0	0.00248139	0.00248139	0	0.00248139	enriched	not_competed	not_enriched_and_competed	not_selected
High	IsMasterProtein	P42695	FALSE	8	10	8	NCAPD3	-1.31	4.47	0.0304125	6.66552e-06	0.0620347	0	0	0	0	0	enriched	not_competed	not_enriched_and_competed	not_selected
High	IsMasterProtein	P62847	FALSE	49	9	49	RPS24	-1.31	3.01	0.00854487	2.46863e-05	0.146402	0.00248139	0.0148883	0.0124069	0.00248139	0.0124069	enriched	not_competed	not_enriched_and_competed	not_selected
High	IsMasterProtein	P05387	FALSE	48	4	48	RPLP2	-1.31	3	0.063844	0.000383629	0.146402	0	0	0	0	0	enriched	not_competed	not_enriched_and_competed	not_selected
High	IsMasterProtein	Q9UKF6	FALSE	12	8	12	CPSF3	-1.31	4.14	0.00152193	1.84755e-07	0.129032	0	0	0	0	0	enriched	not_competed	not_enriched_and_competed	not_selected
High	IsMasterProtein	Q8IZL8	FALSE	8	9	8	PELP1	-1.31	3.76	0.0438481	4.13789e-05	0.158809	0	0.0124069	0.00992556	0	0.00992556	enriched	not_competed	not_enriched_and_competed	not_selected
High	IsMasterProtein	Q96SB8	FALSE	9	8	9	SMC6	-1.31	4.21	0.0223156	7.15306e-06	0.101737	0	0.00248139	0	0	0	enriched	not_competed	not_enriched_and_competed	not_selected
High	IsMasterProtein	Q99575	FALSE	8	6	8	POP1	-1.31	3.81	0.00079481	1.70568e-07	0.116625	0	0.00496278	0.00248139	0	0.00248139	enriched	not_competed	not_enriched_and_competed	not_selected
High	IsMasterProtein	P62841	FALSE	52	7	52	RPS15	-1.31	2.47	0.00348847	3.80713e-05	0.116625	0	0.00248139	0.00248139	0	0.00248139	enriched	not_competed	not_enriched_and_competed	not_selected
High	IsMasterProtein	Q13867	FALSE	12	6	12	BLMH	-1.31	2.57	0.399032	0.0257069	0.0942928	0	0.00744417	0	0	0	enriched	not_competed	not_enriched_and_competed	not_selected
High	IsMasterProtein	Q9BXB4	FALSE	12	5	12	OSBPL11	-1.31	4.74	0.707443	0.00445999	0.126551	0	0	0	0	0	enriched	not_competed	not_enriched_and_competed	not_selected
High	IsMasterProtein	P00390	FALSE	12	5	12	GSR	-1.31	3.3	0.195715	0.00124376	0.158809	0	0.0124069	0.00248139	0	0.00248139	enriched	not_competed	not_enriched_and_competed	not_selected
High	IsMasterProtein	Q8NFH5	FALSE	10	2	10	NUP35	-1.31	3.46	0.370442	0.0036617	0.158809	0	0.0347395	0.0347395	0	0.0347395	enriched	not_competed	not_enriched_and_competed	not_selected
High	IsMasterProtein	O75937	FALSE	21	3	21	DNAJC8	-1.31	2.96	0.00752262	2.42028e-05	0.181141	0	0.0148883	0.0124069	0	0.0124069	enriched	not_competed	not_enriched_and_competed	not_selected
High	IsMasterProtein	Q9Y2X0	FALSE	3	2	3	MED16	-1.31	4.06	0.316973	0.000834292	0.0843672	0	0	0	0	0	enriched	not_competed	not_enriched_and_competed	not_selected
High	IsMasterProtein	Q9UBW7	FALSE	3	3	3	ZMYM2	-1.31	4.55	0.0566781	1.45026e-05	0.1067	0	0	0	0	0	enriched	not_competed	not_enriched_and_competed	not_selected
High	IsMasterProtein	Q8TEA1	FALSE	11	3	11	NSUN6	-1.31	4.05	0.164592	0.000217662	0.00992556	0	0	0	0	0	enriched	not_competed	not_enriched_and_competed	not_selected
High	IsMasterProtein	Q13442	FALSE	15	2	15	PDAP1	-1.31	2.82	0.00248051	9.64863e-06	0.111663	0	0	0	0	0	enriched	not_competed	not_enriched_and_competed	not_selected
High	IsMasterProtein	Q68CQ4	FALSE	5	3	5	UTP25	-1.31	3.91	0.0166803	8.34935e-06	0.133995	0	0.00248139	0.00248139	0	0.00248139	enriched	not_competed	not_enriched_and_competed	not_selected
High	IsMasterProtein	Q63HN8	FALSE	1	2	1	RNF213	-1.31	3.67	0.0114964	8.37919e-06	0.0297767	0	0.00248139	0.00248139	0	0.00248139	enriched	not_competed	not_enriched_and_competed	not_selected
High	IsMasterProtein	Q9NV88	FALSE	11	5	11	INTS9	-1.31	4.13	0.0256512	9.59828e-06	0.124069	0	0	0	0	0	enriched	not_competed	not_enriched_and_competed	not_selected
High	IsMasterProtein	P53609	FALSE	5	2	5	PGGT1B	-1.31	4.33	0.332192	0.000587848	0.0148883	0.00496278	0.00496278	0.00496278	0.00496278	0.00496278	enriched	not_competed	not_enriched_and_competed	not_selected
High	IsMasterProtein	Q969R5	FALSE	5	2	5	L3MBTL2	-1.31	3.97	0.025028	1.26218e-05	0.0322581	0.00496278	0.0124069	0.00992556	0.00496278	0.00992556	enriched	not_competed	not_enriched_and_competed	not_selected
High	IsMasterProtein	P46020	FALSE	3	2	3	PHKA1	-1.31	4.34	0.0143866	3.12042e-06	0.111663	0	0.0148883	0.0124069	0	0.0124069	enriched	not_competed	not_enriched_and_competed	not_selected
High	IsMasterProtein	Q9UHR6	FALSE	9	2	9	ZNHIT2	-1.31	3.68	0.0162257	1.21065e-05	0.0124069	0	0.00248139	0	0	0	enriched	not_competed	not_enriched_and_competed	not_selected
High	IsMasterProtein	P62750	FALSE	52	15	52	RPL23A	-1.3	3.13	0.00330982	5.72863e-06	0.0967742	0	0	0	0	0	enriched	not_competed	not_enriched_and_competed	not_selected
High	IsMasterProtein	P18085	FALSE	48	3	48	ARF4	-1.3	3.88	0.0379453	2.44686e-05	0.148883	0	0.0198511	0.0173697	0	0.0173697	enriched	not_competed	not_enriched_and_competed	not_selected
High	IsMasterProtein	P16152	FALSE	53	9	53	CBR1	-1.3	3.02	0.0105668	2.95645e-05	0.0322581	0	0	0	0	0	enriched	not_competed	not_enriched_and_competed	not_selected
High	IsMasterProtein	P63173	FALSE	53	6	53	RPL38	-1.3	3.41	0.00474219	4.50204e-06	0.129032	0	0	0	0	0	enriched	not_competed	not_enriched_and_competed	not_selected
High	IsMasterProtein	P61106	FALSE	28	4	28	RAB14	-1.3	4.08	0.0177624	6.23327e-06	0.173697	0	0	0	0	0	enriched	not_competed	not_enriched_and_competed	not_selected
High	IsMasterProtein	Q8NE01	FALSE	17	9	17	CNNM3	-1.3	4.83	0.042152	5.75116e-06	0.223325	0.00248139	0.044665	0.044665	0.00248139	0.044665	enriched	not_competed	not_enriched_and_competed	not_selected
High	IsMasterProtein	Q9Y5A7	FALSE	16	7	16	NUB1	-1.3	4.48	0.0167536	2.71607e-06	0.176179	0	0.00248139	0.00248139	0	0.00248139	enriched	not_competed	not_enriched_and_competed	not_selected
High	IsMasterProtein	Q6NUM9	FALSE	11	6	11	RETSAT	-1.3	4.43	0.00179326	1.16516e-07	0.240695	0.00248139	0.0645161	0.057072	0.00248139	0.057072	enriched	not_competed	not_enriched_and_competed	not_selected
High	IsMasterProtein	Q9UL40	FALSE	19	6	19	ZNF346	-1.3	4.65	0.53808	0.00149	0.0124069	0	0	0	0	0	enriched	not_competed	not_enriched_and_competed	not_selected
High	IsMasterProtein	Q13190	FALSE	14	4	14	STX5	-1.3	3.49	0.00225273	1.53106e-06	0.198511	0	0.0669975	0.0645161	0	0.0645161	enriched	not_competed	not_enriched_and_competed	not_selected
High	IsMasterProtein	Q9H089	FALSE	3	2	3	LSG1	-1.3	2.61	0.0328534	0.000379341	0.0297767	0	0	0	0	0	enriched	not_competed	not_enriched_and_competed	not_selected
High	IsMasterProtein	Q8TAF3	FALSE	5	3	5	WDR48	-1.3	4.19	0.00544172	1.01171e-06	0.0223325	0	0.00248139	0.00248139	0	0.00248139	enriched	not_competed	not_enriched_and_competed	not_selected
High	IsMasterProtein	Q86X10	FALSE	2	3	2	RALGAPB	-1.3	3.61	0.00871181	6.3364e-06	0.0248139	0	0	0	0	0	enriched	not_competed	not_enriched_and_competed	not_selected
High	IsMasterProtein	Q9Y277	FALSE	59	18	59	VDAC3	-1.29	5.58	0.0340946	1.20745e-06	0.30273	0.0248139	0.228288	0.220844	0.0248139	0.220844	enriched	not_competed	not_enriched_and_competed	not_selected
High	IsMasterProtein	Q9P258	FALSE	34	19	34	RCC2	-1.29	3.81	0.00400719	1.51286e-06	0.124069	0	0	0	0	0	enriched	not_competed	not_enriched_and_competed	not_selected
High	IsMasterProtein	Q6NSI4	FALSE	27	22	27	RADX	-1.29	3.9	0.00197123	4.20784e-07	0.116625	0	0	0	0	0	enriched	not_competed	not_enriched_and_competed	not_selected
High	IsMasterProtein	Q9NUQ9	FALSE	29	8	29	CYRIB	-1.29	2.83	0.00608759	2.32852e-05	0.275434	0.00992556	0.111663	0.104218	0.00992556	0.104218	enriched	not_competed	not_enriched_and_competed	not_selected
High	IsMasterProtein	Q5T160	FALSE	16	7	16	RARS2	-1.29	3.87	0.0029086	8.23145e-07	0.151365	0	0.00496278	0.00496278	0	0.00496278	enriched	not_competed	not_enriched_and_competed	not_selected
High	IsMasterProtein	Q9Y237	FALSE	30	4	30	PIN4	-1.29	3.64	0.00202902	8.58236e-07	0.153846	0	0.00248139	0.00248139	0	0.00248139	enriched	not_competed	not_enriched_and_competed	not_selected
High	IsMasterProtein	O43583	FALSE	27	7	27	DENR	-1.29	3.86	0.0158946	7.45196e-06	0.101737	0	0.00248139	0	0	0	enriched	not_competed	not_enriched_and_competed	not_selected
High	IsMasterProtein	Q14194	FALSE	11	1	11	CRMP1	-1.29	4.01	0.480807	0.00260451	0.00992556	0	0	0	0	0	enriched	not_competed	not_enriched_and_competed	not_selected
High	IsMasterProtein	O94915	FALSE	2	3	2	FRYL	-1.29	3.85	0.00157466	3.51952e-07	0.109181	0	0.00744417	0.00496278	0	0.00496278	enriched	not_competed	not_enriched_and_competed	not_selected
High	IsMasterProtein	P13807	FALSE	6	3	6	GYS1	-1.29	3.53	0.0183728	1.77736e-05	0.166253	0	0	0	0	0	enriched	not_competed	not_enriched_and_competed	not_selected
High	IsMasterProtein	Q9NY12	FALSE	14	3	14	GAR1	-1.29	3.99	0.00753746	2.31883e-06	0.156328	0	0	0	0	0	enriched	not_competed	not_enriched_and_competed	not_selected
High	IsMasterProtein	Q9UJX6	FALSE	5	4	5	ANAPC2	-1.29	2.96	0.00790083	2.32613e-05	0.116625	0	0.00992556	0.00992556	0	0.00992556	enriched	not_competed	not_enriched_and_competed	not_selected
High	IsMasterProtein	P35754	FALSE	11	2	11	GLRX	-1.29	3.19	0.0439424	0.000127006	0.0397022	0.00496278	0.00496278	0.00496278	0.00496278	0.00496278	enriched	not_competed	not_enriched_and_competed	not_selected
High	IsMasterProtein	Q14011	FALSE	19	2	19	CIRBP	-1.29	3.69	0.0183116	1.29287e-05	0.275434	0	0.114144	0.0992556	0	0.0992556	enriched	not_competed	not_enriched_and_competed	not_selected
High	IsMasterProtein	P05109	FALSE	20	2	20	S100A8	-1.29	1.23	0.72223	0.762705	0	0	0	0	0	0	not_enriched	not_competed	not_enriched_and_competed	not_selected
High	IsMasterProtein	Q9H8V3	FALSE	5	3	5	ECT2	-1.29	3.99	0.0283066	1.25843e-05	0.0471464	0	0.00248139	0	0	0	enriched	not_competed	not_enriched_and_competed	not_selected
High	IsMasterProtein	O95900	FALSE	8	2	8	TRUB2	-1.29	5.24	0.112449	1.35941e-05	0.0272953	0	0.00248139	0.00248139	0	0.00248139	enriched	not_competed	not_enriched_and_competed	not_selected
High	IsMasterProtein	P42167	FALSE	53	8	53	TMPO	-1.28	3.66	0.000701367	1.69677e-07	0.255583	0.00992556	0.156328	0.153846	0.00992556	0.153846	enriched	not_competed	not_enriched_and_competed	not_selected
High	IsMasterProtein	P06737	FALSE	33	18	33	PYGL	-1.28	3.26	0.00161649	1.65282e-06	0.143921	0	0	0	0	0	enriched	not_competed	not_enriched_and_competed	not_selected
High	IsMasterProtein	Q9H4A4	FALSE	29	16	29	RNPEP	-1.28	3.41	0.0035204	2.96243e-06	0.101737	0	0	0	0	0	enriched	not_competed	not_enriched_and_competed	not_selected
High	IsMasterProtein	Q8WWY3	FALSE	25	8	25	PRPF31	-1.28	3.42	0.0459118	7.64383e-05	0.181141	0	0.00248139	0.00248139	0	0.00248139	enriched	not_competed	not_enriched_and_competed	not_selected
High	IsMasterProtein	Q8NF37	FALSE	16	10	16	LPCAT1	-1.28	4.24	0.00180991	1.49683e-07	0.243176	0.00496278	0.1067	0.101737	0.00744417	0.101737	enriched	not_competed	not_enriched_and_competed	not_selected
High	IsMasterProtein	Q9Y2T2	FALSE	30	6	30	AP3M1	-1.28	3.93	0.0082501	2.75489e-06	0.19603	0	0.0198511	0.0124069	0	0.0124069	enriched	not_competed	not_enriched_and_competed	not_selected
High	IsMasterProtein	Q13642	FALSE	10	3	10	FHL1	-1.28	3.69	0.0151555	9.09721e-06	0.101737	0	0	0	0	0	enriched	not_competed	not_enriched_and_competed	not_selected
High	IsMasterProtein	Q9Y4X5	FALSE	7	3	7	ARIH1	-1.28	3.88	0.109341	0.000114214	0.158809	0	0.00992556	0.00744417	0	0.00744417	enriched	not_competed	not_enriched_and_competed	not_selected
High	IsMasterProtein	P22612	FALSE	9	1	9	PRKACG	-1.28	2.96	0.116045	0.000896071	0	0	0	0	0	0	enriched	not_competed	not_enriched_and_competed	not_selected
High	IsMasterProtein	Q86U44	FALSE	5	3	5	METTL3	-1.28	4.04	0.00134478	1.57586e-07	0.0694789	0	0	0	0	0	enriched	not_competed	not_enriched_and_competed	not_selected
High	IsMasterProtein	Q9UFC0	FALSE	4	3	4	LRWD1	-1.28	3.61	0.036008	3.52891e-05	0.131514	0	0.00992556	0.00744417	0	0.00744417	enriched	not_competed	not_enriched_and_competed	not_selected
High	IsMasterProtein	O14972	FALSE	10	2	10	VPS26C	-1.28	3.41	0.0416555	6.72805e-05	0.0272953	0	0.00496278	0.00496278	0	0.00496278	enriched	not_competed	not_enriched_and_competed	not_selected
High	IsMasterProtein	Q9H0U3	FALSE	7	3	7	MAGT1	-1.28	4.25	0.0684243	2.74385e-05	0.158809	0	0.0372208	0.0347395	0	0.0347395	enriched	not_competed	not_enriched_and_competed	not_selected
High	IsMasterProtein	P78347	FALSE	44	39	44	GTF2I	-1.27	3.55	0.000597466	1.65267e-07	0.109181	0	0	0	0	0	enriched	not_competed	not_enriched_and_competed	not_selected
High	IsMasterProtein	P06748	FALSE	62	25	62	NPM1	-1.27	3.47	0.00277246	1.79822e-06	0.141439	0	0.00992556	0.00992556	0	0.00992556	enriched	not_competed	not_enriched_and_competed	not_selected
High	IsMasterProtein	Q15233	FALSE	34	16	34	NONO	-1.27	3.73	0.0065046	2.93993e-06	0.215881	0	0.0173697	0.0148883	0	0.0148883	enriched	not_competed	not_enriched_and_competed	not_selected
High	IsMasterProtein	P30419	FALSE	26	9	26	NMT1	-1.27	2.66	0.00132349	5.74131e-06	0.111663	0	0.00744417	0.00744417	0	0.00744417	enriched	not_competed	not_enriched_and_competed	not_selected
High	IsMasterProtein	O00303	FALSE	32	9	32	EIF3F	-1.27	3.53	0.00765009	5.29719e-06	0.191067	0	0.00496278	0.00496278	0	0.00496278	enriched	not_competed	not_enriched_and_competed	not_selected
High	IsMasterProtein	Q8TDN6	FALSE	26	9	26	BRIX1	-1.27	3.62	0.000937034	2.60469e-07	0.0918114	0	0	0	0	0	enriched	not_competed	not_enriched_and_competed	not_selected
High	IsMasterProtein	Q02750	FALSE	25	6	25	MAP2K1	-1.27	3.65	0.0121097	7.35756e-06	0.111663	0	0.00248139	0.00248139	0	0.00248139	enriched	not_competed	not_enriched_and_competed	not_selected
High	IsMasterProtein	P51571	FALSE	36	5	36	SSR4	-1.27	4.1	0.00516778	9.76153e-07	0.235732	0	0.0694789	0.0669975	0	0.0669975	enriched	not_competed	not_enriched_and_competed	not_selected
High	IsMasterProtein	Q9Y5X1	FALSE	11	4	11	SNX9	-1.27	3.72	0.183456	0.000392255	0.176179	0.00248139	0.0124069	0.00992556	0.00248139	0.00992556	enriched	not_competed	not_enriched_and_competed	not_selected
High	IsMasterProtein	Q9H488	FALSE	13	3	13	POFUT1	-1.27	4.03	0.167429	0.000183282	0.158809	0	0	0	0	0	enriched	not_competed	not_enriched_and_competed	not_selected
High	IsMasterProtein	Q9BUI4	FALSE	6	2	6	POLR3C	-1.27	3.26	0.0416596	8.90986e-05	0.119107	0	0.00744417	0.00496278	0	0.00496278	enriched	not_competed	not_enriched_and_competed	not_selected
High	IsMasterProtein	Q5JRA6	FALSE	2	3	2	MIA3	-1.27	4.16	0.0456953	1.58057e-05	0.188586	0	0.00496278	0.00496278	0	0.00496278	enriched	not_competed	not_enriched_and_competed	not_selected
High	IsMasterProtein	Q9UPT5	FALSE	5	3	5	EXOC7	-1.27	3.76	0.0369168	2.60463e-05	0.203474	0	0.00248139	0.00248139	0	0.00248139	enriched	not_competed	not_enriched_and_competed	not_selected
High	IsMasterProtein	Q9NYB0	FALSE	8	2	8	TERF2IP	-1.27	3.94	0.00592464	1.69299e-06	0.0942928	0	0.00248139	0.00248139	0	0.00248139	enriched	not_competed	not_enriched_and_competed	not_selected
High	IsMasterProtein	P11234	FALSE	11	1	11	RALB	-1.27	2.93	0.0396908	0.000182337	0.101737	0	0	0	0	0	enriched	not_competed	not_enriched_and_competed	not_selected
High	IsMasterProtein	Q9UL18	FALSE	2	1	2	AGO1	-1.27	4.05	0.0678866	3.73443e-05	0.0198511	0	0	0	0	0	enriched	not_competed	not_enriched_and_competed	not_selected
High	IsMasterProtein	P35579	FALSE	36	55	36	MYH9	-1.26	3.26	0.000796921	5.19405e-07	0.131514	0	0	0	0	0	enriched	not_competed	not_enriched_and_competed	not_selected
High	IsMasterProtein	P08754	FALSE	35	6	35	GNAI3	-1.26	4.42	0.0142766	1.90753e-06	0.141439	0	0	0	0	0	enriched	not_competed	not_enriched_and_competed	not_selected
High	IsMasterProtein	Q92538	FALSE	10	14	10	GBF1	-1.26	3.84	0.00305252	7.85799e-07	0.141439	0	0	0	0	0	enriched	not_competed	not_enriched_and_competed	not_selected
High	IsMasterProtein	Q6L8Q7	FALSE	21	9	21	PDE12	-1.26	3.91	0.00272256	5.45847e-07	0.109181	0	0	0	0	0	enriched	not_competed	not_enriched_and_competed	not_selected
High	IsMasterProtein	Q8N8A6	FALSE	18	8	18	DDX51	-1.26	3.78	0.0144828	6.4642e-06	0.16129	0	0.00248139	0.00248139	0	0.00248139	enriched	not_competed	not_enriched_and_competed	not_selected
High	IsMasterProtein	Q9Y606	FALSE	19	7	19	PUS1	-1.26	4.2	0.0270061	6.94418e-06	0.119107	0	0	0	0	0	enriched	not_competed	not_enriched_and_competed	not_selected
High	IsMasterProtein	Q8WVB6	FALSE	8	5	8	CHTF18	-1.26	3.75	0.0600914	5.02554e-05	0.0620347	0	0	0	0	0	enriched	not_competed	not_enriched_and_competed	not_selected
High	IsMasterProtein	Q9UJV9	FALSE	12	7	12	DDX41	-1.26	4.08	0.0049191	8.61554e-07	0.148883	0	0	0	0	0	enriched	not_competed	not_enriched_and_competed	not_selected
High	IsMasterProtein	Q53EL6	FALSE	12	5	12	PDCD4	-1.26	3.85	0.0094334	3.45548e-06	0.0918114	0	0.00496278	0.00248139	0	0.00248139	enriched	not_competed	not_enriched_and_competed	not_selected
High	IsMasterProtein	Q8IZ69	FALSE	9	5	9	TRMT2A	-1.26	4.55	0.53572	0.00132896	0.0942928	0	0.0198511	0.0148883	0	0.0148883	enriched	not_competed	not_enriched_and_competed	not_selected
High	IsMasterProtein	Q96BR5	FALSE	16	5	16	COA7	-1.26	4.88	0.0415416	4.11442e-06	0.200993	0	0.0248139	0.0223325	0	0.0223325	enriched	not_competed	not_enriched_and_competed	not_selected
High	IsMasterProtein	Q9UN86	FALSE	11	5	11	G3BP2	-1.26	3.48	0.0282689	2.95988e-05	0.148883	0	0	0	0	0	enriched	not_competed	not_enriched_and_competed	not_selected
High	IsMasterProtein	P15954	FALSE	38	3	38	COX7C	-1.26	3.72	0.00477181	1.90007e-06	0.146402	0	0.00248139	0.00248139	0	0.00248139	enriched	not_competed	not_enriched_and_competed	not_selected
High	IsMasterProtein	Q6PCE3	FALSE	5	3	5	PGM2L1	-1.26	3.92	0.00521881	1.37063e-06	0.0173697	0	0	0	0	0	enriched	not_competed	not_enriched_and_competed	not_selected
High	IsMasterProtein	O60671	FALSE	15	3	15	RAD1	-1.26	4.47	0.0553923	1.18997e-05	0.00496278	0	0	0	0	0	enriched	not_competed	not_enriched_and_competed	not_selected
High	IsMasterProtein	Q13043	FALSE	6	1	6	STK4	-1.26	3.5	0.068051	0.00010182	0.19603	0	0.00248139	0.00248139	0	0.00248139	enriched	not_competed	not_enriched_and_competed	not_selected
High	IsMasterProtein	Q6IEG0	FALSE	9	2	9	SNRNP48	-1.26	3.31	0.111023	0.000339905	0.00248139	0	0	0	0	0	enriched	not_competed	not_enriched_and_competed	not_selected
High	IsMasterProtein	Q92841	FALSE	44	27	44	DDX17	-1.25	3.89	0.00130966	1.72813e-07	0.16129	0	0.00248139	0.00248139	0	0.00248139	enriched	not_competed	not_enriched_and_competed	not_selected
High	IsMasterProtein	Q12906	FALSE	31	23	31	ILF3	-1.25	3.79	0.000665724	9.19805e-08	0.133995	0	0	0	0	0	enriched	not_competed	not_enriched_and_competed	not_selected
High	IsMasterProtein	P39019	FALSE	57	13	57	RPS19	-1.25	2.9	0.008105	2.2075e-05	0.0918114	0	0	0	0	0	enriched	not_competed	not_enriched_and_competed	not_selected
High	IsMasterProtein	P43304	FALSE	27	16	27	GPD2	-1.25	4.79	0.0194488	1.4387e-06	0.198511	0.00248139	0.0272953	0.0248139	0.00248139	0.0248139	enriched	not_competed	not_enriched_and_competed	not_selected
High	IsMasterProtein	Q92769	FALSE	22	3	22	HDAC2	-1.25	3.57	0.0129927	8.24863e-06	0.121588	0	0	0	0	0	enriched	not_competed	not_enriched_and_competed	not_selected
High	IsMasterProtein	P05556	FALSE	14	10	14	ITGB1	-1.25	3.81	0.00163089	2.99248e-07	0.168734	0	0.00496278	0.00496278	0	0.00496278	enriched	not_competed	not_enriched_and_competed	not_selected
High	IsMasterProtein	O14802	FALSE	11	12	11	POLR3A	-1.25	3.86	0.00948285	3.15538e-06	0.109181	0	0	0	0	0	enriched	not_competed	not_enriched_and_competed	not_selected
High	IsMasterProtein	P40222	FALSE	14	7	14	TXLNA	-1.25	3.84	0.0538264	3.33054e-05	0.138958	0	0	0	0	0	enriched	not_competed	not_enriched_and_competed	not_selected
High	IsMasterProtein	P36507	FALSE	14	2	14	MAP2K2	-1.25	4	0.156428	0.00014548	0.0967742	0	0	0	0	0	enriched	not_competed	not_enriched_and_competed	not_selected
High	IsMasterProtein	O43765	FALSE	10	3	10	SGTA	-1.25	3.79	0.0334011	1.80301e-05	0.17866	0	0.00496278	0.00496278	0	0.00496278	enriched	not_competed	not_enriched_and_competed	not_selected
High	IsMasterProtein	O15498	FALSE	35	6	35	YKT6	-1.25	3.55	0.0135846	9.12903e-06	0.173697	0	0.0148883	0.0124069	0	0.0124069	enriched	not_competed	not_enriched_and_competed	not_selected
High	IsMasterProtein	P23193	FALSE	20	4	20	TCEA1	-1.25	4.12	0.0570594	2.08795e-05	0.143921	0	0	0	0	0	enriched	not_competed	not_enriched_and_competed	not_selected
High	IsMasterProtein	P28347	FALSE	9	3	9	TEAD1	-1.25	4.22	0.0219356	4.75777e-06	0.0272953	0	0	0	0	0	enriched	not_competed	not_enriched_and_competed	not_selected
High	IsMasterProtein	Q99496	FALSE	11	2	11	RNF2	-1.25	4.03	0.00713827	1.45859e-06	0.0918114	0	0	0	0	0	enriched	not_competed	not_enriched_and_competed	not_selected
High	IsMasterProtein	Q9Y282	FALSE	8	3	8	ERGIC3	-1.25	4.64	0.110251	2.5259e-05	0.459057	0.163772	0.454094	0.411911	0.166253	0.411911	enriched	not_competed	not_enriched_and_competed	not_selected
High	IsMasterProtein	O75155	FALSE	2	1	2	CAND2	-1.25	4.23	0.0420541	1.1096e-05	0.0967742	0	0	0	0	0	enriched	not_competed	not_enriched_and_competed	not_selected
High	IsMasterProtein	Q9H0W9	FALSE	8	2	8	C11orf54	-1.25	2.73	0.10484	0.00111273	0.00744417	0	0	0	0	0	enriched	not_competed	not_enriched_and_competed	not_selected
High	IsMasterProtein	Q15904	FALSE	3	2	3	ATP6AP1	-1.25	3.07	0.0145963	2.89624e-05	0.255583	0	0.104218	0.0794045	0	0.0794045	enriched	not_competed	not_enriched_and_competed	not_selected
High	IsMasterProtein	Q9UHB9	FALSE	41	23	41	SRP68	-1.24	3.66	0.0121399	5.88544e-06	0.198511	0.00248139	0.044665	0.0372208	0.00248139	0.0372208	enriched	not_competed	not_enriched_and_competed	not_selected
High	IsMasterProtein	O43847	FALSE	19	21	19	NRDC	-1.24	3.94	0.00911365	2.46475e-06	0.200993	0	0.0421836	0.0322581	0	0.0322581	enriched	not_competed	not_enriched_and_competed	not_selected
High	IsMasterProtein	Q9Y3F4	FALSE	55	14	55	STRAP	-1.24	3.94	0.00650183	1.52269e-06	0.126551	0	0	0	0	0	enriched	not_competed	not_enriched_and_competed	not_selected
High	IsMasterProtein	P30566	FALSE	32	12	32	ADSL	-1.24	3.76	0.0188953	8.30528e-06	0.119107	0	0	0	0	0	enriched	not_competed	not_enriched_and_competed	not_selected
High	IsMasterProtein	P13861	FALSE	33	8	33	PRKAR2A	-1.24	4.25	0.00600651	6.6312e-07	0.146402	0	0.00248139	0.00248139	0	0.00248139	enriched	not_competed	not_enriched_and_competed	not_selected
High	IsMasterProtein	Q15019	FALSE	30	7	30	SEPTIN2	-1.24	3.51	0.00380018	1.95946e-06	0.158809	0	0.00248139	0.00248139	0	0.00248139	enriched	not_competed	not_enriched_and_competed	not_selected
High	IsMasterProtein	Q13098	FALSE	27	10	27	GPS1	-1.24	3.5	0.0423479	4.4731e-05	0.114144	0	0	0	0	0	enriched	not_competed	not_enriched_and_competed	not_selected
High	IsMasterProtein	Q9Y3U8	FALSE	31	5	31	RPL36	-1.24	3.55	0.0163389	1.12207e-05	0.156328	0	0	0	0	0	enriched	not_competed	not_enriched_and_competed	not_selected
High	IsMasterProtein	O60271	FALSE	7	7	7	SPAG9	-1.24	3.3	0.010306	1.05386e-05	0.163772	0	0	0	0	0	enriched	not_competed	not_enriched_and_competed	not_selected
High	IsMasterProtein	P35270	FALSE	21	3	21	SPR	-1.24	3.27	0.00148133	1.11017e-06	0.173697	0.00496278	0.0248139	0.0148883	0.00496278	0.0148883	enriched	not_competed	not_enriched_and_competed	not_selected
High	IsMasterProtein	Q7Z392	FALSE	6	6	6	TRAPPC11	-1.24	3.56	0.00416195	2.01762e-06	0.114144	0	0	0	0	0	enriched	not_competed	not_enriched_and_competed	not_selected
High	IsMasterProtein	P42025	FALSE	13	1	13	ACTR1B	-1.24	3.11	0.183482	0.00118664	0.0719603	0	0.00248139	0.00248139	0	0.00248139	enriched	not_competed	not_enriched_and_competed	not_selected
High	IsMasterProtein	Q5VIR6	FALSE	9	6	9	VPS53	-1.24	3.55	0.0334881	2.81899e-05	0.104218	0	0	0	0	0	enriched	not_competed	not_enriched_and_competed	not_selected
High	IsMasterProtein	O75431	FALSE	17	3	17	MTX2	-1.24	4.29	0.00625791	6.60877e-07	0.253102	0.00744417	0.1067	0.0967742	0.00744417	0.0967742	enriched	not_competed	not_enriched_and_competed	not_selected
High	IsMasterProtein	Q92990	FALSE	11	6	11	GLMN	-1.24	3.78	0.00770319	2.56174e-06	0.153846	0	0	0	0	0	enriched	not_competed	not_enriched_and_competed	not_selected
High	IsMasterProtein	Q9UID3	FALSE	9	6	9	VPS51	-1.24	3.94	0.0203652	6.88258e-06	0.121588	0	0.0148883	0.0148883	0	0.0148883	enriched	not_competed	not_enriched_and_competed	not_selected
High	IsMasterProtein	P16989	FALSE	10	2	10	YBX3	-1.24	3.22	0.0474259	9.76086e-05	0.08933	0	0.0148883	0.00992556	0	0.00992556	enriched	not_competed	not_enriched_and_competed	not_selected
High	IsMasterProtein	Q05519	FALSE	11	4	11	SRSF11	-1.24	2.9	0.00454212	1.06983e-05	0.0769231	0	0	0	0	0	enriched	not_competed	not_enriched_and_competed	not_selected
High	IsMasterProtein	Q9H6H4	FALSE	10	4	10	REEP4	-1.24	4.08	0.188738	0.000177895	0.210918	0.00248139	0.0967742	0.0918114	0.00248139	0.0918114	enriched	not_competed	not_enriched_and_competed	not_selected
High	IsMasterProtein	Q9Y3D8	FALSE	19	3	19	AK6	-1.24	4.1	0.0312584	8.88914e-06	0.0669975	0	0	0	0	0	enriched	not_competed	not_enriched_and_competed	not_selected
High	IsMasterProtein	Q15047	FALSE	3	3	3	SETDB1	-1.24	4.35	0.424573	0.000765272	0.104218	0	0.0148883	0.00496278	0	0.00496278	enriched	not_competed	not_enriched_and_competed	not_selected
High	IsMasterProtein	Q13415	FALSE	5	3	5	ORC1	-1.24	3.35	0.0547383	9.36377e-05	0.00248139	0	0	0	0	0	enriched	not_competed	not_enriched_and_competed	not_selected
High	IsMasterProtein	Q5PSV4	FALSE	8	2	8	BRMS1L	-1.24	4.18	0.054589	1.66943e-05	0.0347395	0	0	0	0	0	enriched	not_competed	not_enriched_and_competed	not_selected
High	IsMasterProtein	O96011	FALSE	6	2	6	PEX11B	-1.24	3.3	0.0309957	4.46736e-05	0.0471464	0	0	0	0	0	enriched	not_competed	not_enriched_and_competed	not_selected
High	IsMasterProtein	P22314	FALSE	40	33	40	UBA1	-1.23	3.37	0.00300391	1.90474e-06	0.0967742	0	0	0	0	0	enriched	not_competed	not_enriched_and_competed	not_selected
High	IsMasterProtein	Q6P2E9	FALSE	14	14	14	EDC4	-1.23	3.98	0.00213376	2.33392e-07	0.111663	0	0	0	0	0	enriched	not_competed	not_enriched_and_competed	not_selected
High	IsMasterProtein	Q9NSD9	FALSE	30	19	30	FARSB	-1.23	3.27	0.00382708	3.20656e-06	0.205955	0.0148883	0.0545906	0.0496278	0.0148883	0.0496278	enriched	not_competed	not_enriched_and_competed	not_selected
High	IsMasterProtein	A6NHR9	FALSE	11	19	11	SMCHD1	-1.23	3.7	0.00196488	4.60758e-07	0.0942928	0	0	0	0	0	enriched	not_competed	not_enriched_and_competed	not_selected
High	IsMasterProtein	P18077	FALSE	52	10	52	RPL35A	-1.23	3.4	0.00325781	2.01982e-06	0.158809	0.00248139	0.0124069	0.0124069	0	0.0124069	enriched	not_competed	not_enriched_and_competed	not_selected
High	IsMasterProtein	Q16576	FALSE	14	2	14	RBBP7	-1.23	3.69	0.00948992	3.97784e-06	0.153846	0.00248139	0.00248139	0.00248139	0.00248139	0.00248139	enriched	not_competed	not_enriched_and_competed	not_selected
High	IsMasterProtein	Q10471	FALSE	12	5	12	GALNT2	-1.23	4.34	0.370638	0.000495043	0.16129	0	0.00248139	0.00248139	0	0.00248139	enriched	not_competed	not_enriched_and_competed	not_selected
High	IsMasterProtein	O60888	FALSE	31	3	31	CUTA	-1.23	3.6	0.022296	1.37112e-05	0.330025	0.0372208	0.248139	0.19603	0.0397022	0.19603	enriched	not_competed	not_enriched_and_competed	not_selected
High	IsMasterProtein	Q92747	FALSE	14	5	14	ARPC1A	-1.23	3.8	0.0153406	5.65681e-06	0.126551	0	0.00248139	0.00248139	0	0.00248139	enriched	not_competed	not_enriched_and_competed	not_selected
High	IsMasterProtein	Q6IN85	FALSE	7	3	7	PPP4R3A	-1.23	3.5	0.071344	9.39339e-05	0.166253	0	0.0124069	0.0124069	0	0.0124069	enriched	not_competed	not_enriched_and_competed	not_selected
High	IsMasterProtein	Q92888	FALSE	6	3	6	ARHGEF1	-1.23	3.86	0.08005	5.28097e-05	0.0645161	0	0	0	0	0	enriched	not_competed	not_enriched_and_competed	not_selected
High	IsMasterProtein	Q6IQ22	FALSE	14	2	14	RAB12	-1.23	3.79	0.0385932	2.03962e-05	0.0620347	0	0	0	0	0	enriched	not_competed	not_enriched_and_competed	not_selected
High	IsMasterProtein	Q4G176	FALSE	8	3	8	ACSF3	-1.23	3.74	0.016916	7.12951e-06	0.114144	0	0.00248139	0.00248139	0	0.00248139	enriched	not_competed	not_enriched_and_competed	not_selected
High	IsMasterProtein	Q8N7R7	FALSE	10	1	10	CCNYL1	-1.23	4.44	0.224883	0.000127444	0.153846	0	0	0	0	0	enriched	not_competed	not_enriched_and_competed	not_selected
High	IsMasterProtein	P32121	FALSE	9	2	9	ARRB2	-1.23	4	0.492414	0.00333817	0.0397022	0	0	0	0	0	enriched	not_competed	not_enriched_and_competed	not_selected
High	IsMasterProtein	Q9ULC3	FALSE	13	2	13	RAB23	-1.23	3.68	0.39326	0.0018771	0.0794045	0	0	0	0	0	enriched	not_competed	not_enriched_and_competed	not_selected
High	IsMasterProtein	A5PLN9	FALSE	4	2	4	TRAPPC13	-1.23	3.39	0.0149402	1.27492e-05	0.00496278	0	0	0	0	0	enriched	not_competed	not_enriched_and_competed	not_selected
High	IsMasterProtein	O14980	FALSE	33	31	33	XPO1	-1.22	4.04	0.00634933	1.0358e-06	0.121588	0	0.00248139	0.00248139	0	0.00248139	enriched	not_competed	not_enriched_and_competed	not_selected
High	IsMasterProtein	P30876	FALSE	25	26	25	POLR2B	-1.22	4.04	0.00199767	1.71724e-07	0.183623	0	0	0	0	0	enriched	not_competed	not_enriched_and_competed	not_selected
High	IsMasterProtein	Q9Y2L1	FALSE	22	21	22	DIS3	-1.22	3.29	0.00422924	3.21828e-06	0.0992556	0	0	0	0	0	enriched	not_competed	not_enriched_and_competed	not_selected
High	IsMasterProtein	Q02543	FALSE	39	10	39	RPL18A	-1.22	3.41	0.0131397	9.71843e-06	0.151365	0	0.00992556	0.00496278	0	0.00496278	enriched	not_competed	not_enriched_and_competed	not_selected
High	IsMasterProtein	O15270	FALSE	23	9	23	SPTLC2	-1.22	3.85	0.0603799	3.23901e-05	0.158809	0	0.00248139	0.00248139	0	0.00248139	enriched	not_competed	not_enriched_and_competed	not_selected
High	IsMasterProtein	Q8IY37	FALSE	9	7	9	DHX37	-1.22	3.39	0.00768844	5.4599e-06	0.101737	0	0	0	0	0	enriched	not_competed	not_enriched_and_competed	not_selected
High	IsMasterProtein	O14787	FALSE	8	2	8	TNPO2	-1.22	3.53	0.0490932	4.44106e-05	0.0620347	0	0	0	0	0	enriched	not_competed	not_enriched_and_competed	not_selected
High	IsMasterProtein	P09104	FALSE	15	2	15	ENO2	-1.22	3.06	0.123703	0.000572153	0.0645161	0	0	0	0	0	enriched	not_competed	not_enriched_and_competed	not_selected
High	IsMasterProtein	Q9HCK8	FALSE	4	4	4	CHD8	-1.22	3.53	0.00268218	9.93383e-07	0.0794045	0	0	0	0	0	enriched	not_competed	not_enriched_and_competed	not_selected
High	IsMasterProtein	P61513	FALSE	37	5	37	RPL37A	-1.22	3.43	0.00209487	9.27451e-07	0.16129	0.00496278	0.00992556	0.00992556	0.00744417	0.00992556	enriched	not_competed	not_enriched_and_competed	not_selected
High	IsMasterProtein	O94979	FALSE	4	5	4	SEC31A	-1.22	3.24	0.0127748	1.36807e-05	0.131514	0	0	0	0	0	enriched	not_competed	not_enriched_and_competed	not_selected
High	IsMasterProtein	Q13362	FALSE	13	3	13	PPP2R5C	-1.22	3.25	0.0130957	1.41347e-05	0.0669975	0	0.00496278	0.00496278	0	0.00496278	enriched	not_competed	not_enriched_and_competed	not_selected
High	IsMasterProtein	P53985	FALSE	10	4	10	SLC16A1	-1.22	3.7	0.0185844	8.5106e-06	0.26799	0.00248139	0.124069	0.0918114	0.00496278	0.0918114	enriched	not_competed	not_enriched_and_competed	not_selected
High	IsMasterProtein	Q13144	FALSE	8	4	8	EIF2B5	-1.22	3.86	0.0734085	4.43102e-05	0.163772	0	0.00992556	0.00744417	0	0.00744417	enriched	not_competed	not_enriched_and_competed	not_selected
High	IsMasterProtein	Q9BV23	FALSE	8	2	8	ABHD6	-1.22	3.64	0.0672189	5.84182e-05	0.00992556	0	0	0	0	0	enriched	not_competed	not_enriched_and_competed	not_selected
High	IsMasterProtein	Q9UQN3	FALSE	15	4	15	CHMP2B	-1.22	3.47	0.163569	0.000395897	0.126551	0	0	0	0	0	enriched	not_competed	not_enriched_and_competed	not_selected
High	IsMasterProtein	P26374	FALSE	3	2	3	CHML	-1.22	4.04	0.10863	5.86044e-05	0.0173697	0	0	0	0	0	enriched	not_competed	not_enriched_and_competed	not_selected
High	IsMasterProtein	O75844	FALSE	31	15	31	ZMPSTE24	-1.21	4.92	0.0183387	7.53701e-07	0.441687	0.111663	0.451613	0.401985	0.114144	0.401985	enriched	not_competed	not_enriched_and_competed	not_selected
High	IsMasterProtein	P26038	FALSE	31	10	31	MSN	-1.21	3.11	0.00371903	3.9946e-06	0.129032	0	0	0	0	0	enriched	not_competed	not_enriched_and_competed	not_selected
High	IsMasterProtein	Q13547	FALSE	22	5	22	HDAC1	-1.21	3.87	0.00397496	6.86778e-07	0.143921	0	0.00496278	0.00248139	0	0.00248139	enriched	not_competed	not_enriched_and_competed	not_selected
High	IsMasterProtein	P46783	FALSE	68	6	68	RPS10	-1.21	3.01	0.0149375	2.67651e-05	0.158809	0	0.0272953	0.0248139	0	0.0248139	enriched	not_competed	not_enriched_and_competed	not_selected
High	IsMasterProtein	Q9H2P0	FALSE	12	11	12	ADNP	-1.21	3.57	0.0213895	1.22813e-05	0.136476	0	0	0	0	0	enriched	not_competed	not_enriched_and_competed	not_selected
High	IsMasterProtein	Q4G0J3	FALSE	17	9	17	LARP7	-1.21	3.54	0.00366817	1.39665e-06	0.0843672	0	0	0	0	0	enriched	not_competed	not_enriched_and_competed	not_selected
High	IsMasterProtein	Q9Y3B4	FALSE	44	6	44	SF3B6	-1.21	4.63	0.0915817	1.51696e-05	0.133995	0	0	0	0	0	enriched	not_competed	not_enriched_and_competed	not_selected
High	IsMasterProtein	P42345	FALSE	3	6	3	MTOR	-1.21	3.58	0.377159	0.00175857	0.183623	0	0.00496278	0.00496278	0	0.00496278	enriched	not_competed	not_enriched_and_competed	not_selected
High	IsMasterProtein	P62854	FALSE	40	1	40	RPS26	-1.21	3.39	0.00600667	3.80025e-06	0.126551	0	0	0	0	0	enriched	not_competed	not_enriched_and_competed	not_selected
High	IsMasterProtein	O00217	FALSE	15	3	15	NDUFS8	-1.21	3.44	0.0368442	3.48329e-05	0.0794045	0	0.00248139	0.00248139	0	0.00248139	enriched	not_competed	not_enriched_and_competed	not_selected
High	IsMasterProtein	P28482	FALSE	13	4	13	MAPK1	-1.21	3.61	0.0412092	2.91192e-05	0.131514	0	0	0	0	0	enriched	not_competed	not_enriched_and_competed	not_selected
High	IsMasterProtein	Q96BP3	FALSE	7	4	7	PPWD1	-1.21	3.99	0.0691854	2.88906e-05	0.1067	0	0	0	0	0	enriched	not_competed	not_enriched_and_competed	not_selected
High	IsMasterProtein	Q9UKK9	FALSE	18	4	18	NUDT5	-1.21	3.13	0.0230562	3.53185e-05	0.131514	0	0.00248139	0	0	0	enriched	not_competed	not_enriched_and_competed	not_selected
High	IsMasterProtein	P61927	FALSE	25	5	25	RPL37	-1.21	3.45	0.052847	5.84565e-05	0.129032	0	0	0	0	0	enriched	not_competed	not_enriched_and_competed	not_selected
High	IsMasterProtein	Q9BRT2	FALSE	23	2	23	UQCC2	-1.21	4.68	0.171862	4.29558e-05	0.121588	0	0	0	0	0	enriched	not_competed	not_enriched_and_competed	not_selected
High	IsMasterProtein	Q8N1G2	FALSE	7	6	7	CMTR1	-1.21	3.67	0.0100192	3.88779e-06	0.0868486	0	0	0	0	0	enriched	not_competed	not_enriched_and_competed	not_selected
High	IsMasterProtein	Q9UPN6	FALSE	4	2	4	SCAF8	-1.21	3.92	0.03073	1.02342e-05	0.08933	0	0	0	0	0	enriched	not_competed	not_enriched_and_competed	not_selected
High	IsMasterProtein	Q8NBT2	FALSE	21	3	21	NA	-1.21	3.74	0.297034	0.000730268	0.210918	0.00744417	0.116625	0.114144	0.00744417	0.114144	enriched	not_competed	not_enriched_and_competed	not_selected
High	IsMasterProtein	Q9H2P9	FALSE	16	3	16	DPH5	-1.21	3.69	0.045862	2.7626e-05	0.114144	0	0.00248139	0.00248139	0	0.00248139	enriched	not_competed	not_enriched_and_competed	not_selected
High	IsMasterProtein	Q5TA45	FALSE	5	3	5	INTS11	-1.21	4.12	0.115575	5.30413e-05	0.0918114	0	0.00496278	0.00496278	0	0.00496278	enriched	not_competed	not_enriched_and_competed	not_selected
High	IsMasterProtein	P11166	FALSE	4	3	4	SLC2A1	-1.21	4.48	0.00198941	6.9651e-08	0.119107	0	0.0272953	0.0272953	0	0.0272953	enriched	not_competed	not_enriched_and_competed	not_selected
High	IsMasterProtein	Q9UNZ5	FALSE	15	2	15	C19orf53	-1.21	2.85	0.0481632	0.000199654	0.0173697	0	0	0	0	0	enriched	not_competed	not_enriched_and_competed	not_selected
High	IsMasterProtein	O96008	FALSE	38	12	38	TOMM40	-1.2	4.8	0.0213997	1.19151e-06	0.225806	0	0.0297767	0.0297767	0	0.0297767	enriched	not_competed	not_enriched_and_competed	not_selected
High	IsMasterProtein	O00541	FALSE	24	14	24	PES1	-1.2	3.49	0.0012654	3.45326e-07	0.116625	0	0	0	0	0	enriched	not_competed	not_enriched_and_competed	not_selected
High	IsMasterProtein	Q15067	FALSE	27	11	27	ACOX1	-1.2	4.08	0.0164404	3.10393e-06	0.297767	0	0.129032	0.116625	0	0.116625	enriched	not_competed	not_enriched_and_competed	not_selected
High	IsMasterProtein	O15213	FALSE	14	7	14	WDR46	-1.2	3.9	0.0179544	4.86619e-06	0.114144	0	0	0	0	0	enriched	not_competed	not_enriched_and_competed	not_selected
High	IsMasterProtein	Q9P289	FALSE	18	5	18	STK26	-1.2	3.91	0.00117699	1.00302e-07	0.156328	0	0	0	0	0	enriched	not_competed	not_enriched_and_competed	not_selected
High	IsMasterProtein	O15118	FALSE	5	6	5	NPC1	-1.2	5.22	0.0630624	3.13166e-06	0.359801	0.00744417	0.307692	0.255583	0.00744417	0.255583	enriched	not_competed	not_enriched_and_competed	not_selected
High	IsMasterProtein	Q9Y3D9	FALSE	36	7	36	MRPS23	-1.2	3.58	0.024364	1.32996e-05	0.148883	0	0.00248139	0.00248139	0	0.00248139	enriched	not_competed	not_enriched_and_competed	not_selected
High	IsMasterProtein	Q8IY18	FALSE	7	7	7	SMC5	-1.2	3.48	0.00869266	4.47904e-06	0.0868486	0	0	0	0	0	enriched	not_competed	not_enriched_and_competed	not_selected
High	IsMasterProtein	Q9HAD4	FALSE	11	4	11	WDR41	-1.2	4.47	0.0164074	1.38416e-06	0.0545906	0	0	0	0	0	enriched	not_competed	not_enriched_and_competed	not_selected
High	IsMasterProtein	P62861	FALSE	20	4	20	Fau; FAU	-1.2	2.59	0.031306	0.000214079	0.0794045	0	0	0	0	0	enriched	not_competed	not_enriched_and_competed	not_selected
High	IsMasterProtein	O60318	FALSE	4	5	4	MCM3AP	-1.2	3.65	0.0040888	1.15882e-06	0.0322581	0	0	0	0	0	enriched	not_competed	not_enriched_and_competed	not_selected
High	IsMasterProtein	Q9Y6E2	FALSE	13	3	13	BZW2	-1.2	3.17	0.0132402	1.53999e-05	0.0992556	0	0.00248139	0.00248139	0	0.00248139	enriched	not_competed	not_enriched_and_competed	not_selected
High	IsMasterProtein	Q8WVJ2	FALSE	20	3	20	NUDCD2	-1.2	3.9	0.0294438	9.27682e-06	0.0645161	0	0	0	0	0	enriched	not_competed	not_enriched_and_competed	not_selected
High	IsMasterProtein	O60524	FALSE	5	4	5	NEMF	-1.2	3.22	0.0100882	9.51225e-06	0.0918114	0	0	0	0	0	enriched	not_competed	not_enriched_and_competed	not_selected
High	IsMasterProtein	Q9Y217	FALSE	8	4	8	MTMR6	-1.2	4.18	0.00266253	1.69791e-07	0.0620347	0	0	0	0	0	enriched	not_competed	not_enriched_and_competed	not_selected
High	IsMasterProtein	Q9H9T3	FALSE	4	2	4	ELP3	-1.2	3.49	0.237463	0.000697904	0.0868486	0	0.00248139	0	0	0	enriched	not_competed	not_enriched_and_competed	not_selected
High	IsMasterProtein	P43490	FALSE	33	12	33	NAMPT	-1.19	3.68	0.00604194	1.69048e-06	0.401985	0.0843672	0.315136	0.282878	0.0868486	0.282878	enriched	not_competed	not_enriched_and_competed	not_selected
High	IsMasterProtein	P02545	FALSE	29	15	29	LMNA	-1.19	3.19	0.0220445	2.68691e-05	0.193548	0.00744417	0.0397022	0.0397022	0.00744417	0.0397022	enriched	not_competed	not_enriched_and_competed	not_selected
High	IsMasterProtein	Q7KZ85	FALSE	11	15	11	SUPT6H	-1.19	3.35	0.00148955	5.72436e-07	0.116625	0	0	0	0	0	enriched	not_competed	not_enriched_and_competed	not_selected
High	IsMasterProtein	Q13045	FALSE	11	10	11	FLII	-1.19	3.89	0.00407765	5.8173e-07	0.200993	0.00248139	0.0148883	0.0124069	0.00248139	0.0124069	enriched	not_competed	not_enriched_and_competed	not_selected
High	IsMasterProtein	P52565	FALSE	27	7	27	ARHGDIA	-1.19	3.25	0.021601	2.27782e-05	0.143921	0	0.00248139	0.00248139	0	0.00248139	enriched	not_competed	not_enriched_and_competed	not_selected
High	IsMasterProtein	Q9P0L0	FALSE	32	6	32	VAPA	-1.19	3.73	0.0110917	3.41996e-06	0.156328	0	0.00744417	0.00496278	0	0.00496278	enriched	not_competed	not_enriched_and_competed	not_selected
High	IsMasterProtein	Q9NRV9	FALSE	38	5	38	HEBP1	-1.19	3.88	0.0500808	1.97258e-05	0.233251	0.00992556	0.0645161	0.0620347	0.00992556	0.0620347	enriched	not_competed	not_enriched_and_competed	not_selected
High	IsMasterProtein	Q9Y2W1	FALSE	9	9	9	THRAP3	-1.19	3.43	0.0059794	2.99885e-06	0.153846	0	0.00992556	0.00744417	0	0.00744417	enriched	not_competed	not_enriched_and_competed	not_selected
High	IsMasterProtein	Q13555	FALSE	13	3	13	CAMK2G	-1.19	4.66	0.012568	6.12616e-07	0.193548	0.00248139	0.0322581	0.0322581	0.00248139	0.0322581	enriched	not_competed	not_enriched_and_competed	not_selected
High	IsMasterProtein	O75616	FALSE	18	6	18	ERAL1	-1.19	3.72	0.00200521	3.27794e-07	0.146402	0	0	0	0	0	enriched	not_competed	not_enriched_and_competed	not_selected
High	IsMasterProtein	Q14019	FALSE	31	5	31	COTL1	-1.19	3.53	0.146166	0.000235483	0.133995	0	0	0	0	0	enriched	not_competed	not_enriched_and_competed	not_selected
High	IsMasterProtein	P28161	FALSE	28	2	28	GSTM2	-1.19	3.42	0.226308	0.000670829	0.116625	0	0.00248139	0.00248139	0	0.00248139	enriched	not_competed	not_enriched_and_competed	not_selected
High	IsMasterProtein	Q9Y305	FALSE	12	5	12	ACOT9	-1.19	4.1	0.0072574	8.47105e-07	0.17866	0	0	0	0	0	enriched	not_competed	not_enriched_and_competed	not_selected
High	IsMasterProtein	Q6ZRQ5	FALSE	5	5	5	MMS22L	-1.19	4.39	0.0613626	1.01166e-05	0.0148883	0	0	0	0	0	enriched	not_competed	not_enriched_and_competed	not_selected
High	IsMasterProtein	Q9BW83	FALSE	24	3	24	IFT27	-1.19	3.77	0.0898609	6.06008e-05	0.111663	0	0	0	0	0	enriched	not_competed	not_enriched_and_competed	not_selected
High	IsMasterProtein	Q96G03	FALSE	5	2	5	PGM2	-1.19	3.24	0.116532	0.000279928	0.111663	0	0	0	0	0	enriched	not_competed	not_enriched_and_competed	not_selected
High	IsMasterProtein	Q96IG2	FALSE	6	2	6	FBXL20	-1.19	3.39	0.000429912	9.03566e-08	NA	NA	NA	NA	NA	0	enriched	not_competed	not_enriched_and_competed	not_selected
High	IsMasterProtein	P09496	FALSE	11	3	11	CLTA	-1.19	3.14	0.0582811	0.000114749	0.143921	0	0.00248139	0.00248139	0	0.00248139	enriched	not_competed	not_enriched_and_competed	not_selected
High	IsMasterProtein	P45983	FALSE	6	1	6	MAPK8	-1.19	3.91	0.421813	0.00118678	0.0148883	0	0	0	0	0	enriched	not_competed	not_enriched_and_competed	not_selected
High	IsMasterProtein	O15511	FALSE	13	2	13	ARPC5	-1.19	3	0.524686	0.0126873	0.0769231	0	0	0	0	0	enriched	not_competed	not_enriched_and_competed	not_selected
High	IsMasterProtein	P22234	FALSE	47	29	47	PAICS	-1.18	3.64	0.0130002	4.74176e-06	0.0769231	0	0.00744417	0.00744417	0	0.00744417	enriched	not_competed	not_enriched_and_competed	not_selected
High	IsMasterProtein	P02786	FALSE	34	21	34	TFRC	-1.18	3.24	0.00292108	1.86407e-06	0.225806	0.0248139	0.0744417	0.0645161	0.0272953	0.0645161	enriched	not_competed	not_enriched_and_competed	not_selected
High	IsMasterProtein	P57740	FALSE	31	20	31	NUP107	-1.18	3.75	0.0133926	3.87399e-06	0.19603	0	0.00744417	0.00496278	0	0.00496278	enriched	not_competed	not_enriched_and_competed	not_selected
High	IsMasterProtein	O15372	FALSE	40	12	40	EIF3H	-1.18	3.46	0.00899216	4.29842e-06	0.210918	0	0.0124069	0.00992556	0	0.00992556	enriched	not_competed	not_enriched_and_competed	not_selected
High	IsMasterProtein	Q5SRE5	FALSE	10	14	10	NUP188	-1.18	3.82	0.00197105	2.1796e-07	0.143921	0	0.00744417	0.00744417	0	0.00744417	enriched	not_competed	not_enriched_and_competed	not_selected
High	IsMasterProtein	Q9BY77	FALSE	37	12	37	POLDIP3	-1.18	3.98	0.00446066	4.90221e-07	0.141439	0	0.00248139	0	0	0	enriched	not_competed	not_enriched_and_competed	not_selected
High	IsMasterProtein	P50570	FALSE	17	9	17	DNM2	-1.18	3.32	0.00443191	2.47254e-06	0.205955	0	0.00992556	0.00992556	0	0.00992556	enriched	not_competed	not_enriched_and_competed	not_selected
High	IsMasterProtein	P34896	FALSE	24	8	24	SHMT1	-1.18	3.21	0.00559076	4.24933e-06	0.126551	0	0.00248139	0.00248139	0	0.00248139	enriched	not_competed	not_enriched_and_competed	not_selected
High	IsMasterProtein	P61313	FALSE	47	11	47	RPL15	-1.18	3.3	0.00618214	3.84159e-06	0.141439	0	0	0	0	0	enriched	not_competed	not_enriched_and_competed	not_selected
High	IsMasterProtein	P62277	FALSE	56	12	56	RPS13	-1.18	2.56	0.00447334	1.75228e-05	0.0843672	0	0.00496278	0.00496278	0.00248139	0.00496278	enriched	not_competed	not_enriched_and_competed	not_selected
High	IsMasterProtein	P23786	FALSE	21	11	21	CPT2	-1.18	4.83	0.0692369	5.76259e-06	0.424318	0.0744417	0.352357	0.322581	0.0744417	0.322581	enriched	not_competed	not_enriched_and_competed	not_selected
High	IsMasterProtein	Q14232	FALSE	33	9	33	EIF2B1	-1.18	3.68	0.00903746	2.76302e-06	0.129032	0	0	0	0	0	enriched	not_competed	not_enriched_and_competed	not_selected
High	IsMasterProtein	P14174	FALSE	29	2	29	MIF	-1.18	3.92	0.0937101	4.55714e-05	0.255583	0.0198511	0.1067	0.08933	0.0223325	0.08933	enriched	not_competed	not_enriched_and_competed	not_selected
High	IsMasterProtein	Q9NVA2	FALSE	16	3	16	SEPTIN11	-1.18	3.55	0.015332	7.07173e-06	0.133995	0	0	0	0	0	enriched	not_competed	not_enriched_and_competed	not_selected
High	IsMasterProtein	P63208	FALSE	39	6	39	SKP1	-1.18	3.86	0.0316078	9.598e-06	0.156328	0	0	0	0	0	enriched	not_competed	not_enriched_and_competed	not_selected
High	IsMasterProtein	Q92879	FALSE	11	4	11	CELF1	-1.18	4.17	0.038925	7.38094e-06	0.131514	0	0	0	0	0	enriched	not_competed	not_enriched_and_competed	not_selected
High	IsMasterProtein	A2RRP1	FALSE	3	6	3	NBAS	-1.18	3.85	0.115032	7.35935e-05	0.0942928	0	0.00496278	0.00496278	0	0.00496278	enriched	not_competed	not_enriched_and_competed	not_selected
High	IsMasterProtein	Q86V81	FALSE	18	4	18	ALYREF	-1.18	2.91	0.0363629	9.83577e-05	0.141439	0	0	0	0	0	enriched	not_competed	not_enriched_and_competed	not_selected
High	IsMasterProtein	Q9Y285	FALSE	7	5	7	FARSA	-1.18	3.16	0.0698045	0.000137387	0.153846	0	0	0	0	0	enriched	not_competed	not_enriched_and_competed	not_selected
High	IsMasterProtein	Q96FZ2	FALSE	14	4	14	HMCES	-1.18	3.82	0.00500602	9.10708e-07	0.141439	0.00496278	0.0421836	0.0397022	0.00496278	0.0397022	enriched	not_competed	not_enriched_and_competed	not_selected
High	IsMasterProtein	Q9Y4U1	FALSE	11	2	11	MMACHC	-1.18	2.73	0.0260219	0.000100152	0.0198511	0	0.00496278	0.00496278	0	0.00496278	enriched	not_competed	not_enriched_and_competed	not_selected
High	IsMasterProtein	P12931	FALSE	7	1	7	SRC	-1.18	3.61	0.224762	0.00042065	0.0521092	0	0	0	0	0	enriched	not_competed	not_enriched_and_competed	not_selected
High	IsMasterProtein	Q9BTE6	FALSE	12	3	12	AARSD1	-1.18	3.48	0.229546	0.000571717	0.0843672	0	0	0	0	0	enriched	not_competed	not_enriched_and_competed	not_selected
High	IsMasterProtein	Q5ST30	FALSE	3	3	3	VARS2	-1.18	4.05	0.000791916	4.91828e-08	0.121588	0	0.00248139	0	0	0	enriched	not_competed	not_enriched_and_competed	not_selected
High	IsMasterProtein	O95260	FALSE	7	2	7	ATE1	-1.18	3.7	0.436983	0.0018462	0.0372208	0	0.0124069	0.00992556	0	0.00992556	enriched	not_competed	not_enriched_and_competed	not_selected
High	IsMasterProtein	Q9NPQ8	FALSE	6	2	6	RIC8A	-1.18	3.48	0.0143439	7.46906e-06	0.0669975	0	0	0	0	0	enriched	not_competed	not_enriched_and_competed	not_selected
High	IsMasterProtein	A5YKK6	FALSE	13	26	13	CNOT1	-1.17	3.26	0.0034133	2.00224e-06	0.124069	0	0	0	0	0	enriched	not_competed	not_enriched_and_competed	not_selected
High	IsMasterProtein	P53618	FALSE	24	25	24	COPB1	-1.17	3.44	0.00230672	7.07626e-07	0.0942928	0	0	0	0	0	enriched	not_competed	not_enriched_and_competed	not_selected
High	IsMasterProtein	Q5T4S7	FALSE	7	26	7	UBR4	-1.17	3.27	0.0145418	1.14841e-05	0.0818859	0	0	0	0	0	enriched	not_competed	not_enriched_and_competed	not_selected
High	IsMasterProtein	Q92621	FALSE	13	20	13	NUP205	-1.17	3.37	0.000590557	1.25593e-07	0.158809	0	0	0	0	0	enriched	not_competed	not_enriched_and_competed	not_selected
High	IsMasterProtein	O75027	FALSE	17	13	17	ABCB7	-1.17	3.24	0.00490641	3.19321e-06	0.238213	0.00248139	0.0794045	0.0719603	0.00744417	0.0719603	enriched	not_competed	not_enriched_and_competed	not_selected
High	IsMasterProtein	O95292	FALSE	38	8	38	VAPB	-1.17	3.91	0.00273359	2.57351e-07	0.151365	0	0.00248139	0	0	0	enriched	not_competed	not_enriched_and_competed	not_selected
High	IsMasterProtein	P31350	FALSE	27	6	27	RRM2	-1.17	3.74	0.0212687	6.82779e-06	0.198511	0	0.0198511	0.0173697	0	0.0173697	enriched	not_competed	not_enriched_and_competed	not_selected
High	IsMasterProtein	Q2NL82	FALSE	16	11	16	TSR1	-1.17	3.45	0.00532633	2.19755e-06	0.119107	0	0	0	0	0	enriched	not_competed	not_enriched_and_competed	not_selected
High	IsMasterProtein	Q12849	FALSE	16	6	16	GRSF1	-1.17	3.64	0.0109226	3.44822e-06	0.17866	0	0.00496278	0.00248139	0	0.00248139	enriched	not_competed	not_enriched_and_competed	not_selected
High	IsMasterProtein	P43487	FALSE	27	6	27	RANBP1	-1.17	3.11	0.0145774	1.59895e-05	0.129032	0	0.00992556	0.00744417	0	0.00744417	enriched	not_competed	not_enriched_and_competed	not_selected
High	IsMasterProtein	Q8NBF2	FALSE	12	8	12	NHLRC2	-1.17	3.85	0.00525162	8.47941e-07	0.121588	0	0.00992556	0.00744417	0	0.00744417	enriched	not_competed	not_enriched_and_competed	not_selected
High	IsMasterProtein	Q9BY32	FALSE	21	4	21	ITPA	-1.17	3.39	0.0237488	1.5808e-05	0.057072	0	0	0	0	0	enriched	not_competed	not_enriched_and_competed	not_selected
High	IsMasterProtein	Q5JPH6	FALSE	16	6	16	EARS2	-1.17	4	0.0103563	1.55181e-06	0.131514	0	0.00496278	0.00496278	0	0.00496278	enriched	not_competed	not_enriched_and_competed	not_selected
High	IsMasterProtein	Q6IBS0	FALSE	14	3	14	TWF2	-1.17	3.74	0.0171164	5.08537e-06	0.116625	0	0	0	0	0	enriched	not_competed	not_enriched_and_competed	not_selected
High	IsMasterProtein	Q9Y679	FALSE	14	5	14	AUP1	-1.17	3.84	0.00407307	5.50734e-07	0.186104	0	0.0148883	0.0148883	0	0.0148883	enriched	not_competed	not_enriched_and_competed	not_selected
High	IsMasterProtein	Q9H2J4	FALSE	16	3	16	PDCL3	-1.17	3.4	0.0136353	7.93163e-06	0.208437	0.00496278	0.0496278	0.044665	0.00496278	0.044665	enriched	not_competed	not_enriched_and_competed	not_selected
High	IsMasterProtein	Q92890	FALSE	10	3	10	UFD1	-1.17	3.51	0.0345468	2.05414e-05	0.136476	0	0	0	0	0	enriched	not_competed	not_enriched_and_competed	not_selected
High	IsMasterProtein	P51809	FALSE	9	2	9	VAMP7	-1.17	3.95	0.0108738	1.85787e-06	0.203474	0	0.00248139	0.00248139	0	0.00248139	enriched	not_competed	not_enriched_and_competed	not_selected
High	IsMasterProtein	Q15102	FALSE	19	4	19	PAFAH1B3	-1.17	3.43	0.0112685	5.74627e-06	0.138958	0	0.0124069	0.0124069	0	0.0124069	enriched	not_competed	not_enriched_and_competed	not_selected
High	IsMasterProtein	Q08188	FALSE	4	2	4	TGM3	-1.17	1.49	0.948601	0.856123	0	0	0	0	0	0	not_enriched	not_competed	not_enriched_and_competed	not_selected
High	IsMasterProtein	P20936	FALSE	2	2	2	RASA1	-1.17	3.98	0.0805422	2.86851e-05	0.00992556	0	0	0	0	0	enriched	not_competed	not_enriched_and_competed	not_selected
High	IsMasterProtein	Q13614	FALSE	4	2	4	MTMR2	-1.17	3.41	0.00763289	3.67958e-06	0.0744417	0	0.00248139	0.00248139	0	0.00248139	enriched	not_competed	not_enriched_and_competed	not_selected
High	IsMasterProtein	Q99549	FALSE	3	2	3	MPHOSPH8	-1.17	3.23	0.0230412	2.22814e-05	0.0521092	0	0	0	0	0	enriched	not_competed	not_enriched_and_competed	not_selected
High	IsMasterProtein	Q9BVP2	FALSE	37	21	37	GNL3	-1.16	3.96	0.000998276	6.00797e-08	0.0918114	0	0	0	0	0	enriched	not_competed	not_enriched_and_competed	not_selected
High	IsMasterProtein	O60841	FALSE	19	22	19	EIF5B	-1.16	3.31	0.00340993	1.62396e-06	0.124069	0	0	0	0	0	enriched	not_competed	not_enriched_and_competed	not_selected
High	IsMasterProtein	Q09161	FALSE	20	13	20	NCBP1	-1.16	3.46	0.000543664	8.11806e-08	0.0942928	0	0	0	0	0	enriched	not_competed	not_enriched_and_competed	not_selected
High	IsMasterProtein	P25325	FALSE	41	7	41	MPST	-1.16	5.38	0.308384	4.23495e-05	0.183623	0	0.00496278	0.00248139	0	0.00248139	enriched	not_competed	not_enriched_and_competed	not_selected
High	IsMasterProtein	A1L0T0	FALSE	19	7	19	ILVBL	-1.16	3.34	0.0373637	3.20687e-05	0.272953	0.00496278	0.0918114	0.0843672	0.00496278	0.0843672	enriched	not_competed	not_enriched_and_competed	not_selected
High	IsMasterProtein	Q86U86	FALSE	10	17	10	PBRM1	-1.16	3.83	0.0892884	4.26539e-05	0.116625	0	0	0	0	0	enriched	not_competed	not_enriched_and_competed	not_selected
High	IsMasterProtein	P19784	FALSE	26	7	26	CSNK2A2	-1.16	3.04	0.0333953	5.72074e-05	0.119107	0	0	0	0	0	enriched	not_competed	not_enriched_and_competed	not_selected
High	IsMasterProtein	Q00688	FALSE	36	9	36	FKBP3	-1.16	3.4	0.00509579	2.20344e-06	0.126551	0	0.00496278	0.00248139	0	0.00248139	enriched	not_competed	not_enriched_and_competed	not_selected
High	IsMasterProtein	Q9NX24	FALSE	30	5	30	NHP2	-1.16	3.94	0.0286381	6.38267e-06	0.109181	0	0	0	0	0	enriched	not_competed	not_enriched_and_competed	not_selected
High	IsMasterProtein	Q07157	FALSE	6	9	6	TJP1	-1.16	3.15	0.00877021	7.46609e-06	0.146402	0	0	0	0	0	enriched	not_competed	not_enriched_and_competed	not_selected
High	IsMasterProtein	Q9NW64	FALSE	16	5	16	RBM22	-1.16	4.01	0.0271255	5.28372e-06	0.119107	0	0	0	0	0	enriched	not_competed	not_enriched_and_competed	not_selected
High	IsMasterProtein	P67809	FALSE	27	3	27	YBX1	-1.16	3.39	0.0187453	1.10354e-05	0.205955	0.00248139	0.0744417	0.0645161	0.00248139	0.0645161	enriched	not_competed	not_enriched_and_competed	not_selected
High	IsMasterProtein	P20585	FALSE	6	7	6	MSH3	-1.16	4.19	0.00140268	5.95811e-08	0.0868486	0	0	0	0	0	enriched	not_competed	not_enriched_and_competed	not_selected
High	IsMasterProtein	Q9UGN5	FALSE	8	4	8	PARP2	-1.16	3.36	0.0104235	5.7989e-06	0.0719603	0.00744417	0.0173697	0.0148883	0.00744417	0.0148883	enriched	not_competed	not_enriched_and_competed	not_selected
High	IsMasterProtein	Q99956	FALSE	26	4	26	DUSP9	-1.16	4.45	0.146382	3.39904e-05	0.181141	0	0.0148883	0.0124069	0	0.0124069	enriched	not_competed	not_enriched_and_competed	not_selected
High	IsMasterProtein	Q6P3X3	FALSE	6	4	6	TTC27	-1.16	3.85	0.264064	0.000330951	0.0620347	0	0	0	0	0	enriched	not_competed	not_enriched_and_competed	not_selected
High	IsMasterProtein	P42858	FALSE	2	4	2	HTT	-1.16	3.44	0.0855919	9.31142e-05	0.1067	0	0	0	0	0	enriched	not_competed	not_enriched_and_competed	not_selected
High	IsMasterProtein	P07947	FALSE	11	2	11	YES1	-1.16	4.05	0.00575197	5.41186e-07	0.121588	0	0	0	0	0	enriched	not_competed	not_enriched_and_competed	not_selected
High	IsMasterProtein	Q9BR76	FALSE	11	4	11	CORO1B	-1.16	3.74	0.02437	7.53945e-06	0.0967742	0.00496278	0.00992556	0.00992556	0.00248139	0.00992556	enriched	not_competed	not_enriched_and_competed	not_selected
High	IsMasterProtein	Q8N5N7	FALSE	39	4	39	MRPL50	-1.16	4.17	0.268515	0.00019307	0.111663	0	0	0	0	0	enriched	not_competed	not_enriched_and_competed	not_selected
High	IsMasterProtein	Q8N8S7	FALSE	7	4	7	ENAH	-1.16	4.04	0.245349	0.000202784	0.131514	0	0.00744417	0.00744417	0	0.00744417	enriched	not_competed	not_enriched_and_competed	not_selected
High	IsMasterProtein	P27361	FALSE	10	3	10	MAPK3	-1.16	3.38	0.0505749	4.4414e-05	0.114144	0	0	0	0	0	enriched	not_competed	not_enriched_and_competed	not_selected
High	IsMasterProtein	P41440	FALSE	4	2	4	SLC19A1	-1.16	4	0.763477	0.00905101	0.228288	0.00248139	0.0992556	0.0595533	0	0.0595533	enriched	not_competed	not_enriched_and_competed	not_selected
High	IsMasterProtein	P11717	FALSE	1	4	1	IGF2R	-1.16	3.52	0.00300699	7.44889e-07	0.205955	0.0272953	0.057072	0.0471464	0.0347395	0.0471464	enriched	not_competed	not_enriched_and_competed	not_selected
High	IsMasterProtein	Q15036	FALSE	8	2	8	SNX17	-1.16	3.78	0.153247	0.000123439	0.0992556	0	0	0	0	0	enriched	not_competed	not_enriched_and_competed	not_selected
High	IsMasterProtein	Q96C23	FALSE	12	2	12	GALM	-1.16	3.18	0.00176121	9.67434e-07	0.0818859	0	0	0	0	0	enriched	not_competed	not_enriched_and_competed	not_selected
High	IsMasterProtein	O43149	FALSE	1	3	1	ZZEF1	-1.16	3.42	0.0162655	8.66168e-06	0.0347395	0	0	0	0	0	enriched	not_competed	not_enriched_and_competed	not_selected
High	IsMasterProtein	Q8NEY8	FALSE	7	3	7	PPHLN1	-1.16	3.05	0.594219	0.0147088	0.133995	0	0.0223325	0.0198511	0	0.0198511	enriched	not_competed	not_enriched_and_competed	not_selected
High	IsMasterProtein	P57772	FALSE	4	2	4	EEFSEC	-1.16	3.67	0.0481458	2.28027e-05	0.0669975	0	0.00496278	0.00496278	0	0.00496278	enriched	not_competed	not_enriched_and_competed	not_selected
High	IsMasterProtein	Q96SI1	FALSE	6	2	6	KCTD15	-1.16	3.81	0.0397399	1.25722e-05	0.00248139	0	0	0	0	0	enriched	not_competed	not_enriched_and_competed	not_selected
High	IsMasterProtein	P53396	FALSE	50	51	50	ACLY	-1.15	3.56	0.00301987	6.75274e-07	0.116625	0	0	0	0	0	enriched	not_competed	not_enriched_and_competed	not_selected
High	IsMasterProtein	Q14152	FALSE	27	35	27	EIF3A	-1.15	2.88	0.00243808	2.94262e-06	0.116625	0	0	0	0	0	enriched	not_competed	not_enriched_and_competed	not_selected
High	IsMasterProtein	Q02880	FALSE	20	22	20	TOP2B	-1.15	3.7	0.00818456	1.86708e-06	0.0818859	0	0	0	0	0	enriched	not_competed	not_enriched_and_competed	not_selected
High	IsMasterProtein	O75691	FALSE	9	24	9	UTP20	-1.15	3.51	0.00345105	8.74583e-07	0.0645161	0	0	0	0	0	enriched	not_competed	not_enriched_and_competed	not_selected
High	IsMasterProtein	O94776	FALSE	28	15	28	MTA2	-1.15	3.37	0.00385477	1.51439e-06	0.114144	0	0	0	0	0	enriched	not_competed	not_enriched_and_competed	not_selected
High	IsMasterProtein	P28370	FALSE	16	5	16	SMARCA1	-1.15	3.93	0.031783	6.84188e-06	0.121588	0	0	0	0	0	enriched	not_competed	not_enriched_and_competed	not_selected
High	IsMasterProtein	Q13435	FALSE	22	19	22	SF3B2	-1.15	3.75	0.00194876	1.88817e-07	0.133995	0	0.00496278	0	0	0	enriched	not_competed	not_enriched_and_competed	not_selected
High	IsMasterProtein	P30520	FALSE	30	10	30	ADSS2	-1.15	3.27	0.00226038	9.46108e-07	0.143921	0	0.00992556	0.00992556	0	0.00992556	enriched	not_competed	not_enriched_and_competed	not_selected
High	IsMasterProtein	Q9GZZ1	FALSE	40	11	40	NAA50	-1.15	3.72	0.0138913	3.66566e-06	0.109181	0	0	0	0	0	enriched	not_competed	not_enriched_and_competed	not_selected
High	IsMasterProtein	Q13561	FALSE	28	10	28	DCTN2	-1.15	3.69	0.0167326	4.98165e-06	0.225806	0	0.0372208	0.0322581	0	0.0322581	enriched	not_competed	not_enriched_and_competed	not_selected
High	IsMasterProtein	O95163	FALSE	11	12	11	ELP1	-1.15	3.64	0.00460606	9.53001e-07	0.101737	0	0	0	0	0	enriched	not_competed	not_enriched_and_competed	not_selected
High	IsMasterProtein	O15347	FALSE	38	9	38	HMGB3	-1.15	3.48	0.0173466	7.50405e-06	0.136476	0	0.00992556	0.00744417	0	0.00744417	enriched	not_competed	not_enriched_and_competed	not_selected
High	IsMasterProtein	P08237	FALSE	11	7	11	PFKM	-1.15	3.56	0.00500145	1.31511e-06	0.126551	0.00248139	0.00496278	0.00248139	0.00248139	0.00248139	enriched	not_competed	not_enriched_and_competed	not_selected
High	IsMasterProtein	Q92905	FALSE	37	9	37	COPS5	-1.15	4.03	0.0706629	1.85475e-05	0.188586	0	0.0124069	0.0124069	0	0.0124069	enriched	not_competed	not_enriched_and_competed	not_selected
High	IsMasterProtein	O60256	FALSE	31	8	31	PRPSAP2	-1.15	3.68	0.0362448	1.38335e-05	0.111663	0	0	0	0	0	enriched	not_competed	not_enriched_and_competed	not_selected
High	IsMasterProtein	O75608	FALSE	25	5	25	LYPLA1	-1.15	4.29	0.049099	6.68176e-06	0.126551	0	0.00248139	0.00248139	0	0.00248139	enriched	not_competed	not_enriched_and_competed	not_selected
High	IsMasterProtein	Q86XI2	FALSE	9	7	9	NCAPG2	-1.15	4.1	0.00854112	7.88745e-07	0.0545906	0	0	0	0	0	enriched	not_competed	not_enriched_and_competed	not_selected
High	IsMasterProtein	P61163	FALSE	17	2	17	ACTR1A	-1.15	3.29	0.0199798	1.39528e-05	0.173697	0	0	0	0	0	enriched	not_competed	not_enriched_and_competed	not_selected
High	IsMasterProtein	Q92804	FALSE	14	3	14	TAF15	-1.15	3.49	0.00739528	2.60434e-06	0.295285	0	0.148883	0.129032	0	0.129032	enriched	not_competed	not_enriched_and_competed	not_selected
High	IsMasterProtein	P49207	FALSE	31	6	31	RPL34	-1.15	3.15	0.00281356	1.75921e-06	0.104218	0	0.00248139	0	0	0	enriched	not_competed	not_enriched_and_competed	not_selected
High	IsMasterProtein	Q9BV38	FALSE	13	5	13	WDR18	-1.15	3.56	0.0579326	3.43493e-05	0.119107	0	0	0	0	0	enriched	not_competed	not_enriched_and_competed	not_selected
High	IsMasterProtein	O14646	FALSE	6	4	6	CHD1	-1.15	3.73	0.0487425	1.91514e-05	0.104218	0	0.00248139	0	0	0	enriched	not_competed	not_enriched_and_competed	not_selected
High	IsMasterProtein	P49959	FALSE	11	6	11	MRE11	-1.15	3.82	0.00661066	1.05424e-06	0.131514	0	0	0	0	0	enriched	not_competed	not_enriched_and_competed	not_selected
High	IsMasterProtein	Q8TAQ2	FALSE	6	3	6	SMARCC2	-1.15	3.65	0.012668	3.75642e-06	0.156328	0	0	0	0	0	enriched	not_competed	not_enriched_and_competed	not_selected
High	IsMasterProtein	Q9UNE7	FALSE	18	5	18	STUB1	-1.15	3.87	0.0101251	1.75297e-06	0.143921	0	0.00248139	0.00248139	0	0.00248139	enriched	not_competed	not_enriched_and_competed	not_selected
High	IsMasterProtein	P00568	FALSE	29	5	29	AK1	-1.15	3.39	0.0506148	4.03184e-05	0.116625	0	0.00248139	0.00248139	0	0.00248139	enriched	not_competed	not_enriched_and_competed	not_selected
High	IsMasterProtein	P61086	FALSE	33	6	33	UBE2K	-1.15	3.42	0.0331729	2.12317e-05	0.1067	0	0	0	0	0	enriched	not_competed	not_enriched_and_competed	not_selected
High	IsMasterProtein	P54619	FALSE	20	3	20	PRKAG1	-1.15	3.42	0.17842	0.000330628	0.173697	0	0	0	0	0	enriched	not_competed	not_enriched_and_competed	not_selected
High	IsMasterProtein	P17655	FALSE	6	3	6	CAPN2	-1.15	3.32	0.10995	0.00017377	0.0769231	0.00248139	0.00496278	0.00248139	0.00248139	0.00248139	enriched	not_competed	not_enriched_and_competed	not_selected
High	IsMasterProtein	Q99707	FALSE	3	3	3	MTR	-1.15	3.8	0.00416796	5.31446e-07	0.198511	0	0.00496278	0.00496278	0	0.00496278	enriched	not_competed	not_enriched_and_competed	not_selected
High	IsMasterProtein	P28072	FALSE	21	5	21	PSMB6	-1.15	3.33	0.0290784	2.14073e-05	0.325062	0.00744417	0.186104	0.153846	0.00744417	0.153846	enriched	not_competed	not_enriched_and_competed	not_selected
High	IsMasterProtein	Q8IXH7	FALSE	7	3	7	NELFCD	-1.15	3.87	0.107946	5.22442e-05	0.290323	0.0397022	0.168734	0.156328	0.0421836	0.156328	enriched	not_competed	not_enriched_and_competed	not_selected
High	IsMasterProtein	Q15836	FALSE	33	1	33	VAMP3	-1.15	3.16	0.0946736	0.000183537	0.0669975	0.00496278	0	0	0	0	enriched	not_competed	not_enriched_and_competed	not_selected
High	IsMasterProtein	Q13325	FALSE	7	3	7	IFIT5	-1.15	3.66	0.0190187	6.0458e-06	0.0843672	0	0.00496278	0.00496278	0	0.00496278	enriched	not_competed	not_enriched_and_competed	not_selected
High	IsMasterProtein	P31321	FALSE	10	1	10	PRKAR1B	-1.15	4.17	0.0500657	8.66955e-06	0.00496278	0	0	0	0	0	enriched	not_competed	not_enriched_and_competed	not_selected
High	IsMasterProtein	Q9Y2H2	FALSE	2	2	2	INPP5F	-1.15	3.36	0.287421	0.00104183	NA	NA	NA	NA	NA	0	enriched	not_competed	not_enriched_and_competed	not_selected
High	IsMasterProtein	P15374	FALSE	15	3	15	UCHL3	-1.15	2.63	0.00892062	2.65952e-05	0.0595533	0	0.00496278	0.00496278	0	0.00496278	enriched	not_competed	not_enriched_and_competed	not_selected
High	IsMasterProtein	Q7L523	FALSE	8	1	8	RRAGA	-1.15	3.27	0.0620329	7.32499e-05	0.116625	0	0	0	0	0	enriched	not_competed	not_enriched_and_competed	not_selected
High	IsMasterProtein	Q9Y5J9	FALSE	22	2	22	TIMM8B	-1.15	3.7	0.0573885	2.61836e-05	0.233251	0	0.0942928	0.0942928	0	0.0942928	enriched	not_competed	not_enriched_and_competed	not_selected
High	IsMasterProtein	O95757	FALSE	34	23	34	HSPA4L	-1.14	3.14	0.00483869	3.23609e-06	0.119107	0	0	0	0	0	enriched	not_competed	not_enriched_and_competed	not_selected
High	IsMasterProtein	Q13618	FALSE	24	18	24	CUL3	-1.14	3.69	0.00831097	1.82809e-06	0.111663	0	0	0	0	0	enriched	not_competed	not_enriched_and_competed	not_selected
High	IsMasterProtein	Q15691	FALSE	47	11	47	MAPRE1	-1.14	3.51	0.0276754	1.29715e-05	0.186104	0	0	0	0	0	enriched	not_competed	not_enriched_and_competed	not_selected
High	IsMasterProtein	Q9NW13	FALSE	22	17	22	RBM28	-1.14	3.87	0.00313731	2.78296e-07	0.0967742	0	0	0	0	0	enriched	not_competed	not_enriched_and_competed	not_selected
High	IsMasterProtein	P53041	FALSE	26	14	26	PPP5C	-1.14	3.63	0.0332473	1.23078e-05	0.0794045	0	0	0	0	0	enriched	not_competed	not_enriched_and_competed	not_selected
High	IsMasterProtein	Q92797	FALSE	14	13	14	SYMPK	-1.14	3.72	0.0143212	3.39892e-06	0.131514	0	0	0	0	0	enriched	not_competed	not_enriched_and_competed	not_selected
High	IsMasterProtein	P46778	FALSE	52	12	52	RPL21	-1.14	3.36	0.0115843	5.72588e-06	0.133995	0	0	0	0	0	enriched	not_competed	not_enriched_and_competed	not_selected
High	IsMasterProtein	Q96GQ7	FALSE	20	14	20	DDX27	-1.14	3.39	0.00937204	4.05158e-06	0.0744417	0	0	0	0	0	enriched	not_competed	not_enriched_and_competed	not_selected
High	IsMasterProtein	P55010	FALSE	23	9	23	EIF5	-1.14	3.61	0.0337859	1.39108e-05	0.347395	0.0173697	0.300248	0.253102	0.0198511	0.253102	enriched	not_competed	not_enriched_and_competed	not_selected
High	IsMasterProtein	Q9NY33	FALSE	17	8	17	DPP3	-1.14	3.13	0.00311098	1.90153e-06	0.126551	0	0	0	0	0	enriched	not_competed	not_enriched_and_competed	not_selected
High	IsMasterProtein	P53004	FALSE	28	8	28	BLVRA	-1.14	3.81	0.115695	6.17972e-05	0.151365	0	0.00744417	0.00744417	0	0.00744417	enriched	not_competed	not_enriched_and_competed	not_selected
High	IsMasterProtein	P83881	FALSE	44	4	44	RPL36A	-1.14	3.46	0.0013421	2.31041e-07	0.131514	0	0.00248139	0.00248139	0	0.00248139	enriched	not_competed	not_enriched_and_competed	not_selected
High	IsMasterProtein	O00178	FALSE	12	9	12	GTPBP1	-1.14	3.19	0.0135633	1.00651e-05	0.104218	0	0	0	0	0	enriched	not_competed	not_enriched_and_competed	not_selected
High	IsMasterProtein	Q9NWT1	FALSE	14	4	14	PAK1IP1	-1.14	2.41	0.072973	0.00080435	0.0818859	0	0	0	0	0	enriched	not_competed	not_enriched_and_competed	not_selected
High	IsMasterProtein	Q9NR45	FALSE	19	7	19	NANS	-1.14	4.22	0.0425791	5.79261e-06	0.124069	0	0	0	0	0	enriched	not_competed	not_enriched_and_competed	not_selected
High	IsMasterProtein	Q15185	FALSE	20	5	20	PTGES3	-1.14	4.55	0.0687953	6.98013e-06	0.176179	0	0.0148883	0.0148883	0	0.0148883	enriched	not_competed	not_enriched_and_competed	not_selected
High	IsMasterProtein	P48637	FALSE	18	7	18	GSS	-1.14	3.09	0.163519	0.000553446	0.104218	0	0	0	0	0	enriched	not_competed	not_enriched_and_competed	not_selected
High	IsMasterProtein	Q6YP21	FALSE	10	5	10	KYAT3	-1.14	3.86	0.00368084	3.41086e-07	0.1067	0.00248139	0.00496278	0.00496278	0.00248139	0.00496278	enriched	not_competed	not_enriched_and_competed	not_selected
High	IsMasterProtein	P56134	FALSE	35	3	35	ATP5MF	-1.14	3.61	0.00568787	1.29254e-06	0.176179	0	0.00744417	0.00744417	0	0.00744417	enriched	not_competed	not_enriched_and_competed	not_selected
High	IsMasterProtein	Q13308	FALSE	5	3	5	PTK7	-1.14	3.98	0.0577256	1.37818e-05	0.151365	0	0	0	0	0	enriched	not_competed	not_enriched_and_competed	not_selected
High	IsMasterProtein	Q08380	FALSE	7	3	7	LGALS3BP	-1.14	3.48	0.019337	8.26152e-06	0.260546	0.0198511	0.116625	0.0942928	0.0272953	0.0942928	enriched	not_competed	not_enriched_and_competed	not_selected
High	IsMasterProtein	Q9UJX4	FALSE	3	2	3	ANAPC5	-1.14	4.29	0.0625362	9.38986e-06	0.2134	0	0.00496278	0.00496278	0	0.00496278	enriched	not_competed	not_enriched_and_competed	not_selected
High	IsMasterProtein	Q96PC5	FALSE	2	3	2	MIA2	-1.14	4.2	0.140586	4.26322e-05	0.292804	0.0322581	0.240695	0.233251	0.0347395	0.233251	enriched	not_competed	not_enriched_and_competed	not_selected
High	IsMasterProtein	P06132	FALSE	10	3	10	UROD	-1.14	3.45	0.0407389	2.50067e-05	0.104218	0	0	0	0	0	enriched	not_competed	not_enriched_and_competed	not_selected
High	IsMasterProtein	O43708	FALSE	17	2	17	GSTZ1	-1.14	3.97	0.0629969	1.68597e-05	0.116625	0.00248139	0.0124069	0.00992556	0.00248139	0.00992556	enriched	not_competed	not_enriched_and_competed	not_selected
High	IsMasterProtein	P78527	FALSE	29	131	29	PRKDC	-1.13	3.43	0.00197245	4.07674e-07	0.0918114	0	0.00248139	0.00248139	0	0.00248139	enriched	not_competed	not_enriched_and_competed	not_selected
High	IsMasterProtein	Q92616	FALSE	25	59	25	NA	-1.13	3.35	0.00308608	9.80123e-07	0.08933	0	0	0	0	0	enriched	not_competed	not_enriched_and_competed	not_selected
High	IsMasterProtein	Q9Y262	FALSE	47	24	47	EIF3L	-1.13	3.83	0.0133873	2.43076e-06	0.220844	0.00496278	0.0322581	0.0297767	0.00496278	0.0297767	enriched	not_competed	not_enriched_and_competed	not_selected
High	IsMasterProtein	P15311	FALSE	34	10	34	EZR	-1.13	3.1	0.00619025	4.35614e-06	0.141439	0	0.00248139	0.00248139	0	0.00248139	enriched	not_competed	not_enriched_and_competed	not_selected
High	IsMasterProtein	P35241	FALSE	31	8	31	RDX	-1.13	2.87	0.00138005	1.36819e-06	0.146402	0	0.00496278	0.00248139	0	0.00248139	enriched	not_competed	not_enriched_and_competed	not_selected
High	IsMasterProtein	Q99536	FALSE	28	9	28	VAT1	-1.13	3.59	0.00818396	2.06674e-06	0.225806	0.00744417	0.057072	0.044665	0.00744417	0.044665	enriched	not_competed	not_enriched_and_competed	not_selected
High	IsMasterProtein	Q1KMD3	FALSE	20	19	20	HNRNPUL2	-1.13	3.86	0.0130614	2.13573e-06	0.17866	0	0.00496278	0.00496278	0	0.00496278	enriched	not_competed	not_enriched_and_competed	not_selected
High	IsMasterProtein	Q9NZW5	FALSE	23	9	23	PALS2	-1.13	4.05	0.00701511	5.47829e-07	0.225806	0	0.0347395	0.0272953	0	0.0272953	enriched	not_competed	not_enriched_and_competed	not_selected
High	IsMasterProtein	Q9BSJ2	FALSE	14	12	14	TUBGCP2	-1.13	3.56	0.0211756	7.63071e-06	0.205955	0	0.00744417	0.00744417	0	0.00744417	enriched	not_competed	not_enriched_and_competed	not_selected
High	IsMasterProtein	P34949	FALSE	21	7	21	MPI	-1.13	3.3	0.0124949	6.7124e-06	0.0496278	0	0.00496278	0.00496278	0	0.00496278	enriched	not_competed	not_enriched_and_competed	not_selected
High	IsMasterProtein	A0FGR8	FALSE	14	10	14	ESYT2	-1.13	5.02	0.00617735	6.69737e-08	0.181141	0	0	0	0	0	enriched	not_competed	not_enriched_and_competed	not_selected
High	IsMasterProtein	P10644	FALSE	35	8	35	PRKAR1A	-1.13	3.88	0.00655088	7.47806e-07	0.2134	0.00744417	0.0372208	0.0272953	0.00744417	0.0272953	enriched	not_competed	not_enriched_and_competed	not_selected
High	IsMasterProtein	P36551	FALSE	15	7	15	CPOX	-1.13	4.66	0.00693854	1.32719e-07	0.228288	0.00248139	0.0322581	0.0322581	0.00496278	0.0322581	enriched	not_competed	not_enriched_and_competed	not_selected
High	IsMasterProtein	O60287	FALSE	4	8	4	URB1	-1.13	3.63	0.0530738	2.39232e-05	0.0645161	0	0	0	0	0	enriched	not_competed	not_enriched_and_competed	not_selected
High	IsMasterProtein	Q9UKN8	FALSE	12	8	12	GTF3C4	-1.13	3.83	0.0299919	7.04791e-06	0.0918114	0	0	0	0	0	enriched	not_competed	not_enriched_and_competed	not_selected
High	IsMasterProtein	P49005	FALSE	13	5	13	POLD2	-1.13	3.83	0.0316264	7.50793e-06	0.0769231	0	0.00248139	0	0	0	enriched	not_competed	not_enriched_and_competed	not_selected
High	IsMasterProtein	Q9BVG4	FALSE	25	5	25	PBDC1	-1.13	4.22	0.0417583	5.53047e-06	0.223325	0	0.0322581	0.0297767	0	0.0297767	enriched	not_competed	not_enriched_and_competed	not_selected
High	IsMasterProtein	Q9BRX8	FALSE	25	5	25	PRXL2A	-1.13	4.06	0.0373941	6.18216e-06	0.176179	0	0.0198511	0.0198511	0	0.0198511	enriched	not_competed	not_enriched_and_competed	not_selected
High	IsMasterProtein	P56589	FALSE	13	5	13	PEX3	-1.13	4.72	0.459019	0.000283419	0.116625	0	0.0198511	0.0198511	0	0.0198511	enriched	not_competed	not_enriched_and_competed	not_selected
High	IsMasterProtein	O95059	FALSE	19	2	19	RPP14	-1.13	4.1	0.574485	0.00168378	0.0223325	0	0	0	0	0	enriched	not_competed	not_enriched_and_competed	not_selected
High	IsMasterProtein	Q5TDH0	FALSE	15	4	15	DDI2	-1.13	3.71	0.00496633	7.79625e-07	0.151365	0	0	0	0	0	enriched	not_competed	not_enriched_and_competed	not_selected
High	IsMasterProtein	Q6DKK2	FALSE	6	2	6	TTC19	-1.13	3.95	0.0280705	5.18975e-06	0.322581	0.00248139	0.245658	0.210918	0.00248139	0.210918	enriched	not_competed	not_enriched_and_competed	not_selected
High	IsMasterProtein	Q9UL63	FALSE	4	2	4	MKLN1	-1.13	3.94	0.0557807	1.34758e-05	0.0272953	0	0.00248139	0.00248139	0	0.00248139	enriched	not_competed	not_enriched_and_competed	not_selected
High	IsMasterProtein	Q15942	FALSE	5	2	5	ZYX	-1.13	3.24	0.0046278	2.2873e-06	0.121588	0	0	0	0	0	enriched	not_competed	not_enriched_and_competed	not_selected
High	IsMasterProtein	Q9H2J7	FALSE	5	2	5	SLC6A15	-1.13	2.69	0.116083	0.000724306	0.148883	0.00248139	0.0769231	0.0744417	0.00248139	0.0744417	enriched	not_competed	not_enriched_and_competed	not_selected
High	IsMasterProtein	Q4KMQ2	FALSE	2	2	2	ANO6	-1.13	3.9	0.00166097	9.20243e-08	0.163772	0	0.044665	0.044665	0	0.044665	enriched	not_competed	not_enriched_and_competed	not_selected
High	IsMasterProtein	O75909	FALSE	3	2	3	CCNK	-1.13	3.59	0.182642	0.000212971	0.0248139	0	0	0	0	0	enriched	not_competed	not_enriched_and_competed	not_selected
High	IsMasterProtein	P26641	FALSE	46	24	46	EEF1G	-1.12	3.51	0.0146146	4.88745e-06	0.116625	0	0	0	0	0	enriched	not_competed	not_enriched_and_competed	not_selected
High	IsMasterProtein	Q6UB35	FALSE	25	22	25	MTHFD1L	-1.12	4.36	0.00278171	7.14188e-08	0.129032	0	0	0	0	0	enriched	not_competed	not_enriched_and_competed	not_selected
High	IsMasterProtein	P14866	FALSE	33	15	33	HNRNPL	-1.12	3.88	0.0040456	3.11031e-07	0.156328	0	0	0	0	0	enriched	not_competed	not_enriched_and_competed	not_selected
High	IsMasterProtein	P55884	FALSE	31	19	31	EIF3B	-1.12	3.35	0.00759217	3.05744e-06	0.121588	0	0.00248139	0.00248139	0	0.00248139	enriched	not_competed	not_enriched_and_competed	not_selected
High	IsMasterProtein	Q5VYK3	FALSE	14	21	14	ECPAS	-1.12	3.62	0.0046944	8.08804e-07	0.136476	0	0.00744417	0.00744417	0	0.00744417	enriched	not_competed	not_enriched_and_competed	not_selected
High	IsMasterProtein	O60716	FALSE	11	10	11	CTNND1	-1.12	3.89	0.0179868	2.99628e-06	0.171216	0	0	0	0	0	enriched	not_competed	not_enriched_and_competed	not_selected
High	IsMasterProtein	P83916	FALSE	30	4	30	CBX1	-1.12	3.69	0.00552846	8.78383e-07	0.188586	0	0.00992556	0.00744417	0	0.00744417	enriched	not_competed	not_enriched_and_competed	not_selected
High	IsMasterProtein	Q9BQ52	FALSE	17	10	17	ELAC2	-1.12	3.84	0.00662972	7.68362e-07	0.08933	0	0	0	0	0	enriched	not_competed	not_enriched_and_competed	not_selected
High	IsMasterProtein	P20042	FALSE	24	10	24	EIF2S2	-1.12	3.59	0.00275543	3.82927e-07	0.131514	0	0.00992556	0.00744417	0	0.00744417	enriched	not_competed	not_enriched_and_competed	not_selected
High	IsMasterProtein	P26583	FALSE	47	9	47	HMGB2	-1.12	3.37	0.027236	1.44468e-05	0.156328	0	0.00248139	0.00248139	0	0.00248139	enriched	not_competed	not_enriched_and_competed	not_selected
High	IsMasterProtein	P61353	FALSE	66	10	66	RPL27	-1.12	2.83	0.00723438	9.8287e-06	0.0967742	0	0	0	0	0	enriched	not_competed	not_enriched_and_competed	not_selected
High	IsMasterProtein	P41240	FALSE	21	8	21	CSK	-1.12	3.86	0.00407092	3.41134e-07	0.121588	0	0	0	0	0	enriched	not_competed	not_enriched_and_competed	not_selected
High	IsMasterProtein	Q5SY16	FALSE	14	9	14	NOL9	-1.12	3.69	0.0172163	4.0946e-06	0.0843672	0	0	0	0	0	enriched	not_competed	not_enriched_and_competed	not_selected
High	IsMasterProtein	Q8TED0	FALSE	14	8	14	UTP15	-1.12	3.72	0.0195282	4.45006e-06	0.126551	0	0	0	0	0	enriched	not_competed	not_enriched_and_competed	not_selected
[truncated: 1,540 more rows]

## Sheet: Sheet1
					Gene_Symbol	Abundance_Ratio_log2_215-20x-PL__215	Abundance_Ratio_log2_215__CRF
					CYB5B	-6.64	6.64
					CSTB	-4.88	5.45
					C3orf33	-4.85	5.77
					SHROOM2	-4.77	5.31
					NSRP1	-4.76	5.97
					RTN3	-4.46	6.64
					PTGR2	-4.39	3.93
					MGMT	-4.33	5.45
					ATF1	-4.31	6.6
					DCUN1D4	-4.3	6.03
					TSG101	-4.29	5.56
					CEP44	-4.27	6.64
					PHGDH	-4.24	6.05
					FAM118B	-4.13	6.64
					RPS6KA3	-4.05	5.04
					ZCCHC8	-4.02	6.18
					WDR45B	-3.99	6.64
					CDCA5	-3.98	5.71
					AP3B1	-3.97	6.25
					OPTN	-3.97	6.38
					FLYWCH2	-3.95	4.43
					PCM1	-3.94	5.38
					ANAPC16	-3.93	5.02
					CNN2	-3.92	5.79
					AHDC1	-3.9	4.19
					PINX1	-3.86	5.04
					AP4E1	-3.86	5.38
					CDCA2	-3.84	5.25
					KIAA1522	-3.84	5.63
					CHRAC1	-3.83	6.49
					RPS6KA1	-3.82	4.86
					HOXB9	-3.82	5.31
					TPX2	-3.76	5.56
					SLC25A19	-3.75	6.64
					ARFIP1	-3.74	5.04
					ICE1	-3.74	5.68
					TEPSIN	-3.74	4.63
					UBLCP1	-3.73	5.36
					RTN4	-3.7	6.08
					PCLAF	-3.7	4.76
					COIL	-3.69	5.21
					HOXD11	-3.69	5.83
					CAPZA2	-3.67	6.62
					TIMM21	-3.66	6.64
					NA	-3.66	5.08
					NA	-3.66	5.28
					SIX4	-3.66	5.66
					RAB11FIP1	-3.56	4.82
					PRRC2B	-3.55	5.48
					PHAX	-3.55	6.49
					DNAJC9	-3.54	6.15
					VPS37B	-3.53	4.72
					CENPH	-3.52	6.57
					C5orf24	-3.51	5.14
					AGPAT5	-3.49	6.14
					FECH	-3.49	5.92
					DCAF15	-3.49	5.03
					PMS1	-3.48	6.06
					NA	-3.48	5.24
					CNN3	-3.47	5.34
					PITHD1	-3.47	4.83
					CCDC138	-3.47	4.59
					SENP6	-3.46	6
					TRIR	-3.44	5.48
					CRKL	-3.43	4.63
					SKA3	-3.43	5.35
					VKORC1L1	-3.43	6.64
					DUSP12	-3.42	4.91
					NT5DC1	-3.41	5.47
					PRKAA2	-3.41	4.28
					MMTAG2	-3.4	5.1
					GSTO1	-3.39	6.26
					BRCA1	-3.39	5.05
					SCAF11	-3.39	5.81
					BOD1	-3.38	5.77
					ZNF292	-3.38	5.06
					MAGED2	-3.36	5.13
					COX18	-3.36	5.7
					SENP1	-3.35	4.9
					DERL1	-3.34	6.15
					C1orf198	-3.34	4.09
					ERO1A	-3.33	5.29
					PURA	-3.33	4.87
					GSDME	-3.32	4.74
					CRBN	-3.31	4.56
					C2orf49	-3.31	4.43
					KNL1	-3.3	4.06
					CASP2	-3.3	6.38
					ERO1B	-3.29	5.75
					WIZ	-3.29	5.46
					ZNF598	-3.29	5.18
					MSL1	-3.28	5.81
					FOXK1	-3.27	5.35
					UBAP2	-3.27	4.61
					GPX8	-3.27	6.64
					KIAA1671	-3.27	4.97
					KIF14	-3.26	5.78
					NEK1	-3.26	5.3
					OBI1	-3.25	5.24
					JPT2	-3.24	4.99
					BOD1L1	-3.23	5.61
					PRKAB1	-3.23	5.03
					SAPCD2	-3.23	4.74
					CTTN	-3.22	5.19
					TK1	-3.22	5.42
					AKAP8	-3.22	5.37
					ENTR1	-3.22	4.07
					UTRN	-3.21	5.15
					SNX8	-3.21	5.46
					PCNT	-3.21	4.05
					AVEN	-3.19	4.44
					LAS1L	-3.18	5.56
					ZNF703	-3.16	6
					CENPE	-3.16	5.49
					PSME2	-3.15	4.94
					KDM3A	-3.14	4.74
					LLPH	-3.13	6.2
					RNF40	-3.12	5.47
					PAWR	-3.12	4.18
					DCAF16	-3.12	6.59
					AKAP1	-3.11	5.34
					TFAP4	-3.11	4.72
					LCOR	-3.1	5.6
					DLGAP5	-3.09	5.33
					HPCAL4	-3.09	3.27
					USP36	-3.09	5.75
					KDM3B	-3.08	5.08
					SNAP47	-3.08	5.88
					FXR1	-3.07	5.3
					TNKS1BP1	-3.06	4.64
					AKAP2	-3.06	5.13
					SLAIN1	-3.05	5.65
					NOL8	-3.04	5.5
					GOPC	-3.04	5.42
					TNS3	-3.04	4.55
					CKAP2L	-3.04	4.95
					TMOD3	-3.02	5.39
					HGH1	-3	5.38
					NUDC	-3	4.52
					USP34	-3	5.38
					CHMP5	-3	5.19
					NFKB2	-3	4.13
					RREB1	-2.99	5.11
					TSR2	-2.98	5.48
					STRBP	-2.97	5.48
					C1orf122	-2.97	5.85
					CCDC106	-2.97	5.75
					CLSPN	-2.96	4.34
					PPFIBP1	-2.96	5.18
					TASOR2	-2.95	5.08
					KEAP1	-2.95	5.22
					LMO7	-2.95	4.74
					RWDD3	-2.95	4.69
					ARFGAP3	-2.94	4.52
					RECQL4	-2.93	5.82
					PRRC2C	-2.92	4.22
					HSPBP1	-2.92	6.28
					RPUSD2	-2.92	5.31
					BAG4	-2.91	5.57
					DTL	-2.91	5.2
					SEC61B	-2.9	4.18
					LUZP1	-2.9	4.94
					CAST	-2.89	3.82
					SH3PXD2B	-2.89	4.43
					R3HCC1	-2.89	4.39
					CBX8	-2.88	4.41
					KMT2D	-2.88	4.61
					NKAP	-2.88	4.95
					ALG1	-2.87	5.85
					MCC	-2.87	5.33
					TTK	-2.86	4.71
					SDE2	-2.86	5.31
					SBSN	-2.86	0.35
					NPAT	-2.86	5.32
					NKX2-5	-2.85	5.66
					MPG	-2.85	5.08
					OTUD7B	-2.85	4.49
					KANK2	-2.85	5.31
					CPPED1	-2.85	3.85
					HAT1	-2.84	4.91
					ARFIP2	-2.84	5.18
					ELL	-2.84	5.14
					KIF3A	-2.84	4.92
					ADD1	-2.84	5.03
					PHF3	-2.83	4.63
					PBK	-2.83	4.91
					ZNF318	-2.83	5.3
					CALD1	-2.83	4.54
					NELFE	-2.83	4.94
					GGT7	-2.83	6.26
					CDX2	-2.83	5.14
					NUP153	-2.82	4.81
					MAP4	-2.82	4.04
					RPRD2	-2.82	4.83
					ERCC6L	-2.81	4.24
					BAG5	-2.81	5.83
					C1orf174	-2.81	4.77
					BAHD1	-2.81	3.68
					WNK3	-2.81	5.12
					DCTN4	-2.8	5.51
					GPATCH4	-2.8	5.24
					SMN1; SMN2	-2.8	5.15
					GCLC	-2.8	4.6
					ASH1L	-2.8	5.28
					TCOF1	-2.79	4.19
					PCBP1	-2.79	5.61
					GAK	-2.79	4.72
					CEP55	-2.79	5.14
					WAC	-2.79	3.39
					ETFB	-2.78	5.51
					RAI1	-2.78	4.89
					LSM14A	-2.78	5.18
					NDE1	-2.78	4.06
					CACUL1	-2.78	5.48
					HOXD13	-2.78	5.11
					NOP16	-2.78	4.56
					BARD1	-2.78	5.09
					DOT1L	-2.78	5.07
					HNRNPF	-2.77	5.42
					FOXO3	-2.77	5.43
					MAP7D3	-2.77	5.44
					PATJ	-2.77	4.57
					RIF1	-2.76	4.89
					SON	-2.76	4.69
					ELOA	-2.76	4.75
					CASP7	-2.76	6.33
					KLC4	-2.76	5.15
					CHAF1A	-2.75	5
					AKAP8L	-2.75	4.74
					SNAPIN	-2.75	3.57
					PLIN3	-2.74	5.13
					KIF20B	-2.74	4.58
					PI4KB	-2.74	5.4
					EYA4	-2.74	4.64
					CDKAL1	-2.73	5.5
					UBR7	-2.73	6.11
					LTV1	-2.73	4.55
					ASCC3	-2.72	4.82
					CHEK1	-2.72	5.57
					SCCPDH	-2.71	5.95
					CDC6	-2.71	5.97
					MAP3K7	-2.71	4.24
					TMOD1	-2.71	4.7
					PLPBP	-2.71	4.3
					ANLN	-2.7	4.99
					SPART	-2.7	4.91
					APOBEC3C	-2.7	4.09
					NCAPH	-2.68	4.6
					ATXN2L	-2.68	4.35
					TIGAR	-2.68	5.05
					MCM10	-2.68	4.89
					MPP1	-2.68	5.45
					SFSWAP	-2.68	4.2
					DFFB	-2.68	5.01
					PRR14L	-2.68	4.69
					RMI1	-2.68	4.73
					RRP1B	-2.67	4.48
					RAI14	-2.67	4.98
					ZNF281	-2.67	4.58
					RPS6KA5	-2.67	4.77
					UBAP1	-2.67	4.33
					PLEKHA5	-2.66	4.91
					CBX2	-2.66	4.85
					MTSS2	-2.66	4
					TMPO	-2.65	5.4
					NR2F1	-2.65	6.28
					ARMC1	-2.65	5.86
					VEZT	-2.65	6.46
					AKAP11	-2.65	4.13
					POMP	-2.65	5.65
					DCUN1D5	-2.64	4.92
					NES	-2.64	5.16
					ASNSD1	-2.64	5.29
					TANC2	-2.64	4.63
					NCOR1	-2.63	4.77
					TIPRL	-2.63	4.8
					STAT1	-2.62	5.03
					RXRB	-2.62	5.81
					ZNF106	-2.62	4.17
					DLGAP4	-2.62	5.45
					TXLNG	-2.61	4.42
					HAUS6	-2.61	5.6
					MECP2	-2.61	4.41
					SULT1A1	-2.61	5.12
					CWF19L2	-2.61	4.83
					MCMBP	-2.6	5.4
					INA	-2.6	4.7
					GIGYF2	-2.6	4.21
					FLCN	-2.6	4.73
					SASS6	-2.6	3.96
					LPP	-2.6	4.53
					KLC1	-2.59	4.85
					GTF3C3	-2.59	5.08
					NSD1	-2.59	4.58
					GTSE1	-2.59	4.97
					RABGGTB	-2.59	5.93
					NUSAP1	-2.59	4.49
					SKIL	-2.58	5.41
					LARP4B	-2.57	4.4
					HCCS	-2.57	6.37
					GATAD2B	-2.57	4.93
					AKAP12	-2.57	3.76
					PHRF1	-2.57	4.12
					MINDY3	-2.57	5.08
					ZNF24	-2.57	4.6
					SNX2	-2.56	5.06
					BRAP	-2.56	4.58
					MEIS2	-2.56	5.72
					PRRC2A	-2.55	4.21
					UPF3B	-2.55	4.34
					TMF1	-2.55	3.92
					PPP4R3B	-2.55	4.17
					CIZ1	-2.55	5.11
					CKAP2	-2.54	4.89
					MAP7D1	-2.54	4.73
					SLC25A33	-2.54	6.64
					IWS1	-2.54	4.35
					RPAP2	-2.54	4.91
					PML	-2.54	4.17
					DNTTIP1	-2.54	4.53
					EFHD1	-2.54	4.78
					PIK3R2	-2.54	4.81
					MBIP	-2.54	4.13
					MKI67	-2.53	4.49
					ZNF638	-2.53	4.19
					USP10	-2.53	4.36
					INCENP	-2.53	4.62
					NT5C3B	-2.53	4.87
					MTF2	-2.53	4.46
					CCNB1	-2.52	4.92
					DPYSL3	-2.52	4.44
					RRP36	-2.52	4.74
					SRRM2	-2.51	3.95
					AURKA	-2.51	4.62
					STAU2	-2.51	4.07
					TLK2	-2.51	4.52
					HELZ2	-2.51	4.67
					HDGF	-2.5	4.28
					CD2BP2	-2.5	4.84
					APC	-2.5	4.31
					SCAF1	-2.5	4.12
					AHCTF1	-2.5	4.7
					RANBP9	-2.5	5.08
					SIN3B	-2.5	4.93
					RNF169	-2.5	4.39
					STX17	-2.5	4.89
					E2F3	-2.5	4.66
					ADAR	-2.49	4.9
					SEC63	-2.49	4.98
					BBX	-2.49	3.64
					LARP1	-2.48	4.32
					RIPK1	-2.48	4.59
					SMG5	-2.48	5.17
					TDRKH	-2.48	6.03
					ZNF687	-2.48	4.68
					ATRIP	-2.48	4.88
					CCP110	-2.47	4.15
					IKBKB	-2.46	4.2
					TBC1D8B	-2.46	4.55
					CKAP4	-2.45	4.99
					FXR2	-2.45	4.75
					SAFB2	-2.45	4.59
					HAUS3	-2.45	4.8
					CBL	-2.45	4.8
					SH3RF1	-2.45	4.89
					PSME3	-2.44	4.53
					GPATCH11	-2.44	4.96
					KIF22	-2.43	4.85
					BUB1B	-2.43	4.53
					BCOR	-2.43	5.28
					PGLS	-2.43	5.45
					TRMT1L	-2.43	4.98
					INPP4A	-2.43	4.11
					USP22	-2.43	5
					ATG7	-2.43	5.41
					PHF2	-2.43	4.18
					ZBTB21	-2.43	4.92
					GPRIN1	-2.43	4.56
					EYA3	-2.43	4.11
					BRD9	-2.43	4
					ATAD2	-2.42	4.31
					SPATA5	-2.42	5.13
					SPDL1	-2.42	5.54
					SAP30BP	-2.42	5.63
					USP28	-2.42	5.48
					CAMSAP1	-2.42	4.16
					TASOR	-2.41	4.53
					GAPVD1	-2.41	4.6
					C15orf39	-2.41	5.72
					TOPBP1	-2.41	6.31
					YEATS2	-2.41	4.11
					PTBP2	-2.41	4.62
					TRMT112	-2.41	4.88
					PDPK1	-2.41	4.29
					SNX19	-2.41	5.73
					ATAD5	-2.4	4.86
					GOLGB1	-2.4	4.45
					RHBDD2	-2.4	5.8
					BAG2	-2.4	4.52
					ANKS1A	-2.4	4.68
					CBX4	-2.4	4.25
					NAF1	-2.4	4.31
					FAM117B	-2.4	2.41
					NECAP1	-2.39	4.78
					PIKFYVE	-2.39	4.5
					LIMCH1	-2.39	4.95
					NA	-2.38	5.31
					PUS7	-2.38	4.49
					AKAP13	-2.38	4.56
					UBE2S	-2.38	4.41
					GPATCH1	-2.38	3.71
					PARN	-2.37	4.35
					NECAP2	-2.37	4.58
					SCML2	-2.37	5.03
					HELZ	-2.37	4.85
					SUGP1	-2.37	4.26
					ZWINT	-2.37	5.68
					CCDC97	-2.37	5.63
					TACC1	-2.37	4.6
					KIF18B	-2.37	3.99
					ZC3H11A	-2.36	4.56
					CDKN2AIP	-2.36	4.59
					JAK1	-2.36	4.92
					CCDC28A	-2.36	4.67
					AHNAK	-2.35	4
					ANK3	-2.35	4.46
					CEP170	-2.35	4.18
					NUBP2	-2.35	4.96
					BAX	-2.35	4.32
					DGCR8	-2.35	5.45
					PAX6	-2.35	3.75
					AMOT	-2.34	4.78
					HLA-C	-2.34	5.8
					KIF20A	-2.34	5.04
					SLC25A20	-2.34	4.63
					PRPF38B	-2.34	3.68
					TBC1D2B	-2.34	4.31
					CENPB	-2.34	3.55
					EFHD2	-2.34	4.52
					CEP350	-2.34	5.07
					YTHDF1	-2.34	4.47
					ATPAF1	-2.33	4.69
					FOXK2	-2.33	3.56
					SPEN	-2.33	4
					MACO1	-2.33	4.81
					HMMR	-2.33	4.76
					DLG1	-2.33	4.09
					WDR91	-2.33	5.86
					CDC34	-2.33	4.72
					PRMT3	-2.32	4.77
					WAPL	-2.32	5.34
					CENPU	-2.32	4.49
					CDC25C	-2.32	5.3
					ZMYND8	-2.32	4.5
					ERI1	-2.32	4.41
					NFATC2IP	-2.32	4.92
					ELF1	-2.32	4.53
					FTO	-2.31	4.62
					VPS72	-2.31	4.69
					PCYT2	-2.31	4.53
					DSP	-2.3	2.3
					OGT	-2.3	4.53
					CWC15	-2.3	4.5
					FTSJ1	-2.3	4.79
					ZBTB10	-2.3	4.18
					ZMYM1	-2.3	5.31
					VPS39	-2.3	4.89
					TANC1	-2.3	4.6
					ATXN10	-2.29	5.46
					APOOL	-2.29	5.36
					ZFC3H1	-2.29	4.32
					ELP4	-2.29	3.98
					NACC1	-2.29	5.45
					N4BP1	-2.29	5.18
					ATM	-2.29	5.1
					ZFYVE9	-2.29	5.12
					TTC28	-2.29	3.61
					ZFYVE16	-2.28	4.52
					PRMT9	-2.28	4.39
					RPIA	-2.28	3.78
					RETREG1	-2.28	4.91
					ZC3HAV1	-2.27	5.33
					SPAG5	-2.27	4.28
					RANBP6	-2.27	4.33
					HSF1	-2.27	4.8
					RSBN1	-2.27	4.45
					PALB2	-2.27	3.92
					PRPF40A	-2.26	4.42
					MYCBP2	-2.26	4.45
					STXBP4	-2.26	4.38
					UCK2	-2.26	4.02
					PRKAR2B	-2.26	6.06
					FNBP4	-2.26	5.11
					USP11	-2.26	3.83
					WRAP73	-2.26	5.68
					KMT2A	-2.26	4.43
					CEP43	-2.26	4.47
					IRAK1	-2.26	5.36
					STEEP1	-2.26	4.7
					N4BP2	-2.26	4.29
					PHC2	-2.26	4.83
					KIF15	-2.26	4.05
					RBM33	-2.26	4.36
					HMOX2	-2.25	6.64
					TXN	-2.25	4.38
					GPAT4	-2.25	4.73
					CD2AP	-2.25	4.49
					MTBP	-2.25	4.44
					STAMBP	-2.25	5.54
					AKT1S1	-2.25	4.28
					CDK5RAP2	-2.25	4.27
					SEPTIN10	-2.25	4.87
					COMMD2	-2.25	4.1
					ATG2B	-2.25	4.76
					RECQL5	-2.25	4.95
					GCC2	-2.24	4.24
					GGA2	-2.24	5.56
					RB1CC1	-2.24	3.86
					ARHGAP29	-2.24	3.96
					RSRC2	-2.24	3.33
					OCIAD1	-2.23	5.76
					FLAD1	-2.23	4.59
					SNW1	-2.23	3.76
					GTF2H1	-2.23	4.26
					CECR2	-2.23	4.32
					NOTCH2	-2.23	4.39
					ZNF592	-2.23	4.79
					ESCO2	-2.23	4.04
					GTPBP6	-2.23	4.92
					GOLGA4	-2.23	3.67
					PABPC4	-2.22	4.24
					NA	-2.22	4.44
					PEF1	-2.22	5.02
					CCDC6	-2.22	4.39
					CBX5	-2.22	5.08
					RTF2	-2.22	4.54
					TMA16	-2.22	4.92
					HLTF	-2.22	4.93
					RBM15B	-2.22	4.03
					UBN2	-2.22	4.53
					VMP1	-2.22	4.23
					CWF19L1	-2.21	4.86
					NIFK	-2.21	4.37
					VPS18	-2.21	5.09
					SUZ12	-2.21	3.57
					DIAPH3	-2.21	4.53
					MED1	-2.21	4.59
					RANBP3	-2.21	4.74
					RTF1	-2.21	3.81
					ZNF512B	-2.21	4.46
					TJAP1	-2.21	4.34
					WDR43	-2.2	4.4
					ACOT8	-2.2	4.79
					MOCS2	-2.2	4.03
					NCAPD2	-2.19	4.5
					TBC1D15	-2.19	4.61
					SLC4A1AP	-2.19	4.44
					SKIC2	-2.19	4.17
					NSD2	-2.19	4.28
					AS3MT	-2.19	4.61
					MORF4L2	-2.19	3.74
					OTUD4	-2.19	4.68
					RABGAP1L	-2.19	4.65
					PRIMPOL	-2.19	4.53
					ICMT	-2.19	4.87
					WRN	-2.18	4.98
					PTGR1	-2.18	2.3
					ACBD6	-2.18	4.26
					SURF6	-2.18	4.36
					RBM26	-2.17	4.1
					DNTTIP2	-2.17	4.02
					WBP2	-2.17	3.9
					INPPL1	-2.17	4.07
					DSC2	-2.17	4.13
					NEK9	-2.16	4.54
					GTF3C5	-2.16	4.9
					MCM9	-2.16	2.85
					RUFY1	-2.16	3.74
					PNPLA2	-2.16	5.41
					SERPINB1	-2.16	3.29
					MDC1	-2.15	4.4
					TBC1D4	-2.15	4.37
					MPRIP	-2.15	4.56
					CSNK1D	-2.15	4.84
					ENDOD1	-2.15	5.28
					TRMT11	-2.15	4.07
					WRNIP1	-2.15	4.29
					RABL6	-2.15	4.2
					NMT2	-2.15	3.41
					REL	-2.15	4.08
					POLRMT	-2.14	4.89
					HLA-B	-2.14	3.84
					LZTS2	-2.14	4.63
					GPATCH8	-2.14	4.29
					CDK13	-2.14	4.21
					RAB11FIP2	-2.14	4.43
					CHAC2	-2.14	3.88
					HNRNPH1	-2.13	5.05
					SUGP2	-2.13	4.33
					AIMP2	-2.13	4.35
					ATXN2	-2.13	3.88
					KIF1B	-2.13	5.14
					RIMOC1	-2.13	5.54
					FBXO22	-2.13	4.79
					CNNM4	-2.13	4.65
					DHX57	-2.13	4.04
					ALG11	-2.13	4.89
					BACH1	-2.13	4.76
					GARRE1	-2.13	4.91
					POLR3E	-2.13	3.87
					MCCC2	-2.12	4.87
					GEMIN4	-2.12	4.38
					FMR1	-2.12	4.8
					SOAT1	-2.12	4.86
					BRD8	-2.12	4.79
					DFFA	-2.11	4.24
					LMF2	-2.11	4.28
					C8orf33	-2.11	4.23
					BRIP1	-2.11	4.3
					MTMR14	-2.11	4.08
					CHDH	-2.11	6.18
					SUPT20H	-2.11	4.8
					DBN1	-2.1	4.53
					DIDO1	-2.1	4.36
					STX8	-2.1	4.95
					TCF20	-2.1	4.68
					MTO1	-2.1	4.12
					STON2	-2.1	3.98
					UTP14A	-2.09	4.09
					AHCYL1	-2.09	4.51
					SENP3	-2.09	4.71
					BEND3	-2.09	4.81
					USP8	-2.09	3.95
					RAD51C	-2.09	4.92
					BLTP2	-2.09	4.58
					CAD	-2.08	4.4
					KIF4A	-2.08	4.61
					SCARB1	-2.08	6.64
					CHERP	-2.08	4.45
					TDRD7	-2.08	5.44
					CDK9	-2.08	5.55
					CDK6	-2.08	4.19
					RBM12B	-2.08	4.35
					CCDC86	-2.08	3.98
					STRN4	-2.08	4.96
					DTNA	-2.08	4.91
					ADA	-2.08	4.39
					SERBP1	-2.07	3.76
					DDX24	-2.07	4.17
					PHF8	-2.07	4.14
					CNOT4	-2.07	4.28
					TUBGCP6	-2.07	4.35
					ANGEL1	-2.07	5.8
					HPS6	-2.07	4.85
					HAUS4	-2.07	4.93
					FYTTD1	-2.07	4.06
					PTBP1	-2.06	4.11
					CDCA8	-2.06	4.33
					SHCBP1	-2.06	5.08
					SPOUT1	-2.06	4.98
					KIFC1	-2.06	4.98
					NSMCE3	-2.06	3.74
					PSIP1	-2.05	3.91
					RSF1	-2.05	4.25
					DHX38	-2.05	3.83
					LSM14B	-2.05	3.44
					STRIP1	-2.05	4.3
					BUB1	-2.05	5.73
					MMADHC	-2.05	4.46
					CDK4	-2.04	4.56
					CHCHD3	-2.04	4.61
					STRN	-2.04	4.23
					SAMD4B	-2.04	4.68
					SYAP1	-2.04	3.75
					C17orf75	-2.04	4.36
					MED4	-2.04	4.52
					GCFC2	-2.04	4.38
					CCNB2	-2.04	4.41
					TTF1	-2.04	4.18
					LRCH2	-2.04	4.7
					PRKAA1	-2.04	4.33
					RNF25	-2.04	4.69
					PXN	-2.04	4.64
					PTPN11	-2.03	4.37
					ANKHD1	-2.03	4.63
					REEP5	-2.03	5.41
					PHIP	-2.03	3.96
					PALLD	-2.03	4.54
					MGME1	-2.03	4.72
					PI4K2B	-2.03	3.84
					KHSRP	-2.02	4.92
					RB1	-2.02	3.87
					ING5	-2.02	4.19
					FN3KRP	-2.02	3.62
					TAF6L	-2.02	4.81
					USP4	-2.02	4.35
					HCFC1	-2.01	4.21
					DSG2	-2.01	4.9
					STAT3	-2.01	3.91
					CIP2A	-2.01	5.25
					NBN	-2.01	4.37
					MEPCE	-2.01	4.16
					NFRKB	-2.01	4.05
					SMC2	-2	3.95
					NA	-2	4.21
					TPM3	-2	4.1
					BLM	-2	4.12
					ODR4	-2	4.44
					DCTPP1	-2	3.65
					MSTO1	-2	4.13
					MARK3	-2	3.63
					RNF14	-2	3.09
					MRGBP	-2	4.3
					RAPGEF6	-2	4.08
					DAXX	-2	4.6
					CBLB	-2	3.75
					AKAP17A	-2	4.15
					ENSA	-2	3.88
					PPM1G	-1.99	3.97
					ZW10	-1.99	4.38
					LRRC41	-1.99	4.9
					CGGBP1	-1.99	4.64
					YTHDF2	-1.99	3.57
					COG5	-1.99	4.85
					SPICE1	-1.99	4.07
					CSTF2	-1.98	4.59
					TARS3	-1.98	4.53
					KIF1A	-1.98	4.26
					ASH2L	-1.98	5.02
					ARFGAP1	-1.98	4.26
					TACC3	-1.98	1.83
					LANCL2	-1.98	4.92
					DHX32	-1.98	5.9
					REV1	-1.98	3.97
					SYDE1	-1.98	4.86
					NA	-1.97	4.27
					MPP7	-1.97	4.52
					TSN	-1.97	4.07
					NSL1	-1.97	4.24
					QRICH1	-1.97	3.71
					RIOK2	-1.97	4.72
					SKA1	-1.97	4.35
					NEPRO	-1.97	4.54
					NA	-1.96	4.27
					UTP11	-1.96	3.8
					EZH2	-1.96	4.51
					YLPM1	-1.96	3.99
					BRD1	-1.96	4.21
					ERMP1	-1.96	3.77
					PKN3	-1.96	4.37
					PARP14	-1.96	3.64
					NR6A1	-1.96	5
					PSMD9	-1.96	3.95
					ATP2A2	-1.95	4.94
					STAU1	-1.95	4.23
					FAM120A	-1.95	3.9
					CHUK	-1.95	5.09
					TUT4	-1.95	4.33
					BCAS3	-1.95	4.74
					ITPK1	-1.95	4.15
					CARHSP1	-1.95	4.34
					TBCC	-1.95	3.25
					NFKBIE	-1.95	4.54
					DOCK6	-1.95	3.31
					PAXX	-1.95	4.42
					FTSJ3	-1.94	3.67
					RBM5	-1.94	4.3
					IBA57	-1.94	5.63
					TBC1D9B	-1.94	1.21
					PALD1	-1.94	4.77
					XIAP	-1.94	4.18
					GTF3C1	-1.93	4.25
					SAFB	-1.93	4.01
					KIF23	-1.93	4.39
					DICER1	-1.93	3.97
					RRP8	-1.93	4.63
					SRSF10	-1.93	3.83
					BTAF1	-1.93	4.37
					NUMA1	-1.92	4.09
					CBX3	-1.92	4.75
					ZC3H14	-1.92	3.96
					WNK1	-1.92	3.59
					NDUFAF4	-1.92	3.99
					ASPSCR1	-1.92	4.03
					TOX4	-1.92	4.37
					NTHL1	-1.92	4.7
					LRSAM1	-1.92	4.35
					PPCDC	-1.92	3.22
					TDP1	-1.92	3.96
					CCDC137	-1.92	4.28
					DEK	-1.91	4.16
					SNRNP70	-1.91	3.94
					CPSF6	-1.91	3.91
					POLR1E	-1.91	4.77
					CCDC22	-1.91	4.38
					RNASEH2B	-1.91	4.39
					WASF2	-1.91	3.54
					MALT1	-1.91	4.02
					HELLS	-1.9	4.04
					PYGB	-1.9	4.07
					PLK1	-1.9	4.29
					MARK1	-1.9	3.98
					RELA	-1.9	3.98
					VRK3	-1.9	4.25
					PPP6R2	-1.9	5.07
					PTGR3	-1.9	4.65
					ANKRD28	-1.9	4.69
					USP1	-1.9	4.72
					IRS4	-1.89	4.66
					EXOSC10	-1.89	4.21
					EPHX1	-1.89	5.79
					DYNC1LI1	-1.89	4.16
					TRMT6	-1.89	4.19
					RABGEF1	-1.89	4.38
					INF2	-1.89	4.39
					PIAS2	-1.89	4.43
					AAK1	-1.89	3.51
					MAVS	-1.88	5.77
					SH3GL1	-1.88	3.99
					PAPOLA	-1.88	3.24
					EP400	-1.88	4
					FRG1	-1.88	4.44
					GATAD2A	-1.88	3.61
					EPB41L5	-1.88	4.27
					MAP2K3	-1.88	3.69
					DIAPH2	-1.88	4.02
					MAP3K6	-1.88	3.9
					SARM1	-1.87	4.69
					YRDC	-1.87	3.92
					PRIM2	-1.87	4.52
					ZNF512	-1.87	4.39
					USP38	-1.87	3.88
					NUCKS1	-1.87	2.48
					SMNDC1	-1.86	4.48
					PKMYT1	-1.86	4.61
					C19orf25	-1.86	4.26
					RAD54B	-1.86	5.27
					DEPDC7	-1.86	4.02
					CMSS1	-1.86	4.49
					MTFR1	-1.86	4.55
					DCK	-1.86	3.38
					XPO5	-1.85	4.38
					CACYBP	-1.85	4.37
					JUP	-1.85	2.71
					CYFIP2	-1.85	3.91
					GSPT1	-1.85	3.8
					SPCS2	-1.85	5
					UBE3C	-1.85	4.11
					RBM4	-1.85	4.74
					TBCD	-1.85	4.09
					NOSIP	-1.85	4.59
					USP15	-1.85	4.47
					NUP62	-1.85	5.41
					ATG3	-1.85	4.89
					CEP97	-1.85	4.61
					ATAD2B	-1.85	3.85
					ACO1	-1.85	3.9
					FUBP3	-1.84	4.9
					EDC3	-1.84	4.5
					NF1	-1.84	4.33
					TXNL1	-1.84	4.38
					KDM2A	-1.84	4.36
					IRGQ	-1.84	4.02
					ZSWIM8	-1.84	3.86
					COG1	-1.84	3.97
					TMEM38B	-1.84	3.84
					NUFIP2	-1.84	3.79
					SLC29A1	-1.84	4.03
					FAM120B	-1.84	4.34
					RBM41	-1.84	4.18
					STAT5B	-1.84	4.04
					RRM1	-1.83	4.07
					BPTF	-1.83	3.88
					EXO1	-1.83	5.14
					LARP4	-1.83	4.32
					ACTN2	-1.83	3.87
					CHORDC1	-1.83	4.12
					RABGAP1	-1.83	4.4
					SNAP23	-1.83	3.65
					ABHD16A	-1.83	4.88
					DNMBP	-1.83	3.46
					JADE3	-1.83	4.95
					ANKRD27	-1.83	3.16
					TUBGCP3	-1.82	4.23
					RBM27	-1.82	3.75
					SRP9	-1.82	4.8
					NDUFA8	-1.82	4.56
					EPS15	-1.82	4.12
					NELFA	-1.82	4.3
					DNAJC16	-1.82	4.12
					CTU2	-1.82	3.97
					INSR	-1.82	3.46
					ZNF579	-1.82	4.02
					ZNF326	-1.81	4.74
					CDC73	-1.81	3.49
					EML4	-1.81	3.95
					SERPINB6	-1.81	4.04
					ARID2	-1.81	4.26
					TRIM33	-1.81	4.34
					MICALL1	-1.81	4.18
					ESPL1	-1.81	4.09
					SPC25	-1.81	3.5
					AFAP1	-1.81	3.9
					DIP2A	-1.81	4.03
					CTH	-1.81	3.89
					NCEH1	-1.81	5.91
					YY1	-1.81	3.36
					HIRA	-1.81	4.04
					AKT2	-1.81	3.79
					SRPRA	-1.8	4.09
					DPYSL2	-1.8	4.01
					BCLAF1	-1.8	3.64
					EIF4G3	-1.8	3.99
					BTF3	-1.8	3.48
					ARL3	-1.8	4.38
					NOL7	-1.8	3.34
					TTF2	-1.8	4.02
					ARHGEF7	-1.8	3.94
					ISYNA1	-1.8	4.34
					LLGL1	-1.8	4.38
					MORC2	-1.8	3.98
					NUP98	-1.79	4.41
					DIAPH1	-1.79	3.68
					RRS1	-1.79	3.69
					TP53BP1	-1.79	4.08
					SRCAP	-1.79	3.65
					ECD	-1.79	4.37
					PPAN	-1.79	3.93
					ATG4B	-1.79	4.41
					NA	-1.79	4.72
					AAR2	-1.79	4.42
					FBXO30	-1.79	2.92
					DCP2	-1.79	5.07
					NUMB	-1.79	4.27
					MCM8	-1.79	3.5
					SIN3A	-1.78	4.08
					SEC16A	-1.78	4.71
					LEMD3	-1.78	5.01
					ESF1	-1.78	3.97
					SPATA5L1	-1.78	4.5
					USP19	-1.78	4.38
					QRSL1	-1.78	4.8
					SHTN1	-1.78	4.04
					OSBPL9	-1.78	3.35
					KIF11	-1.77	4.39
					NUP50	-1.77	4.61
					FKBP8	-1.77	4.59
					THADA	-1.77	4.45
					POM121C	-1.77	3.63
					CDK5	-1.77	4.39
					NA	-1.77	0.91
					CLASP2	-1.77	4.13
					TAP1	-1.77	4.58
					UBXN7	-1.77	3.96
					PNPO	-1.77	4.3
					VRK2	-1.77	4.62
					LGALS1	-1.77	4.26
					E2F6	-1.77	4.15
					ARMC9	-1.77	4.25
					MRM3	-1.77	3.54
					CYFIP1	-1.76	3.81
					SYNE2	-1.76	4.39
					ANAPC7	-1.76	4.27
					ACIN1	-1.76	4.07
					POLA1	-1.76	4.1
					RBM10	-1.76	4.28
					SNX1	-1.76	3.67
					KDM4A	-1.76	4.58
					COMTD1	-1.76	5.55
					MAP3K4	-1.76	4.83
					EIF4G1	-1.75	3.79
					IDE	-1.75	3.74
					ANKRD17	-1.75	3.58
					ABCB1	-1.75	4.59
					MYL6	-1.75	4.86
					SEC24A	-1.75	4.2
					IK	-1.75	3.83
					PKN1	-1.75	4.12
					IRF2BPL	-1.75	3.58
					SMARCAD1	-1.75	3.56
					RTCA	-1.75	4.4
					LCMT2	-1.75	3.82
					INTS12	-1.75	3.6
					PSME3IP1	-1.75	3.98
					MED13	-1.75	4.44
					ATR	-1.75	4.2
					MIS18BP1	-1.75	3.48
					PRDX1	-1.74	4.12
					NVL	-1.74	4.33
					CLUH	-1.74	4.1
					VBP1	-1.74	4.13
					NUP58	-1.74	2.94
					THUMPD1	-1.74	3.49
					YTHDC2	-1.74	4.53
					PM20D2	-1.74	4.01
					PPME1	-1.73	4.23
					ALKBH5	-1.73	4.27
					USP47	-1.73	4.16
					UBXN1	-1.73	3.62
					TICRR	-1.73	4.85
					LRCH4	-1.73	3.47
					GRPEL2	-1.73	4.17
					PCBP2	-1.72	4.65
					LRBA	-1.72	2.81
					ELAVL1	-1.72	4.36
					ZFR	-1.72	4.33
					KIF2C	-1.72	4.2
					ARID1A	-1.72	4.17
					UBE2O	-1.72	4.37
					AASDHPPT	-1.72	4.16
					BCCIP	-1.72	4.86
					RPL29	-1.72	3.1
					CASK	-1.72	4.45
					TCAF1	-1.72	3.99
					KIN	-1.72	3.96
					NCBP2AS2	-1.72	5.12
					ZBTB40	-1.72	4.17
					PKP4	-1.72	4.3
					GEMIN5	-1.71	3.84
					LRRC40	-1.71	4.1
					GSTP1	-1.71	3.56
					DUT	-1.71	4.09
					PANK4	-1.71	4.59
					NUDT16L1	-1.71	4.2
					GHDC	-1.71	3.68
					GEMIN6	-1.71	4.29
					IPO5	-1.7	4.28
					ARHGEF2	-1.7	4.1
					BAZ1A	-1.7	3.94
					HAUS5	-1.7	5.06
					TEX264	-1.7	2.55
					POLR1G	-1.7	4.03
					MTMR1	-1.7	4.08
					HTATSF1	-1.7	3.6
					RBM42	-1.7	4.12
					NFU1	-1.7	4.86
					PARD3	-1.7	3.2
					TRIP4	-1.7	4.05
					SMARCD3	-1.7	4.31
					PLS3	-1.69	3.6
					PRDX6	-1.69	3.86
					IPO11	-1.69	3.8
					LIN28B	-1.69	4.17
					PCMT1	-1.69	4.67
					RTN1	-1.69	5.99
					ERLIN1	-1.69	3.92
					NCOA5	-1.69	4.51
					SLC5A6	-1.69	4.48
					RBM23	-1.69	4.22
					NOB1	-1.69	4.53
					TDP2	-1.69	4.05
					DHX15	-1.68	4.31
					HUWE1	-1.68	3.92
					CTPS1	-1.68	4.17
					NKRF	-1.68	4.17
					CLASP1	-1.68	3.92
					ILK	-1.68	4.18
					VPS13D	-1.68	4.29
					MARCKS	-1.68	3.38
					ORC6	-1.68	4.22
					DENND4C	-1.68	3.94
					PAFAH2	-1.68	4.93
					CCDC14	-1.68	3.71
					PFAS	-1.67	4.28
					RAB13	-1.67	4.11
					PREPL	-1.67	4.71
					CPSF2	-1.67	4.54
					DOCK7	-1.67	4.16
					CBS	-1.67	4.08
					SEC24B	-1.67	4.18
					TRAPPC8	-1.67	4
					CHEK2	-1.67	4.3
					AKAP9	-1.67	3.38
					UBQLN4	-1.67	3.33
					MICU2	-1.67	4.75
					NASP	-1.66	3.77
					HEATR3	-1.66	4.61
					GNPAT	-1.66	4.77
					THOP1	-1.66	4.01
					RRP1	-1.66	4.09
					ROCK2	-1.66	3.78
					YTHDC1	-1.66	3.86
					PPP4R1	-1.66	4.31
					OGFR	-1.66	3.11
					PEPD	-1.66	3.07
					HIRIP3	-1.66	4
					ABCF3	-1.66	4.16
					CDC16	-1.66	4.92
					TOLLIP	-1.66	3.45
					SUPT5H	-1.65	3.9
					NXN	-1.65	4.57
					PUM1	-1.65	4.19
					SMARCD1	-1.65	3.49
					C2CD5	-1.65	3.78
					GLE1	-1.65	3.61
					DCPS	-1.65	4.1
					HPF1	-1.65	4.1
					DHRS13	-1.65	5.71
					THYN1	-1.65	4.24
					CKAP5	-1.64	3.89
					TRIP13	-1.64	3.5
					GNL3L	-1.64	5.13
					RAD21	-1.64	3.58
					UTP3	-1.64	3.05
					FOXRED1	-1.64	5.04
					CENPI	-1.64	4.39
					ZMYM3	-1.64	4.45
					KANSL3	-1.64	4.15
					GGCT	-1.64	2.79
					MIGA1	-1.64	4.39
					MSH2	-1.63	4.23
					DNM1L	-1.63	4.47
					NA	-1.63	4.55
					PSMD14	-1.63	4.3
					RPAP3	-1.63	3.67
					DST	-1.63	3.6
					UBE3A	-1.63	3.81
					FAH	-1.63	3.63
					LACTB	-1.63	4.9
					ALDH1A2	-1.63	5.3
					RBM15	-1.63	3.43
					RSBN1L	-1.63	2.79
					HNRNPH2	-1.62	4.16
					PRC1	-1.62	4.25
					RNMT	-1.62	4.15
					DUS2	-1.62	4.25
					PAK4	-1.62	3.68
					OTUD6B	-1.62	4.03
					CD320	-1.62	4.86
					PKN2	-1.61	3.88
					COPS2	-1.61	4.16
					NCDN	-1.61	4.08
					ZC3H15	-1.61	4.04
					EIF3G	-1.61	3.9
					CHAMP1	-1.61	3.86
					NUDCD1	-1.61	4.29
					LENG8	-1.61	4.54
					PSMF1	-1.61	4.05
					RIOX2	-1.61	4.19
					PTK2	-1.61	4.44
					EXOC1	-1.61	3.65
					METTL25	-1.61	3.76
					MATR3	-1.6	4.26
					TRIP12	-1.6	4.05
					TOE1	-1.6	4.16
					CARS1	-1.6	4.34
					CDK2	-1.6	3.87
					EIF2B3	-1.6	4.37
					RINT1	-1.6	4.14
					DNAJC10	-1.6	4.16
					COG7	-1.6	4.44
					SIMC1	-1.6	3.6
					TP53BP2	-1.6	4.04
					SRGAP2	-1.6	3.52
					RBM6	-1.6	3.72
					ATP7A	-1.6	4.09
					RANBP2	-1.59	4.33
					CAPRIN1	-1.59	3.59
					PPP6R3	-1.59	4.04
					PARG	-1.59	4.4
					GSK3B	-1.59	4.11
					HMGCR	-1.59	4.66
					MTMR12	-1.59	4.1
					MAPKAPK2	-1.59	4.13
					ARPC4	-1.59	3.75
					TARBP2	-1.59	5.33
					ASRGL1	-1.59	3.82
					CLP1	-1.59	3.45
					AURKB	-1.59	5.86
					BCAS2	-1.58	4.66
					EIF4B	-1.58	3.55
					FHOD1	-1.58	3.8
					TBC1D13	-1.58	3.48
					NCKIPSD	-1.58	2.81
					WDR47	-1.58	4.31
					TBC1D10B	-1.58	4.73
